# Supplementary material for: Hidden biodiversity revealed by integrated morphology and genetic species delimitation of spring dwelling water mite species (Acari, Parasitengona: Hydrachnidia)
Source: Parasit Vectors. 2019 Oct 21;12:492. doi: 10.1186/s13071-019-3750-y (PMC6805402; doi:10.1186/s13071-019-3750-y)
Supplement: Supplementary file 1 — Additional file 1: Table S1. List of specimens with sampling data, voucher museum IDs (Natural History Museum of Basel) and the sequence accession numbers. [file 13071_2019_3750_MOESM1_ESM.xlsx]

## Sheet: Table S1
Additional file 1: Table S1. List of specimens with sampling data, voucher museum ID’s (Natural History Museum of Basel) and the sequence accession numbers
Specimen	Species	Study Name	Author	Accession nr. BOLD	GenBank Accession nr. CO1	GenBank Accession nr. 28S	Museum ID	FieldID	Preservation	Date of sampling	Leg.	Det.	N lat	E long	Elevation	Country	Location
H005	Protzia distincta Walter, 1922	Protzia distincta	Walter, 1922	LBCWS001-19	MK889511	MK889752	NMB-TROM-10000	QBO110	slide mounted	2015-08-04	L.Blattner	L.Blattner	46.3907	7.41659	1853	Switzerland	Iffigenalp, Berner Oberland (BE)
H006	Sperchonopsis verrucosa (Protz, 1896)	Sperchonopsis verrucosa	(Protz, 1896)	LBCWS002-19	MK889512	MK889753	NMB-TROM-10001	Maria1	slide mounted	2017-05-24	L.Blattner	L.Blattner	47.4752	7.49302	458	Switzerland	Mariastein (SO)
H007	Sperchonopsis verrucosa (Protz, 1896)	Sperchonopsis verrucosa	(Protz, 1896)	LBCWS003-19	MK889513	MK889754	NMB-TROM-10002	Maria1	slide mounted	2017-05-24	L.Blattner	L.Blattner	47.4752	7.49302	458	Switzerland	Mariastein (SO)
H017	Ljania bipapillata Thor, 1998	Ljania cf. bipapillata A	Thor, 1998	LBCWS004-19	MK889514	MK889755	NMB-TROM-10003	Schau1	slide mounted	2017-05-27	S.vFumetti	L.Blattner	47.9132	7.8887	1042	Germany	Schauinsland (Rammselendobel)
H019	Lebertia maculosa Koenike, 1902	Lebertia maculosa	Koenike, 1902	LBCWS005-19	MK889515	MK889756	NMB-TROM-10004	QBO110	slide mounted	2015-08-04	L.Blattner	L.Blattner	46.3907	7.41659	1853	Switzerland	Iffigenalp, Berner Oberland (BE)
H020	Lebertia maculosa Koenike, 1902	Lebertia maculosa	Koenike, 1902	LBCWS006-19	MK889516	MK889757	NMB-TROM-10005	QBO112	slide mounted	2015-08-05	L.Blattner	L.Blattner	46.68	8.03825	1984	Switzerland	Schwarzenboden, Berner Oberland (BE)
H021	Lebertia maculosa Koenike, 1902	Lebertia maculosa	Koenike, 1902	LBCWS007-19	MK889517	MK889758	NMB-TROM-10006	QBO112	slide mounted	2015-08-05	L.Blattner	L.Blattner	46.68	8.03825	1984	Switzerland	Schwarzenboden, Berner Oberland (BE)
H022	Lebertia maculosa Koenike, 1902	Lebertia maculosa	Koenike, 1902	LBCWS008-19	MK889518	MK889759	NMB-TROM-10007	QBO112	slide mounted	2015-08-05	L.Blattner	L.Blattner	46.68	8.03825	1984	Switzerland	Schwarzenboden, Berner Oberland (BE)
H026	Lebertia maculosa Koenike, 1902	Lebertia maculosa	Koenike, 1902	LBCWS009-19	MK889519	MK889760	NMB-TROM-10008	QBO112	slide mounted	2017-06-09	L.Blattner	L.Blattner	46.3907	7.41659	1984	Switzerland	Schwarzenboden, Berner Oberland (BE)
H029	Lebertia maculosa Koenike, 1902	Lebertia maculosa	Koenike, 1902	LBCWS010-19	MK889520	MK889761	NMB-TROM-10009	QBO112	slide mounted	2017-06-09	L.Blattner	R.Gerecke	46.3907	7.41659	1984	Switzerland	Schwarzenboden, Berner Oberland (BE)
H045	Lebertia maculosa Koenike, 1902	Lebertia maculosa	Koenike, 1902	LBCWS011-19	MK889521	MK889762	NMB-TROM-10010	QBO112	slide mounted	2017-06-09	L.Blattner	L.Blattner	46.3907	7.41659	1984	Switzerland	Schwarzenboden, Berner Oberland (BE)
H048	Lebertia schechteli Thor, 1913	Lebertia schechteli	Thor, 1913	LBCWS012-19	MK889522	MK889763	NMB-TROM-10011	QBO112	slide mounted	2017-06-09	L.Blattner	L.Blattner	46.3907	7.41659	1984	Switzerland	Schwarzenboden, Berner Oberland (BE)
H055	Feltria setigera Koneike, 1896	Feltria setigera	Koneike, 1896	LBCWS013-19	MK889523	MK889764	NMB-TROM-10012	QBO112	slide mounted	2017-06-09	L.Blattner	L.Blattner	46.3907	7.41659	1984	Switzerland	Schwarzenboden, Berner Oberland (BE)
H056	Feltria minuta Koenike, 1892	Feltria minuta	Koenike, 1892	LBCWS014-19	MK889524	MK889765	NMB-TROM-10013	QBO112	slide mounted	2017-06-09	L.Blattner	L.Blattner	46.3907	7.41659	1984	Switzerland	Schwarzenboden, Berner Oberland (BE)
H057	Feltria minuta Koenike, 1892	Feltria minuta	Koenike, 1892	LBCWS015-19	MK889525	MK889766	NMB-TROM-10014	QBO112	slide mounted	2017-06-09	L.Blattner	L.Blattner	46.3907	7.41659	1984	Switzerland	Schwarzenboden, Berner Oberland (BE)
H061	Feltria setigera Koneike, 1896	Feltria setigera	Koneike, 1896	LBCWS016-19	MK889526	MK889767	NMB-TROM-10015	QBO112	slide mounted	2017-06-09	L.Blattner	L.Blattner	46.3907	7.41659	1984	Switzerland	Schwarzenboden, Berner Oberland (BE)
H063	Feltria minuta Koenike, 1892	Feltria minuta	Koenike, 1892	LBCWS017-19	MK889527	MK889768	NMB-TROM-10016	QBO112	slide mounted	2017-06-09	L.Blattner	L.Blattner	46.3907	7.41659	1984	Switzerland	Schwarzenboden, Berner Oberland (BE)
H065	Feltria setigera Koneike, 1896	Feltria setigera	Koneike, 1896	LBCWS018-19	MK889528	MK889769	NMB-TROM-10017	QBO112	slide mounted	2017-06-09	L.Blattner	L.Blattner	46.3907	7.41659	1984	Switzerland	Schwarzenboden, Berner Oberland (BE)
H066	Feltria minuta Koenike, 1892	Feltria minuta	Koenike, 1892	LBCWS019-19	MK889529	MK889770	NMB-TROM-10018	QBO112	slide mounted	2017-06-09	L.Blattner	L.Blattner	46.3907	7.41659	1984	Switzerland	Schwarzenboden, Berner Oberland (BE)
H067	Feltria setigera Koneike, 1896	Feltria setigera	Koneike, 1896	LBCWS020-19	MK889530	MK889771	NMB-TROM-10019	QBO112	slide mounted	2017-06-09	L.Blattner	L.Blattner	46.3907	7.41659	1984	Switzerland	Schwarzenboden, Berner Oberland (BE)
H073	Atractides vaginalis (Koenike, 1905)	Atractides vaginalis	(Koenike, 1905)	LBCWS021-19	MK889531	MK889772	NMB-TROM-10020	QBO112	slide mounted	2017-06-09	L.Blattner	L.Blattner	46.3907	7.41659	1984	Switzerland	Schwarzenboden, Berner Oberland (BE)
H074	Atractides vaginalis (Koenike, 1905)	Atractides vaginalis	(Koenike, 1905)	LBCWS022-19	MK889532	MK889773	NMB-TROM-10021	QBO112	slide mounted	2017-06-09	L.Blattner	L.Blattner	46.3907	7.41659	1984	Switzerland	Schwarzenboden, Berner Oberland (BE)
H075	Lebertia schechteli Thor, 1913	Lebertia schechteli	Thor, 1913	LBCWS023-19	MK889533	MK889774	NMB-TROM-10022	QBO112	slide mounted	2017-06-09	L.Blattner	L.Blattner	46.3907	7.41659	1984	Switzerland	Schwarzenboden, Berner Oberland (BE)
H077	Lebertia schechteli Thor, 1913	Lebertia schechteli	Thor, 1913	LBCWS024-19	MK889534	MK889775	NMB-TROM-10023	QBO112	slide mounted	2017-06-09	L.Blattner	L.Blattner	46.3907	7.41659	1984	Switzerland	Schwarzenboden, Berner Oberland (BE)
H078	Atractides vaginalis (Koenike, 1905)	Atractides vaginalis	(Koenike, 1905)	LBCWS025-19	MK889535	MK889776	NMB-TROM-10024	QBO112	slide mounted	2017-06-09	L.Blattner	L.Blattner	46.3907	7.41659	1984	Switzerland	Schwarzenboden, Berner Oberland (BE)
H087	Lebertia schechteli Thor, 1913	Lebertia schechteli	Thor, 1913	LBCWS026-19	MK889536	MK889777	NMB-TROM-10025	Dischma1	slide mounted	2017-06-12	L.Blattner	L.Blattner	46.7703	9.86468	2297	Switzerland	Stillberg, Dischmatal (GB)
H091	Lebertia schechteli Thor, 1913	Lebertia schechteli	Thor, 1913	LBCWS027-19	MK889537	MK889778	NMB-TROM-10026	Dischma1	slide mounted	2017-06-12	L.Blattner	L.Blattner	46.7703	9.86468	2297	Switzerland	Stillberg, Dischmatal (GB)
H093	Lebertia schechteli Thor, 1913	Lebertia schechteli	Thor, 1913	LBCWS028-19	MK889538	MK889779	NMB-TROM-10027	Dischma1	slide mounted	2017-06-12	L.Blattner	L.Blattner	46.7703	9.86468	2297	Switzerland	Stillberg, Dischmatal (GB)
H099	Atractides vaginalis (Koenike, 1905)	Atractides vaginalis	(Koenike, 1905)	LBCWS029-19	MK889539	MK889780	NMB-TROM-10028	Dischma1	slide mounted	2017-06-12	L.Blattner	L.Blattner	46.7703	9.86468	2297	Switzerland	Stillberg, Dischmatal (GB)
H100	Atractides vaginalis (Koenike, 1905)	Atractides vaginalis	(Koenike, 1905)	LBCWS030-19	MK889540	MK889781	NMB-TROM-10029	Dischma1	slide mounted	2017-06-12	L.Blattner	L.Blattner	46.7703	9.86468	2297	Switzerland	Stillberg, Dischmatal (GB)
H101	Lebertia schechteli Thor, 1913	Lebertia schechteli	Thor, 1913	LBCWS031-19	MK889541	MK889782	NMB-TROM-10030	QBO112	slide mounted	2017-06-09	L.Blattner	L.Blattner	46.3907	7.41659	1984	Switzerland	Schwarzenboden, Berner Oberland (BE)
H103	Lebertia schechteli Thor, 1913	Lebertia schechteli	Thor, 1913	LBCWS032-19	MK889542	MK889783	NMB-TROM-10031	QBO112	slide mounted	2017-06-09	L.Blattner	L.Blattner	46.3907	7.41659	1984	Switzerland	Schwarzenboden, Berner Oberland (BE)
H108	Atractides vaginalis (Koenike, 1905)	Atractides vaginalis	(Koenike, 1905)	LBCWS033-19	MK889543	MK889784	NMB-TROM-10032	Dischma1	slide mounted	2017-06-12	L.Blattner	L.Blattner	46.7703	9.86468	2297	Switzerland	Stillberg, Dischmatal (GB)
H110	Sperchon thienemanni Koenike, 1907	Sperchon thienemanni	Koenike, 1907	LBCWS034-19	MK889544	MK889785	NMB-TROM-10033	LaPosa	ethanol	2017-06-16	S.vFumetti	L.Blattner	46.6419	10.3559	2133	Switzerland	Val Mustair, La Posa (GB)
H112	Sperchon violaceus Walter, 1944	Sperchon violaceus	Walter, 1944	LBCWS035-19	MK889545	MK889786	NMB-TROM-10034	LaPosa	slide mounted	2017-06-16	S.vFumetti	L.Blattner	46.6419	10.3559	2133	Switzerland	Val Mustair, La Posa (GB)
H129	Partnunia steinmanni Walter, 1906	Partnunia cf. steinmanni A	Walter, 1906	LBCWS037-19	MK889546	MK889787	NMB-TROM-10035	Oberems2	ethanol	2017-08-13	L.Blattner	L.Blattner	46.2493	7.69775	2040	Switzerland	Oberems, Borterbach (VS)
H130	Partnunia steinmanni Walter, 1906	Partnunia cf. steinmanni A	Walter, 1906	LBCWS038-19	MK889547	MK889788	NMB-TROM-10036	Oberems2	ethanol	2017-08-13	L.Blattner	L.Blattner	46.2493	7.69775	2040	Switzerland	Oberems, Borterbach (VS)
H131	Partnunia steinmanni Walter, 1906	Partnunia cf. steinmanni A	Walter, 1906	LBCWS039-19	MK889548	MK889789	NMB-TROM-10037	Oberems2	ethanol	2017-08-13	L.Blattner	L.Blattner	46.2493	7.69775	2040	Switzerland	Oberems, Borterbach (VS)
H132	Partnunia steinmanni Walter, 1906	Partnunia cf. steinmanni A	Walter, 1906	LBCWS040-19	MK889549	MK889790	NMB-TROM-10038	Oberems2	ethanol	2017-08-13	L.Blattner	L.Blattner	46.2493	7.69775	2040	Switzerland	Oberems, Borterbach (VS)
H133	Partnunia steinmanni Walter, 1906	Partnunia cf. steinmanni A	Walter, 1906	LBCWS041-19	MK889550	MK889791	NMB-TROM-10039	Oberems2	ethanol	2017-08-13	L.Blattner	L.Blattner	46.2493	7.69775	2040	Switzerland	Oberems, Borterbach (VS)
H134	Partnunia steinmanni Walter, 1906	Partnunia cf. steinmanni A	Walter, 1906	LBCWS042-19	MK889551	MK889792	NMB-TROM-10040	Oberems2	ethanol	2017-08-13	L.Blattner	L.Blattner	46.2493	7.69775	2040	Switzerland	Oberems, Borterbach (VS)
H135	Partnunia steinmanni Walter, 1906	Partnunia cf. steinmanni A	Walter, 1906	LBCWS043-19	MK889552	MK889793	NMB-TROM-10041	Oberems2	ethanol	2017-08-13	L.Blattner	L.Blattner	46.2493	7.69775	2040	Switzerland	Oberems, Borterbach (VS)
H144	Lebertia schechteli Thor, 1913	Lebertia schechteli	Thor, 1913	LBCWS044-19	MK889553	MK889794	NMB-TROM-10042	Oberems1	ethanol	2017-08-13	L.Blattner	L.Blattner	46.2485	7.69614	2040	Switzerland	Oberems, Borterbach (VS)
H146	Partnunia steinmanni Walter, 1906	Partnunia cf. steinmanni A	Walter, 1906	LBCWS045-19	MK889554	MK889795	NMB-TROM-10043	LaPosa	ethanol	2017-06-16	S.vFumetti	L.Blattner	46.6419	10.3559	2133	Switzerland	Val Mustair, La Posa (GB)
H147	Partnunia steinmanni Walter, 1906	Partnunia cf. steinmanni A	Walter, 1906	LBCWS046-19	MK889555	MK889796	NMB-TROM-10044	LaPosa	ethanol	2017-06-16	S.vFumetti	L.Blattner	46.6419	10.3559	2133	Switzerland	Val Mustair, La Posa (GB)
H150	Protzia squamosa Walter, 1809	Protzia squamosa	Walter, 1809	LBCWS047-19	MK889556	MK889797	NMB-TROM-10045	Nünn1	ethanol	2017-10-01	L.Blattner	L.Blattner	47.3685	7.73924	1383	Switzerland	Waldenburg, Nünnbrunnbach (SO)
H151	Hygrobates norvegicus (Thor, 1897)	Hygrobates cf. norvegicus A	(Thor, 1897)	LBCWS048-19	MK889557	MK889798	NMB-TROM-10046	SAUT	slide mounted	2017-09-29	L.Blattner	L.Blattner	47.8736	8.02375	1383	Germany	Feldberg, Sauterquelle
H153	Protzia pachygnata Viets, 1930	Protzia pachygnata	Viets, 1930	LBCWS049-19	MK889558	MK889799	NMB-TROM-10047	SAUT	slide mounted	2017-09-29	L.Blattner	L.Blattner	47.8736	8.02375	1383	Germany	Feldberg, Sauterquelle
H154	Partnunia steinmanni Walter, 1906	Partnunia cf. steinmanni B	Walter, 1906	LBCWS050-19	MK889559	MK889800	NMB-TROM-10048	SAUT	ethanol	2017-09-29	L.Blattner	L.Blattner	47.8736	8.02375	1383	Germany	Feldberg, Sauterquelle
H158	Protzia squamosa Walter, 1809	Protzia squamosa	Walter, 1809	LBCWS051-19	MK889560	MK889801	NMB-TROM-10049	Nünn1	slide mounted	2017-10-01	L.Blattner	L.Blattner	47.3685	7.73924	868	Switzerland	Waldenburg, Nünnbrunnbach (SO)
H159	Protzia squamosa Walter, 1809	Protzia squamosa	Walter, 1809	LBCWS052-19	MK889561	MK889802	NMB-TROM-10050	Nünn1	slide mounted	2017-10-01	L.Blattner	L.Blattner	47.3685	7.73924	868	Switzerland	Waldenburg, Nünnbrunnbach (SO)
H160	Protzia squamosa Walter, 1809	Protzia squamosa	Walter, 1809	LBCWS053-19	MK889562	MK889803	NMB-TROM-10051	Nünn1	ethanol	2017-10-01	L.Blattner	L.Blattner	47.3685	7.73924	868	Switzerland	Waldenburg, Nünnbrunnbach (SO)
H165	Protzia squamosa Walter, 1809	Protzia squamosa	Walter, 1809	LBCWS054-19	MK889563	MK889804	NMB-TROM-10052	Nünn1	ethanol	2017-10-01	L.Blattner	L.Blattner	47.3685	7.73924	868	Switzerland	Waldenburg, Nünnbrunnbach (SO)
H166	Protzia squamosa Walter, 1809	Protzia squamosa	Walter, 1809	LBCWS055-19	MK889564	MK889805	NMB-TROM-10053	Nünn1	ethanol	2017-10-01	L.Blattner	L.Blattner	47.3685	7.73924	868	Switzerland	Waldenburg, Nünnbrunnbach (SO)
H167	Protzia squamosa Walter, 1809	Protzia squamosa	Walter, 1809	LBCWS056-19	MK889565	MK889806	NMB-TROM-10054	Nünn1	ethanol	2017-10-01	L.Blattner	L.Blattner	47.3685	7.73924	868	Switzerland	Waldenburg, Nünnbrunnbach (SO)
H168	Partnunia steinmanni Walter, 1906	Partnunia cf. steinmanni A	Walter, 1906	LBCWS057-19	MK889566	MK889807	NMB-TROM-10055	Tres1	ethanol	2017-09-14	R.Gerecke	R.Gerecke	46.2351	10.9253	1724	Italy	Val Tresenga, Malga Pozzol, Trentino
H169	Partnunia steinmanni Walter, 1906	Partnunia cf. steinmanni A	Walter, 1906	LBCWS058-19	MK889567	MK889808	NMB-TROM-10056	Tres1	ethanol	2017-09-14	R.Gerecke	R.Gerecke	46.2351	10.9253	1724	Italy	Val Tresenga, Malga Pozzol, Trentino
H172	Lebertia schechteli Thor, 1913	Lebertia schechteli	Thor, 1913	LBCWS059-19	MK889568	MK889809	NMB-TROM-10057	DBGL476	slide mounted	2015-07-13	R.Gerecke	R.Gerecke	47.581	12.8231	857	Germany	Berchtesgaden, Ragertalm
H173	Lebertia schechteli Thor, 1913	Lebertia schechteli	Thor, 1913	LBCWS060-19	MK889569	MK889810	NMB-TROM-10058	DBGL441	slide mounted	2015-07-16	R.Gerecke	R.Gerecke	47.5577	12.8031	1270	Germany	Berchtesgaden, Hirschbichl
H175	Partnunia steinmanni Walter, 1906	Partnunia cf. steinmanni A	Walter, 1906	LBCWS061-19	MK889570	MK889811	NMB-TROM-10059	Tres1	ethanol	2017-09-14	R.Gerecke	R.Gerecke	46.2351	10.9253	1724	Italy	Val Tresenga, Malga Pozzol, Trentino
H182	Lebertia schechteli Thor, 1913	Lebertia schechteli	Thor, 1913	LBCWS062-19	MK889571	MK889812	NMB-TROM-10060	Tres1	ethanol	2017-09-14	R.Gerecke	R.Gerecke	46.2351	10.9253	1724	Italy	Val Tresenga, Malga Pozzol, Trentino
H186	Atractides vaginalis (Koenike, 1905)	Atractides vaginalis	(Koenike, 1905)	LBCWS063-19	MK889572	MK889813	NMB-TROM-10061	Tres1	ethanol	2017-09-14	R.Gerecke	R.Gerecke	46.2351	10.9253	1724	Italy	Val Tresenga, Malga Pozzol, Trentino
H189	Sperchon mutilus Koenike, 1895	Sperchon mutilus	Koenike, 1895	LBCWS064-19	MK889573	MK889814	NMB-TROM-10062	Tres1	ethanol	2017-09-14	R.Gerecke	R.Gerecke	46.2351	10.9253	1724	Italy	Val Tresenga, Malga Pozzol, Trentino
H190	Sperchon mutilus Koenike, 1895	Sperchon mutilus	Koenike, 1895	LBCWS065-19	MK889574	MK889815	NMB-TROM-10063	Tres1	slide mounted	2017-09-14	R.Gerecke	R.Gerecke	46.2351	10.9253	1724	Italy	Val Tresenga, Malga Pozzol, Trentino
H194	Partnunia steinmanni Walter, 1906	Partnunia cf. steinmanni B	Walter, 1906	LBCWS066-19	MK889575	MK889816	NMB-TROM-10064	AROT6	ethanol	2014-07-29	R.Gerecke	R.Gerecke	47.7785	15.0939	1026	Austria	Wildnisgebiet Dürrenstein
H195	Partnunia steinmanni Walter, 1906	Partnunia cf. steinmanni B	Walter, 1906	LBCWS067-19	MK889576	MK889817	NMB-TROM-10065	AROT6	ethanol	2014-07-29	R.Gerecke	R.Gerecke	47.7785	15.0939	1026	Austria	Wildnisgebiet Dürrenstein
H196	Partnunia steinmanni Walter, 1906	Partnunia cf. steinmanni B	Walter, 1906	LBCWS068-19	MK889577	MK889818	NMB-TROM-10066	AROT6	slide mounted	2014-07-29	R.Gerecke	R.Gerecke	47.7785	15.0939	1026	Austria	Wildnisgebiet Dürrenstein
H198	Protzia distincta Walter, 1922	Protzia distincta	Walter, 1922	LBCWS069-19	MK889578	MK889819	NMB-TROM-10067	QBO110	ethanol	2015-08-04	L.Blattner	L.Blattner	46.3907	7.41659	1853	Switzerland	Iffigenalp, Berner Oberland (BE)
H199	Protzia distincta Walter, 1922	Protzia distincta	Walter, 1922	LBCWS070-19	MK889579	MK889820	NMB-TROM-10068	QBO110	ethanol	2015-08-04	L.Blattner	L.Blattner	46.3907	7.41659	1853	Switzerland	Iffigenalp, Berner Oberland (BE)
H200	Protzia distincta Walter, 1922	Protzia distincta	Walter, 1922	LBCWS071-19	MK889580	MK889821	NMB-TROM-10069	QBO110	ethanol	2015-08-04	L.Blattner	L.Blattner	46.3907	7.41659	1853	Switzerland	Iffigenalp, Berner Oberland (BE)
H202	Partnunia steinmanni Walter, 1906	Partnunia cf. steinmanni B	Walter, 1906	LBCWS072-19	MK889581	MK889822	NMB-TROM-10070	QBO110	ethanol	2015-08-04	L.Blattner	L.Blattner	46.3907	7.41659	1853	Switzerland	Iffigenalp, Berner Oberland (BE)
H203	Partnunia steinmanni Walter, 1906	Partnunia cf. steinmanni B	Walter, 1906	LBCWS073-19	MK889582	MK889823	NMB-TROM-10071	QBO110	ethanol	2015-08-04	L.Blattner	L.Blattner	46.3907	7.41659	1853	Switzerland	Iffigenalp, Berner Oberland (BE)
H205	Ljania bipapillata Thor, 1998	Ljania cf. bipapillata A	Thor, 1998	LBCWS074-19	MK889583	MK889824	NMB-TROM-10072	Q5	slide mounted	2017-12-05	L.Blattner	L.Blattner	47.8541	8.03807	1178	Germany	Feldberg, Quelle 5
H206	Hygrobates norvegicus (Thor, 1897)	Hygrobates cf. norvegicus B	(Thor, 1897)	LBCWS075-19	MK889584	MK889825	NMB-TROM-10073	Q3	ethanol	2017-12-05	L.Blattner	L.Blattner	47.8697	8.01838	1417	Germany	Feldberg, Quelle 3
H207	Hygrobates norvegicus (Thor, 1897)	Hygrobates cf. norvegicus A	(Thor, 1897)	LBCWS076-19	MK889585	MK889826	NMB-TROM-10074	Q3	slide mounted	2017-12-05	L.Blattner	L.Blattner	47.8697	8.01838	1417	Germany	Feldberg, Quelle 3
H213	Hygrobates norvegicus (Thor, 1897)	Hygrobates cf. norvegicus B	(Thor, 1897)	LBCWS077-19	MK889586	MK889827	NMB-TROM-10075	FuntanaGrossa	slide mounted	2017-07-09	SvFumetti	L.Blattner	46.6139	10.336	2034	Switzerland	Val Mustair (GB)
H224	Sperchon longirostris Koenike, 1895	Sperchon longirostris	Koenike, 1895	LBCWS078-19	MK889587	MK889828	NMB-TROM-10076	ASAUG	ethanol	2010-01-01	R.Gerecke	R.Gerecke	47.5028	14.6614	1507	Austria	NP Gesäuse
H225	Sperchon longirostris Koenike, 1895	Sperchon longirostris	Koenike, 1895	LBCWS079-19	MK889588	MK889829	NMB-TROM-10077	ASAUG	ethanol	2010-01-01	R.Gerecke	R.Gerecke	47.5028	14.6614	1507	Austria	NP Gesäuse
H227	Partnunia angusta (Koenike, 1893)	Partnunia angusta	(Koenike, 1893)	LBCWS080-19	MK889589	MK889830	NMB-TROM-10078	AMÜHL3	ethanol	2014-08-01	R.Gerecke	R.Gerecke	47.6382	14.6585	1507	Austria	NP Gesäuse
H228	Partnunia angusta (Koenike, 1893)	Partnunia angusta	(Koenike, 1893)	LBCWS081-19	MK889590	MK889831	NMB-TROM-10079	AMÜHL3	ethanol	2014-08-01	R.Gerecke	R.Gerecke	47.6382	14.6585	1507	Austria	NP Gesäuse
H229	Partnunia angusta (Koenike, 1893)	Partnunia angusta	(Koenike, 1893)	LBCWS082-19	MK889591	MK889832	NMB-TROM-10080	AMÜHL3	ethanol	2014-08-01	R.Gerecke	R.Gerecke	47.6382	14.6585	1507	Austria	NP Gesäuse
H230	Sperchon longirostris Koenike, 1895	Sperchon longirostris	Koenike, 1895	LBCWS083-19	MK889592	MK889833	NMB-TROM-10081	ASAUG	ethanol	2010-01-01	R.Gerecke	R.Gerecke	47.5028	14.6614	1507	Austria	NP Gesäuse
H231	Sperchon longirostris Koenike, 1895	Sperchon longirostris	Koenike, 1895	LBCWS084-19	MK889593	MK889834	NMB-TROM-10082	ASAUG	ethanol	2010-01-01	R.Gerecke	R.Gerecke	47.5028	14.6614	1507	Austria	NP Gesäuse
H232	Sperchon longirostris Koenike, 1895	Sperchon longirostris	Koenike, 1895	LBCWS085-19	MK889594	MK889835	NMB-TROM-10083	ASAUG	ethanol	2010-01-01	R.Gerecke	R.Gerecke	47.5028	14.6614	1507	Austria	NP Gesäuse
H233	Zschokkea oblonga Koenike, 1892	Zschokkea cf. oblonga A	Koenike, 1892	LBCWS086-19	MK889595	MK889836	NMB-TROM-10084	DBGL809E	ethanol	2012-07-02	R.Gerecke	R.Gerecke	47.5585	13.0154	1400	Germany	NP Bechtesgaden
H234	Zschokkea oblonga Koenike, 1892	Zschokkea cf. oblonga B	Koenike, 1892	LBCWS087-19	MK889596	MK889837	NMB-TROM-10085	DBGL809E	ethanol	2012-07-02	R.Gerecke	R.Gerecke	47.5585	13.0154	1400	Germany	NP Bechtesgaden
H235	Partnunia angusta (Koenike, 1893)	Partnunia angusta	(Koenike, 1893)	LBCWS088-19	MK889597	MK889838	NMB-TROM-10086	JOTRA3	ethanol	2010-01-01	R.Gerecke	R.Gerecke	47.528	14.6368	390	Austria	NP Gesäuse, Johnsbach
H236	Partnunia angusta (Koenike, 1893)	Partnunia angusta	(Koenike, 1893)	LBCWS089-19	MK889598	MK889839	NMB-TROM-10087	JOTRA3	ethanol	2010-01-01	R.Gerecke	R.Gerecke	47.528	14.6368	390	Austria	NP Gesäuse, Johnsbach
H237	Partnunia angusta (Koenike, 1893)	Partnunia angusta	(Koenike, 1893)	LBCWS090-19	MK889599	MK889840	NMB-TROM-10088	JOTRA3	ethanol	2010-01-01	R.Gerecke	R.Gerecke	47.528	14.6368	390	Austria	NP Gesäuse, Johnsbach
H240	Neumania verrucosa (Koenike, 1895)	Neumania verrucosa	(Koenike, 1895)	LBCWS091-19	MK889600	MK889841	NMB-TROM-10089	D497/07-05/17	ethanol	2017-05-29	R.Gerecke	R.Gerecke	47.9714	10.2051	600	Germany	Benninger Moos, P0
H242	Lebertia cuneifera Walter, 1922	Lebertia cuneifera	Walter, 1922	LBCWS092-19	MK889601	MK889842	NMB-TROM-10090	DBayWaQ15	ethanol	2017-06-15	R.Gerecke	R.Gerecke	48.9584	13.3996	965	Germany	NP Bayrischer Wald, Rachelschachtenbach
H243	Atractides separatus (Viets, 1931)	Atractides separatus	(Viets, 1931)	LBCWS093-19	MK889602	MK889843	NMB-TROM-10091	DBayWaQ08	ethanol	2017-06-11	R.Gerecke	R.Gerecke	49.0873	13.3072	1125	Germany	NP Bayrischer Wald, Albrechtschachten
H244	Atractides vaginalis (Koenike, 1905)	Atractides vaginalis	(Koenike, 1905)	LBCWS094-19	MK889603	MK889844	NMB-TROM-10092	BGL943	ethanol	2017-09-25	R.Gerecke	R.Gerecke	47.5806	13.0333	1650	Germany	NP Berchtesgaden, Pfaffenkegel
H248	Lebertia stigmatifera Thor, 1900	Lebertia stigmatifera	Thor, 1900	LBCWS095-19	MK889604	MK889845	NMB-TROM-10093	D497/07-05/17	slide mounted	2017-05-29	R.Gerecke	R.Gerecke	47.9718	10.2051	600	Germany	Benninger Moos, P3
H252	Lebertia reticulata Koenike, 1919	Lebertia reticulata	Koenike, 1919	LBCWS096-19	MK889605	MK889846	NMB-TROM-10094	ARIBA	ethanol	2016-09-23	R.Gerecke	R.Gerecke	47.5622	13.8552	772	Austria	Mitterndorfer Becken, Naturschutzgebiet Riedelbach
H253	Lebertia reticulata Koenike, 1919	Lebertia reticulata	Koenike, 1919	LBCWS097-19	MK889606	MK889847	NMB-TROM-10095	ARIBA	ethanol	2016-09-23	R.Gerecke	R.Gerecke	47.5622	13.8552	772	Austria	Mitterndorfer Becken, Naturschutzgebiet Riedelbach
H254	Lebertia cuneifera Walter, 1922	Lebertia cuneifera	Walter, 1922	LBCWS098-19	MK889607	MK889848	NMB-TROM-10096	ABÄR5	slide mounted	2014-07-30	R.Gerecke	R.Gerecke	47.7739	15.0715	1115	Austria	Wildnisgebiet Dürrenstein, Bärwiesboden
H255	Lebertia cuneifera Walter, 1922	Lebertia cuneifera	Walter, 1922	LBCWS099-19	MK889608	MK889849	NMB-TROM-10097	ABÄR5	ethanol	2014-07-30	R.Gerecke	R.Gerecke	47.7739	15.0715	1115	Austria	Wildnisgebiet Dürrenstein, Bärwiesboden
H256	Lebertia cuneifera Walter, 1922	Lebertia cuneifera	Walter, 1922	LBCWS100-19	MK889609	MK889850	NMB-TROM-10098	ABÄR5	slide mounted	2014-07-30	R.Gerecke	R.Gerecke	47.7739	15.0715	1115	Austria	Wildnisgebiet Dürrenstein, Bärwiesboden
H257	Lebertia holsatica Viets, 1920	Lebertia holsatica	Viets, 1920	LBCWS101-19	MK889610	MK889851	NMB-TROM-10099	D804	ethanol	2016-07-25	R.Gerecke	R.Gerecke	48.5682	8.29622	710	Germany	NP Schwarzwald, Schönmünzach
H258	Lebertia holsatica Viets, 1920	Lebertia holsatica	Viets, 1920	LBCWS102-19	MK889611	MK889852	NMB-TROM-10100	D804	ethanol	2016-07-25	R.Gerecke	R.Gerecke	48.5682	8.29622	710	Germany	NP Schwarzwald, Schönmünzach
H259	Lebertia lativentris Viets, 1922	Lebertia lativentris	Viets, 1922	LBCWS103-19	MK889612	MK889853	NMB-TROM-10101	D804	slide mounted	2016-07-25	R.Gerecke	R.Gerecke	48.5682	8.29622	710	Germany	NP Schwarzwald, Schönmünzach
H260	Lebertia minutipalpis Viets, 1920	Lebertia minutipalpis	Viets, 1920	LBCWS104-19	MK889613	MK889854	NMB-TROM-10102	D762	ethanol	2015-01-21	R.Gerecke	R.Gerecke	51.2664	6.67837	606	Germany	Niederrhein, Ilvericher Altrheinschlinge
H261	Lebertia minutipalpis Viets, 1920	Lebertia minutipalpis	Viets, 1920	LBCWS105-19	MK889614	MK889855	NMB-TROM-10103	D762	ethanol	2015-01-21	R.Gerecke	R.Gerecke	51.2664	6.67837	606	Germany	Niederrhein, Ilvericher Altrheinschlinge
H262	Lebertia minutipalpis Viets, 1920	Lebertia minutipalpis	Viets, 1920	LBCWS106-19	MK889615	MK889856	NMB-TROM-10104	D556	ethanol	2010-05-02	R.Gerecke	R.Gerecke	48.0809	9.64272	550	Germany	Federsee, Quellmoor Tiefenbach
H263	Lebertia sefvei Walter, 1911	Lebertia sefvei	Walter, 1911	LBCWS107-19	MK889616	MK889857	NMB-TROM-10105	AHGH2	slide mounted	2015-07-22	R.Gerecke	R.Gerecke	47.5526	14.7006	1362	Austria	NP Gesäuse, Hüpflingerbach, Kuhboden, Interstitial
H264	Lebertia sefvei Walter, 1911	Lebertia sefvei	Walter, 1911	LBCWS108-19	MK889617	MK889858	NMB-TROM-10106	AHGH2	ethanol	2015-07-22	R.Gerecke	R.Gerecke	47.5526	14.7006	1362	Austria	NP Gesäuse, Hüpflingerbach, Kuhboden, Interstitial
H265	Lebertia sefvei Walter, 1911	Lebertia sefvei	Walter, 1911	LBCWS109-19	MK889618	MK889859	NMB-TROM-10107	AHGH2	slide mounted	2015-07-22	R.Gerecke	R.Gerecke	47.5526	14.7006	1362	Austria	NP Gesäuse, Hüpflingerbach, Kuhboden, Interstitial
H267	Lebertia stigmatifera Thor, 1900	Lebertia stigmatifera	Thor, 1900	LBCWS110-19	MK889619	MK889860	NMB-TROM-10108	NEUMO-W	slide mounted	2010-01-01	R.Gerecke	R.Gerecke	47.5265	14.6806	1522	Austria	NP Gesäuse, Neuburgmoos, Ausrinn W
H268	Lebertia crenophila Viets, 1920	Lebertia crenophila	Viets, 1920	LBCWS111-19	MK889620	MK889861	NMB-TROM-10109	NEUMO-W	slide mounted	2010-01-01	R.Gerecke	R.Gerecke	47.5265	14.6806	1522	Austria	NP Gesäuse, Neuburgmoos, Ausrinn W
H272	Lebertia elsteri Schwoerbel, 1957	Lebertia elsteri	Schwoerbel, 1957	LBCWS112-19	MK889621	MK889862	NMB-TROM-10110	DBGL696	ethanol	2010-06-15	R.Gerecke	R.Gerecke	47.5778	12.9722	1300	Germany	NP Berchtesgaden, Sommerbichel
H274	Lebertia reticulata Koenike, 1919	Lebertia reticulata	Koenike, 1919	LBCWS113-19	MK889622	MK889863	NMB-TROM-10111	D743	ethanol	2014-09-10	R.Gerecke	R.Gerecke	47.365	10.3021	924	Germany	Christlesee, Gottenried
H277	Lebertia cuneifera Walter, 1922	Lebertia cuneifera	Walter, 1922	LBCWS114-19	MK889623	MK889864	NMB-TROM-10112	D804	ethanol	2016-08-25	R.Gerecke	R.Gerecke	48.5682	8.29622	710	Germany	NP Schwarzwald, Schönmünzach
H278	Lebertia cuneifera Walter, 1922	Lebertia cuneifera	Walter, 1922	LBCWS115-19	MK889624	MK889865	NMB-TROM-10113	D804	slide mounted	2016-08-25	R.Gerecke	R.Gerecke	48.5682	8.29622	710	Germany	NP Schwarzwald, Schönmünzach
H279	Lebertia holsatica Viets, 1920	Lebertia holsatica	Viets, 1920	LBCWS116-19	MK889625	MK889866	NMB-TROM-10114	D804	slide mounted	2016-08-25	R.Gerecke	R.Gerecke	48.5682	8.29622	710	Germany	NP Schwarzwald, Schönmünzach
H281	Lebertia holsatica Viets, 1920	Lebertia holsatica	Viets, 1920	LBCWS117-19	MK889626	MK889867	NMB-TROM-10115	D804	ethanol	2016-08-25	R.Gerecke	R.Gerecke	48.5682	8.29622	710	Germany	NP Schwarzwald, Schönmünzach
H283	Lebertia sefvei Walter, 1911	Lebertia sefvei	Walter, 1911	LBCWS119-19	MK889627	MK889868	NMB-TROM-10116	AGROE2	slide mounted	2015-07-22	R.Gerecke	R.Gerecke	47.5182	14.6609	1155	Austria	NP Gesäuse, Grossingergraben, Interstitial
H284	Lebertia sefvei Walter, 1911	Lebertia sefvei	Walter, 1911	LBCWS120-19	MK889628	MK889869	NMB-TROM-10117	AGROE2	ethanol	2015-07-22	R.Gerecke	R.Gerecke	47.5182	14.6609	1155	Austria	NP Gesäuse, Grossingergraben, Interstitial
H285	Lebertia holsatica Viets, 1920	Lebertia holsatica	Viets, 1920	LBCWS121-19	MK889629	MK889870	NMB-TROM-10118	DBGL687	slide mounted	2010-06-19	R.Gerecke	R.Gerecke	47.5222	13.0194	1450	Germany	NP Berchtesgaden, Kahlersberg
H287	Lebertia cuneifera Walter, 1922	Lebertia cuneifera	Walter, 1922	LBCWS122-19	MK889630	MK889871	NMB-TROM-10119	DBGL696	ethanol	2010-06-15	R.Gerecke	R.Gerecke	47.5222	13.0194	1450	Germany	NP Berchtesgaden, Kahlersberg
H289	Lebertia cuneifera Walter, 1922	Lebertia cuneifera	Walter, 1922	LBCWS123-19	MK889631	MK889872	NMB-TROM-10120	SUHÜMO	ethanol	2010-01-01	R.Gerecke	R.Gerecke	47.5603	14.6709	1522	Austria	NP Gesäuse, Moorquelle, Sulzkaralm
H290	Lebertia cuneifera Walter, 1922	Lebertia cuneifera	Walter, 1922	LBCWS124-19	MK889632	MK889873	NMB-TROM-10121	SUHÜMO	ethanol	2010-01-01	R.Gerecke	R.Gerecke	47.5603	14.6709	1522	Austria	NP Gesäuse, Moorquelle, Sulzkaralm
H291	Atractides adnatus Lundblad, 1956	Atractides adnatus	Lundblad, 1956	LBCWS125-19	MK889633	MK889874	NMB-TROM-10122	DBGL394	ethanol	2010-06-14	R.Gerecke	R.Gerecke	47.5944	12.9278	900	Germany	NP Berchtesgaden, Ramsau
H292	Atractides adnatus Lundblad, 1956	Atractides adnatus	Lundblad, 1956	LBCWS126-19	MK889634	MK889875	NMB-TROM-10123	DBGL394	ethanol	2010-06-14	R.Gerecke	R.Gerecke	47.5944	12.9278	900	Germany	NP Berchtesgaden, Ramsau
H293	Atractides adnatus Lundblad, 1956	Atractides adnatus	Lundblad, 1956	LBCWS127-19	MK889635	MK889876	NMB-TROM-10124	DBGL394	ethanol	2010-06-14	R.Gerecke	R.Gerecke	47.5944	12.9278	900	Germany	NP Berchtesgaden, Ramsau
H304	Atractides walteri (Viets, 1925)	Atractides walteri	(Viets, 1925)	LBCWS128-19	MK889636	MK889877	NMB-TROM-10125	PIS08Gesäuse	ethanol	2008-07-05	R.Gerecke	R.Gerecke	47.5968	14.5901	1040	Austria	NP Gesäuse, Pichelmayerschütt
H311	Atractides separatus (Viets, 1931)	Atractides separatus	(Viets, 1931)	LBCWS129-19	MK889637	MK889878	NMB-TROM-10126	REIS4	slide mounted	2013-06-23	R.Gerecke	R.Gerecke	47.5353	14.5502	1480	Austria	Quellfeld westlich Treffnersee
H326	Feltria longispina Motas & C. Angelier, 1927	Feltria longispina	Motas & C. Angelier, 1927	LBCWS130-19	MK889638	MK889879	NMB-TROM-10127	DBayWaQ05	slide mounted	2017-06-13	R.Gerecke	R.Gerecke	49.0787	13.2163	700	Germany	EZG Grosse Defernik (REG)
H327	Feltria minuta Koenike, 1892	Feltria minuta	Koenike, 1892	LBCWS131-19	MK889639	MK889880	NMB-TROM-10128	DBayWaQ30	slide mounted	2017-06-15	R.Gerecke	R.Gerecke	48.8805	13.5705	830	Germany	EZG Reschwasser (FRG)
H328	Feltria minuta Koenike, 1892	Feltria minuta	Koenike, 1892	LBCWS132-19	MK889640	MK889881	NMB-TROM-10129	DBayWaQ29	slide mounted	2017-06-15	R.Gerecke	R.Gerecke	48.8802	13.572	810	Germany	EZG Reschwasser (FRG)
H329	Feltria minuta Koenike, 1892	Feltria minuta	Koenike, 1892	LBCWS133-19	MK889641	MK889882	NMB-TROM-10130	BayWaQ10	slide mounted	2015-07-14	R.Gerecke	R.Gerecke	49.0721	13.3034	825	Germany	Bayerischer Wald, EZG Kolbersbach
H330	Feltria minuta Koenike, 1892	Feltria minuta	Koenike, 1892	LBCWS134-19	MK889642	MK889883	NMB-TROM-10131	DBayWaQ30	slide mounted	2017-06-15	R.Gerecke	R.Gerecke	48.8805	13.5705	830	Germany	EZG Reschwasser (FRG)
H331	Feltria cornuta Walter, 1927	Feltria cornuta	Walter, 1927	LBCWS135-19	MK889643	MK889884	NMB-TROM-10132	DBayWaQ29	slide mounted	2017-06-15	R.Gerecke	R.Gerecke	48.8802	13.572	810	Germany	EZG Reschwasser (FRG)
H332	Feltria minuta Koenike, 1892	Feltria minuta	Koenike, 1892	LBCWS136-19	MK889644	MK889885	NMB-TROM-10133	DBayWaQ29	slide mounted	2017-06-15	R.Gerecke	R.Gerecke	48.8802	13.572	810	Germany	EZG Reschwasser (FRG)
H336	Atractides protendens Viets, 1955	Atractides protendens	Viets, 1955	LBCWS137-19	MK889645	MK889886	NMB-TROM-10134	BGL519	ethanol	2017-09-29	R.Gerecke	R.Gerecke	47.5986	12.8522	800	Germany	NP Berchtesgaden, Klausbach
H337	Atractides protendens Viets, 1955	Atractides protendens	Viets, 1955	LBCWS138-19	MK889646	MK889887	NMB-TROM-10135	BGL519	ethanol	2017-09-29	R.Gerecke	R.Gerecke	47.5986	12.8522	800	Germany	NP Berchtesgaden, Klausbach
H340	Lebertia sparsicapillata Thor, 1905	Lebertia sparsicapillata	Thor, 1905	LBCWS139-19	MK889647	MK889888	NMB-TROM-10136	D497/07-05/17	slide mounted	2017-05-29	R.Gerecke	R.Gerecke	47.9749	10.2029	600	Germany	Benninger Moos, Memmingen
H342	Lebertia salebrosa Koenike, 1908	Lebertia salebrosa	Koenike, 1908	LBCWS140-19	MK889648	MK889889	NMB-TROM-10137	D886	ethanol	2017-07-06	R.Gerecke	R.Gerecke	48.657	8.26892	750	Germany	Schwarzwald, Herrenwies, Tobelbach
H364	Atractides panniculatus (Viets, 1925)	Atractides panniculatus	(Viets, 1925)	LBCWS141-19	MK889649	MK889890	NMB-TROM-10138	DBGL519	slide mounted	2017-09-29	R.Gerecke	R.Gerecke	47.5986	12.8522	800	Germany	NP Berchtesgaden. Klaustal
H365	Atractides panniculatus (Viets, 1925)	Atractides panniculatus	(Viets, 1925)	LBCWS142-19	MK889650	MK889891	NMB-TROM-10139	DBGL519	ethanol	2017-09-29	R.Gerecke	R.Gerecke	47.5986	12.8522	800	Germany	NP Berchtesgaden. Klaustal
H366	Atractides panniculatus (Viets, 1925)	Atractides panniculatus	(Viets, 1925)	LBCWS143-19	MK889651	MK889892	NMB-TROM-10140	DBGL519	ethanol	2017-09-29	R.Gerecke	R.Gerecke	47.5986	12.8522	800	Germany	NP Berchtesgaden. Klaustal
H367	Atractides panniculatus (Viets, 1925)	Atractides panniculatus	(Viets, 1925)	LBCWS144-19	MK889652	MK889893	NMB-TROM-10141	AMÜHL3	ethanol	2014-08-01	R.Gerecke	R.Gerecke	47.6382	14.6585	880	Germany	NP Gesäuse, Quelle Mühlbach
H368	Atractides panniculatus (Viets, 1925)	Atractides panniculatus	(Viets, 1925)	LBCWS145-19	MK889653	MK889894	NMB-TROM-10142	AMÜHL3	ethanol	2014-08-01	R.Gerecke	R.Gerecke	47.6382	14.6585	880	Germany	NP Gesäuse, Quelle Mühlbach
H373	Lebertia lativentris Viets, 1922	Lebertia lativentris	Viets, 1922	LBCWS146-19	MK889654	MK889895	NMB-TROM-10143	DBGL300	ethanol	2013-07-02	R.Gerecke	R.Gerecke	47.5775	12.9711	1250	Germany	NP Berchtesgaden, Herrenroint
H374	Lebertia cuneifera Walter, 1922	Lebertia cuneifera	Walter, 1922	LBCWS147-19	MK889655	MK889896	NMB-TROM-10144	DBGL394	slide mounted	2010-01-01	R.Gerecke	R.Gerecke	47.59	12.9233	900	Germany	NP Berchtesgaden, Ramsau
H375	Panisus michaeli Koenike , 1896	Panisus michaeli	Koenike , 1896	LBCWS148-19	MK889656	MK889897	NMB-TROM-10145	C5	slide mounted	2018-09-06	A.Escher	A.Escher	46.7292	10.3059	1661	Switzerland	SNP, Val-Scharl
H376	Panisus michaeli Koenike , 1896	Panisus michaeli	Koenike , 1896	LBCWS149-19	MK889657	MK889898	NMB-TROM-10146	C5	slide mounted	2018-09-06	A.Escher	A.Escher	46.7292	10.3059	1661	Switzerland	SNP, Val-Scharl
H377	Panisus michaeli Koenike , 1896	Panisus michaeli	Koenike , 1896	LBCWS150-19	MK889658	MK889899	NMB-TROM-10147	C5	slide mounted	2018-09-06	A.Escher	A.Escher	46.7292	10.3059	1661	Switzerland	SNP, Val-Scharl
H378	Panisus michaeli Koenike , 1896	Panisus michaeli	Koenike , 1896	LBCWS151-19	MK889659	MK889900	NMB-TROM-10148	C5	ethanol	2018-09-06	A.Escher	A.Escher	46.7292	10.3059	1661	Switzerland	SNP, Val-Scharl
H379	Parathyas palustris (Koenike, 1912)	Parathyas palustris	(Koenike, 1912)	LBCWS152-19	MK889660	MK889901	NMB-TROM-10149	CH6	slide mounted	2018-09-03	A.Escher	A.Escher	46.6775	10.1804	2036	Switzerland	SNP, Champlönch
H380	Parathyas palustris (Koenike, 1912)	Parathyas palustris	(Koenike, 1912)	LBCWS153-19	MK889661	MK889902	NMB-TROM-10150	CH6	ethanol	2018-09-03	A.Escher	A.Escher	46.6775	10.1804	2036	Switzerland	SNP, Champlönch
H381	Parathyas palustris (Koenike, 1912)	Parathyas palustris	(Koenike, 1912)	LBCWS154-19	MK889662	MK889903	NMB-TROM-10151	CH6	slide mounted	2018-09-03	A.Escher	A.Escher	46.6775	10.1804	2036	Switzerland	SNP, Champlönch
H382	Partnunia steinmanni Walter, 1906	Partnunia cf. steinmanni A	Walter, 1906	LBCWS155-19	MK889663	MK889904	NMB-TROM-10152	LaPosa	ethanol	2017-06-16	E.Steiner	E.Steiner	46.6419	10.3559	2133	Switzerland	Val Mustair, La Posa (GB)
H383	Sperchon thienemanni Koenike, 1907	Sperchon thienemanni	Koenike, 1907	LBCWS156-19	MK889664	MK889905	NMB-TROM-10153	LaPosa	ethanol	2017-06-16	E.Steiner	E.Steiner	46.6419	10.3559	2133	Switzerland	Val Mustair, La Posa (GB)
H384	Sperchon thienemanni Koenike, 1907	Sperchon thienemanni	Koenike, 1907	LBCWS157-19	MK889665	MK889906	NMB-TROM-10154	Siebenbrünnen	slide mounted	2018-08-15	L.Blattner	L.Blattner	47.6156	14.6227	1245	Austria	NP Gesäuse, Siebenbrünnen
H386	Sperchon thienemanni Koenike, 1907	Sperchon thienemanni	Koenike, 1907	LBCWS158-19	MK889666	MK889907	NMB-TROM-10155	Siebenbrünnen	ethanol	2018-08-15	L.Blattner	L.Blattner	47.6156	14.6227	1245	Austria	NP Gesäuse, Siebenbrünnen
H387	Sperchon thienemanni Koenike, 1907	Sperchon thienemanni	Koenike, 1907	LBCWS159-19	MK889667	MK889908	NMB-TROM-10156	Siebenbrünnen	ethanol	2018-08-15	L.Blattner	L.Blattner	47.6156	14.6227	1245	Austria	NP Gesäuse, Siebenbrünnen
H388	Sperchon violaceus Walter, 1944	Sperchon violaceus	Walter, 1944	LBCWS160-19	MK889668	MK889909	NMB-TROM-10157	Rohrbach	ethanol	2018-08-15	L.Blattner	L.Blattner	47.5977	14.6351	687	Austria	NP Gesäuse, Rohrbach
H389	Sperchon violaceus Walter, 1944	Sperchon violaceus	Walter, 1944	LBCWS161-19	MK889669	MK889910	NMB-TROM-10158	Rohrbach	ethanol	2018-08-15	L.Blattner	L.Blattner	47.5977	14.6351	687	Austria	NP Gesäuse, Rohrbach
H390	Sperchon violaceus Walter, 1944	Sperchon violaceus	Walter, 1944	LBCWS162-19	MK889670	MK889911	NMB-TROM-10159	Rohrbach	ethanol	2018-08-15	L.Blattner	L.Blattner	47.5977	14.6351	687	Austria	NP Gesäuse, Rohrbach
H391	Wandesia thori Schechtel, 1912	Wandesia cf. thori A	Schechtel, 1912	LBCWS163-19	MK889671	MK889912	NMB-TROM-10160	GSCH	slide mounted	2018-08-14	L.Blattner	L.Blattner	47.5212	14.6798	1540	Austria	NP Gesäuse, Gsch
H392	Wandesia thori Schechtel, 1912	Wandesia cf. thori A	Schechtel, 1912	LBCWS164-19	MK889672	MK889913	NMB-TROM-10161	GSCH	slide mounted	2018-08-14	L.Blattner	L.Blattner	47.5212	14.6798	1540	Austria	NP Gesäuse, Gsch
H393	Wandesia thori Schechtel, 1912	Wandesia cf. thori B	Schechtel, 1912	LBCWS165-19	MK889673	MK889914	NMB-TROM-10162	GSCH	slide mounted	2018-08-14	L.Blattner	L.Blattner	47.5212	14.6798	1540	Austria	NP Gesäuse, Gsch
H395	Ljania bipapillata Thor, 1998	Ljania cf. bipapillata B	Thor, 1998	LBCWS166-19	MK889674	MK889915	NMB-TROM-10163	BRUSO	slide mounted	2018-08-15	L.Blattner	L.Blattner	47.5939	14.5905	1129	Switzerland	NP Gesäuse
H396	Ljania bipapillata Thor, 1998	Ljania cf. bipapillata A	Thor, 1998	LBCWS167-19	MK889675	MK889916	NMB-TROM-10164	BRUSO	slide mounted	2018-08-15	L.Blattner	L.Blattner	47.5939	14.5905	1129	Switzerland	NP Gesäuse
H426	Bandakia concreta Thor, 1913	Bandakia cf. concreta A	Thor, 1913	LBCWS168-19	MK889676	MK889917	NMB-TROM-10165	SAUT	ethanol	2018-03-14	V.Misev	V.Misev	47.8736	8.02375	1383	Germany	Feldberg
H427	Xystonotus willmanni (Viets, 1920)	Xystonotus willmanni	(Viets, 1920)	LBCWS169-19	MK889677	MK889918	NMB-TROM-10166	Q4	ethanol	2017-09-12	V.Misev	V.Misev	47.8702	8.01806	1424	Germany	Feldberg
H439	Protzia invalvaris Piersig, 1898	Protzia invalvaris	Piersig, 1898	LBCWS170-19	MK889678	MK889919	NMB-TROM-10167	SCHABA3	ethanol	2018-07-16	R.Gerecke	R.Gerecke	47.5292	14.6673	1326	Austria	NP Gesäuse, Schafhüttelbach
H440	Protzia invalvaris Piersig, 1898	Protzia invalvaris	Piersig, 1898	LBCWS171-19	MK889679	MK889920	NMB-TROM-10168	SCHABA3	ethanol	2018-07-16	R.Gerecke	R.Gerecke	47.5292	14.6673	1326	Austria	NP Gesäuse, Schafhüttelbach
H441	Protzia invalvaris Piersig, 1898	Protzia invalvaris	Piersig, 1898	LBCWS172-19	MK889680	MK889921	NMB-TROM-10169	SCHABA3	ethanol	2018-07-16	R.Gerecke	R.Gerecke	47.5292	14.6673	1326	Austria	NP Gesäuse, Schafhüttelbach
H445	Atractides walteri (Viets, 1925)	Atractides walteri	(Viets, 1925)	LBCWS173-19	MK889681	MK889922	NMB-TROM-10170	GBIBAQ7	slide mounted	2018-09-29	R.Gerecke	R.Gerecke	47.6199	14.5709	952	Austria	NP Gesäuse, Schieselwaldriedel
H446	Atractides walteri (Viets, 1925)	Atractides walteri	(Viets, 1925)	LBCWS174-19	MK889682	MK889923	NMB-TROM-10171	GBIBAQ7	slide mounted	2018-09-29	R.Gerecke	R.Gerecke	47.6199	14.5709	952	Austria	NP Gesäuse, Schieselwaldriedel
H447	Atractides walteri (Viets, 1925)	Atractides walteri	(Viets, 1925)	LBCWS175-19	MK889683	MK889924	NMB-TROM-10172	GBIBAQ6	slide mounted	2017-09-29	R.Gerecke	R.Gerecke	47.6216	14.5698	933	Austria	NP Gesäuse, Schieselwaldriedel
H448	Atractides walteri (Viets, 1925)	Atractides walteri	(Viets, 1925)	LBCWS176-19	MK889684	MK889925	NMB-TROM-10173	GBIBAQ6	slide mounted	2017-09-29	R.Gerecke	R.Gerecke	47.6216	14.5698	933	Austria	NP Gesäuse, Schieselwaldriedel
H449	Atractides walteri (Viets, 1925)	Atractides walteri	(Viets, 1925)	LBCWS177-19	MK889685	MK889926	NMB-TROM-10174	GBIBAQ6	slide mounted	2017-09-29	R.Gerecke	R.Gerecke	47.6216	14.5698	933	Austria	NP Gesäuse, Schieselwaldriedel
H450	Atractides gr. macrolaminatus/loricatus Laska, 1956/Piersig, 1898	Atractides macrolaminatus/loricatus	Laska, 1956/Piersig, 1898	LBCWS178-19	MK889686	MK889927	NMB-TROM-10175	BLAA	ethanol	2018-07-21	R.Gerecke	R.Gerecke	47.6702	13.737	970	Austria	NP Gesäuse, Asseerland, Klauseckbach
H451	Panisellus thienemanni Viets, 1920	Panisellus thienemanni	Viets, 1920	LBCWS179-19	MK889687	MK889928	NMB-TROM-10176	ByWaQ10	ethanol	2018-07-09	R.Gerecke	R.Gerecke	49.0721	13.3034	825	Germany	NP Bayerischer Wald, EZG Kolbersbach
H452	Panisellus thienemanni Viets, 1920	Panisellus thienemanni	Viets, 1920	LBCWS180-19	MK889688	MK889929	NMB-TROM-10177	ByWaQ10	ethanol	2018-07-09	R.Gerecke	R.Gerecke	49.0721	13.3034	825	Germany	NP Bayerischer Wald, EZG Kolbersbach
H454	Nilotonia borneri (Walter, 1922)	Nilotonia borneri	(Walter, 1922)	LBCWS181-19	MK889689	MK889930	NMB-TROM-10178	D800	ethanol	2018-08-10	R.Gerecke	R.Gerecke	47.4865	10.3385	1184	Germany	Bayern, Oberallgäu, Imberg
H455	Nilotonia borneri (Walter, 1922)	Nilotonia borneri	(Walter, 1922)	LBCWS182-19	MK889690	MK889931	NMB-TROM-10179	D800	ethanol	2018-08-10	R.Gerecke	R.Gerecke	47.4865	10.3385	1184	Germany	Bayern, Oberallgäu, Imberg
H459	Atractides walteri (Viets, 1925)	Atractides walteri	(Viets, 1925)	LBCWS183-19	MK889691	MK889932	NMB-TROM-10180	GSENG	slide mounted	2018-07-15	R.Gerecke	R.Gerecke	47.5684	14.5896	683	Austria	NP Gesäuse, Gsengquelle
H466	Protzia eximia (Protz, 1896)	Protzia eximia	(Protz, 1896)	LBCWS184-19	MK889692	MK889933	NMB-TROM-10181	POLVER	ethanol	2017-06-22	R.Gerecke	R.Gerecke	47.6462	14.5833	615	Austria	NP Gesäuse, Pulvermacherritschn
H467	Protzia eximia (Protz, 1896)	Protzia eximia	(Protz, 1896)	LBCWS185-19	MK889693	MK889934	NMB-TROM-10182	POLVER	ethanol	2017-06-22	R.Gerecke	R.Gerecke	47.6462	14.5833	615	Austria	NP Gesäuse, Pulvermacherritschn
H468	Protzia eximia (Protz, 1896)	Protzia eximia	(Protz, 1896)	LBCWS186-19	MK889694	MK889935	NMB-TROM-10183	POLVER	ethanol	2017-06-22	R.Gerecke	R.Gerecke	47.6462	14.5833	615	Austria	NP Gesäuse, Pulvermacherritschn
H469	Panisopsis curvifrons (Walter, 1907)	Panisopsis curvifrons	(Walter, 1907)	LBCWS187-19	MK889695	MK889936	NMB-TROM-10184	USTAWA	ethanol	2018-07-18	R.Gerecke	R.Gerecke	47.5434	14.6411	1520	Austria	NP Gesäuse, Wolfbauerturm
H470	Panisopsis curvifrons (Walter, 1907)	Panisopsis curvifrons	(Walter, 1907)	LBCWS188-19	MK889696	MK889937	NMB-TROM-10185	GBIBA	ethanol	2017-09-29	R.Gerecke	R.Gerecke	47.6199	14.5709	952	Austria	NP Gesäuse, Schieselwaldriedel
H471	Arrenurus refractarioulus Biesiadka, 1978	Arrenurus refractarioulus	Biesiadka, 1978	LBCWS189-19	MK889697	MK889938	NMB-TROM-10186	IT1807	ethanol	2018-07-24	T.Goldschmidt	R.Gerecke	39.2906	16.4409	1696	Italy	Calabria, Monte Botte Donato
H472	Arrenurus refractarioulus Biesiadka, 1978	Arrenurus refractarioulus	Biesiadka, 1978	LBCWS190-19	MK889698	MK889939	NMB-TROM-10187	IT1807	ethanol	2018-07-24	T.Goldschmidt	R.Gerecke	39.2906	16.4409	1696	Italy	Calabria, Monte Botte Donato
H473	Arrenurus refractarioulus Biesiadka, 1978	Arrenurus refractarioulus	Biesiadka, 1978	LBCWS191-19	MK889699	MK889940	NMB-TROM-10188	IT1807	ethanol	2018-07-24	T.Goldschmidt	R.Gerecke	39.2906	16.4409	1696	Italy	Calabria, Monte Botte Donato
H477	Arrenurus muelleri Koenike, 1901	Arrenurus muelleri	Koenike, 1901	LBCWS192-19	MK889700	MK889941	NMB-TROM-10189	IT1807	ethanol	2018-07-24	T.Goldschmidt	R.Gerecke	39.2906	16.4409	1696	Italy	Calabria, Monte Botte Donato
H478	Arrenurus muelleri Koenike, 1901	Arrenurus muelleri	Koenike, 1901	LBCWS193-19	MK889701	MK889942	NMB-TROM-10190	IT1807	ethanol	2018-07-24	T.Goldschmidt	R.Gerecke	39.2906	16.4409	1696	Italy	Calabria, Monte Botte Donato
H479	Parathyas pachystoma Koenike, 1914	Parathyas pachystoma	Koenike, 1914	LBCWS194-19	MK889702	MK889943	NMB-TROM-10191	IT1807	ethanol	2018-07-24	T.Goldschmidt	R.Gerecke	39.2906	16.4409	1696	Italy	Calabria, Monte Botte Donato
H480	Parathyas pachystoma Koenike, 1914	Parathyas pachystoma	Koenike, 1914	LBCWS195-19	MK889703	MK889944	NMB-TROM-10192	IT1807	ethanol	2018-07-24	T.Goldschmidt	R.Gerecke	39.2906	16.4409	1696	Italy	Calabria, Monte Botte Donato
H481	Hydrovolzia placophora (Monti, 1905)	Hydrovolzia placophora	(Monti, 1905)	LBCWS196-19	MK889704	MK889945	NMB-TROM-10193	BGL312	ethanol	2018-07-07	L.Blattner	L.Blattner	47.5793	12.9724	1150	Germany	NP Berchtesgaden, Herrenroint
H482	Hydrovolzia placophora (Monti, 1905)	Hydrovolzia placophora	(Monti, 1905)	LBCWS197-19	MK889705	MK889946	NMB-TROM-10194	Q1	ethanol	2019-09-06	A.Escher	A.Escher	46.7336	10.3056	1633	Switzerland	SNP, Clemgia
H483	Atractides fissus (Walter, 1927)	Atractides fissus	(Walter, 1927)	LBCWS198-19	MK889706	MK889947	NMB-TROM-10195	MODER1	ethanol	2013-06-27	R.Gerecke	R.Gerecke	47.7806	15.1053	1003	Austria	Dürrenstein, Moderbach
H484	Atractides fissus (Walter, 1927)	Atractides fissus	(Walter, 1927)	LBCWS199-19	MK889707	MK889948	NMB-TROM-10196	MODER1	ethanol	2013-06-27	R.Gerecke	R.Gerecke	47.7806	15.1053	1003	Austria	Dürrenstein, Moderbach
H486	Lebertia fimbriata Thor, 1899	Lebertia fimbriata	Thor, 1899	LBCWS200-19	MK889708	MK889949	NMB-TROM-10197	D497/07-05/17	ethanol	2017-05-29	R.Gerecke	R.Gerecke	47.9749	10.2029	600	Germany	Benninger Moos, Memmingen
H487	Atractides fonticolus (Viets, 1920)	Atractides fonticolus	(Viets, 1920)	LBCWS201-19	MK889709	MK889950	NMB-TROM-10198	DKVBB4	ethanol	2011-05-29	R.Gerecke	R.Gerecke	53.2172	8.75822	36	Germany	Bredenberg, Bahrenwinkel
H488	Atractides fonticolus (Viets, 1920)	Atractides fonticolus	(Viets, 1920)	LBCWS202-19	MK889710	MK889951	NMB-TROM-10199	DKVBB4	ethanol	2011-05-29	R.Gerecke	R.Gerecke	53.2172	8.75822	36	Germany	Bredenberg, Bahrenwinkel
H489	Atractides fonticolus (Viets, 1920)	Atractides fonticolus	(Viets, 1920)	LBCWS203-19	MK889711	MK889952	NMB-TROM-10200	DKVBB4	ethanol	2011-05-29	R.Gerecke	R.Gerecke	53.2172	8.75822	36	Germany	Bredenberg, Bahrenwinkel
H490	Lebertia salebrosa Koenike, 1908	Lebertia salebrosa	Koenike, 1908	LBCWS204-19	MK889712	MK889953	NMB-TROM-10201	D886	ethanol	2017-07-06	R.Gerecke	R.Gerecke	48.657	8.26892	750	Germany	Schwarzwald, Herrenwies, Tobelbach
H492	Lebertia salebrosa Koenike, 1908	Lebertia salebrosa	Koenike, 1908	LBCWS205-19	MK889713	MK889954	NMB-TROM-10202	D886	ethanol	2017-07-06	R.Gerecke	R.Gerecke	48.657	8.26892	750	Germany	Schwarzwald, Herrenwies, Tobelbach
H493	Feltria longispina Motas & C. Angelier, 1927	Feltria longispina	Motas & C. Angelier, 1927	LBCWS206-19	MK889714	MK889955	NMB-TROM-10203	BayWaQ10	ethanol	2018-07-09	R.Gerecke	R.Gerecke	49.0721	13.3034	825	Germany	Bayerischer Wald, EZG Kolbersbach
H495	Wandesia thori Schechtel, 1912	Wandesia cf. thori B	Schechtel, 1912	LBCWS207-19	MK889715	MK889956	NMB-TROM-10204	ABUTTER	ethanol	2018-07-17	R.Gerecke	R.Gerecke	47.5729	14.6561	1446	Austria	NP Gesäuse, Butterbründl
H496	Feltria menzeli Walter, 1922	Feltria menzeli	Walter, 1922	LBCWS208-19	MK889716	MK889957	NMB-TROM-10205	USTAWA	ethanol	2018-07-18	R.Gerecke	R.Gerecke	47.5434	14.6411	1520	Austria	NP Gesäuse, Wolfbauerturm
H497	Feltria menzeli Walter, 1922	Feltria menzeli	Walter, 1922	LBCWS209-19	MK889717	MK889958	NMB-TROM-10206	HIBAWA	ethanol	2018-07-20	R.Gerecke	R.Gerecke	47.6474	13.9336	718	Austria	NP Gesäuse, Ausserseerland, Toplitzsee
H498	Wandesia thori Schechtel, 1912	Wandesia cf. thori B	Schechtel, 1912	LBCWS210-19	MK889718	MK889959	NMB-TROM-10207	HGH2	ethanol	2015-07-22	R.Gerecke	R.Gerecke	47.5526	14.7006	1362	Austria	NP Gesäuse, Hüpflingerbach, Interstitial
H499	Wandesia thori Schechtel, 1912	Wandesia cf. thori B	Schechtel, 1912	LBCWS211-19	MK889719	MK889960	NMB-TROM-10208	HGH2	ethanol	2015-04-22	R.Gerecke	R.Gerecke	47.5526	14.7006	1362	Austria	NP Gesäuse, Hüpflingerbach, Interstitial
H500	Ljania bipapillata Thor, 1998	Ljania cf. bipapillata A	Thor, 1998	LBCWS212-19	MK889720	MK889961	NMB-TROM-10209	D804	ethanol	2016-08-25	R.Gerecke	R.Gerecke	48.5682	8.29622	710	Germany	NP Schwarzwald, Schönmünzach
H501	Ljania bipapillata Thor, 1998	Ljania cf. bipapillata A	Thor, 1998	LBCWS213-19	MK889721	MK889962	NMB-TROM-10210	D804	ethanol	2016-08-25	R.Gerecke	R.Gerecke	48.5682	8.29622	710	Germany	NP Schwarzwald, Schönmünzach
H502	Ljania bipapillata Thor, 1998	Ljania cf. bipapillata A	Thor, 1998	LBCWS214-19	MK889722	MK889963	NMB-TROM-10211	D804	ethanol	2016-08-25	R.Gerecke	R.Gerecke	48.5682	8.29622	710	Germany	NP Schwarzwald, Schönmünzach
H503	Chelomideopsis annemiae Romijn, 1920	Chelomideopsis annemiae	Romijn, 1920	LBCWS215-19	MK889723	MK889964	NMB-TROM-10212	DKVSW	ethanol	2011-05-25	R.Gerecke	R.Gerecke	53.2254	8.73289	49	Germany	Bremen, Stoteler Wald
H504	Chelomideopsis annemiae Romijn, 1920	Chelomideopsis annemiae	Romijn, 1920	LBCWS216-19	MK889724	MK889965	NMB-TROM-10213	DKVSW	ethanol	2011-05-25	R.Gerecke	R.Gerecke	53.2254	8.73289	49	Germany	Bremen, Stoteler Wald
H506	Chelomideopsis annemiae Romijn, 1920	Chelomideopsis annemiae	Romijn, 1920	LBCWS217-19	MK889725	MK889966	NMB-TROM-10214	DKVSW	ethanol	2011-05-25	R.Gerecke	R.Gerecke	53.2254	8.73289	49	Germany	Bremen, Stoteler Wald
H507	Chelomideopsis annemiae Romijn, 1920	Chelomideopsis annemiae	Romijn, 1920	LBCWS218-19	MK889726	MK889967	NMB-TROM-10215	DKVSW	ethanol	2011-05-25	R.Gerecke	R.Gerecke	53.2254	8.73289	49	Germany	Bremen, Stoteler Wald
H508	Atractides gibberipalpis Piersig, 1898	Atractides gibberipalpis	Piersig, 1898	LBCWS219-19	MK889727	MK889968	NMB-TROM-10216	D804	slide mounted	2016-08-28	R.Gerecke	R.Gerecke	48.5682	8.29622	710	Germany	NP Schwarzwald, Schönmünzach
H511	Parathyas palustris (Koenike, 1912)	Parathyas palustris	(Koenike, 1912)	LBCWS222-19	MK889728	MK889969	NMB-TROM-10217	VS8	ethanol	2018-09-04	A.Escher	A.Escher	46.6711	10.2463	2092	Switzerland	SNP, Val dal Stabelchod
H512	Panisus michaeli Koenike , 1896	Panisus michaeli	Koenike , 1896	LBCWS223-19	MK889729	MK889970	NMB-TROM-10218	C2	ethanol	2018-09-06	A.Escher	A.Escher	46.7234	10.2997	1766	Switzerland	SNP, Val Minger
H513	Panisus torrenticolus Piersig, 1898	Panisus torrenticolus	Piersig, 1898	LBCWS224-19	MK889730	MK889971	NMB-TROM-10219	C2	slide mounted	2018-09-06	A.Escher	A.Escher	46.7234	10.2997	1766	Switzerland	SNP, Val Minger
H514	Feltria menzeli Walter, 1922	Feltria menzeli	Walter, 1922	LBCWS225-19	MK889731	MK889972	NMB-TROM-10220	BGL943	ethanol	2017-09-25	R.Gerecke	R.Gerecke	47.5806	13.0333	1650	Germany	NP Berchtesgaden, Pfaffenkegel
H516	Bandakia concreta Thor, 1913	Bandakia cf. concreta B	Thor, 1913	LBCWS226-19	MK889732	MK889973	NMB-TROM-10221	D804	ethanol	2016-08-25	R.Gerecke	R.Gerecke	48.5682	8.29622	710	Germany	NP Schwarzwald, Schönmünzach
H517	Bandakia concreta Thor, 1913	Bandakia cf. concreta B	Thor, 1913	LBCWS227-19	MK889733	MK889974	NMB-TROM-10222	D804	ethanol	2016-08-25	R.Gerecke	R.Gerecke	48.5682	8.29622	710	Germany	NP Schwarzwald, Schönmünzach
H521	Wandesia racovitzai Gledhill, 1970	Wandesia cf. racovitzai A	Gledhill, 1970	LBCWS228-19	MK889734	MK889975	NMB-TROM-10223	JOTRA4	ethanol	2015-07-22	R.Gerecke	R.Gerecke	47.5306	14.6117	860	Austria	NP Gesäuse, Johnsbach
H522	Wandesia racovitzai Gledhill, 1970	Wandesia cf. racovitzai A	Gledhill, 1970	LBCWS229-19	MK889735	MK889976	NMB-TROM-10224	JOTRA4	slide mounted	2015-07-22	R.Gerecke	R.Gerecke	47.5306	14.6117	860	Austria	NP Gesäuse, Johnsbach
H523	Wandesia racovitzai Gledhill, 1970	Wandesia cf. racovitzai A	Gledhill, 1970	LBCWS230-19	MK889736	MK889977	NMB-TROM-10225	JOTRA4	ethanol	2015-07-22	R.Gerecke	R.Gerecke	47.5306	14.6117	860	Austria	NP Gesäuse, Johnsbach
H524	Wandesia racovitzai Gledhill, 1970	Wandesia cf. racovitzai B	Gledhill, 1970	LBCWS231-19	MK889737	MK889978	NMB-TROM-10226	JOTRA4	slide mounted	2015-07-22	R.Gerecke	R.Gerecke	47.5306	14.6117	860	Austria	NP Gesäuse, Johnsbach
H525	Lebertia salebrosa Koenike, 1908	Lebertia salebrosa	Koenike, 1908	LBCWS232-19	MK889738	MK889979	NMB-TROM-10227	RITSCH2	ethanol	2016-07-17	R.Gerecke	R.Gerecke	47.5844	14.5723	615	Austria	NP Gesäuse, Ritschengraben
H528	Atractides sp.	Atractides sp .A	n/a	LBCWS233-19	MK889739	MK889980	NMB-TROM-10228	BGL751	slide mounted	2014-07-01	R.Gerecke	R.Gerecke	47.4876	12.953	1850	Germany	NP Berchtesgaden, Feld-Alm
H531	Atractides sp.	Atractides sp. B	n/a	LBCWS234-19	MK889740	MK889981	NMB-TROM-10229	TRAURU	slide mounted	2018-08-07	R.Gerecke	R.Gerecke	47.6495	13.9463	733	Germany	Ausseerland, Traunursprung
H532	Atractides brendle Gerecke, 2003	Atractides brendle	Gerecke, 2003	LBCWS235-19	MK889741	MK889982	NMB-TROM-10230	BGLKALAHA	ethanol	2017-09-29	R.Gerecke	R.Gerecke	47.6004	12.8411	780	Germany	NP Berchtesgaden, Klaustal
H533	Atractides brendle Gerecke, 2003	Atractides brendle	Gerecke, 2003	LBCWS236-19	MK889742	MK889983	NMB-TROM-10231	BGLKALAHA	ethanol	2017-09-29	R.Gerecke	R.Gerecke	47.6004	12.8411	780	Germany	NP Berchtesgaden, Klaustal
H534	Atractides nodipalpis Thor, 1988	Atractides nodipalpis	Thor, 1988	LBCWS237-19	MK889743	MK889984	NMB-TROM-10232	D866	ethanol	2017-07-06	R.Gerecke	R.Gerecke	48.657	8.26892	750	Germany	NP Schwarzwald, Schönmünzach, Herrenwies
H535	Atractides nodipalpis Thor, 1988	Atractides nodipalpis	Thor, 1988	LBCWS238-19	MK889744	MK889985	NMB-TROM-10233	D866	ethanol	2017-07-06	R.Gerecke	R.Gerecke	48.657	8.26892	750	Germany	NP Schwarzwald, Schönmünzach, Herrenwies
H539	Lebertia elsteri Schwoerbel, 1957	Lebertia elsteri	Schwoerbel, 1957	LBCWS239-19	MK889745	MK889986	NMB-TROM-10234	D800-01	ethanol	2018-08-10	R.Gerecke	R.Gerecke	47.487	10.3388	1200	Germany	Oberallgäu, Imberg, Straussbergmoos
H540	Lebertia elsteri Schwoerbel, 1957	Lebertia elsteri	Schwoerbel, 1957	LBCWS240-19	MK889746	MK889987	NMB-TROM-10235	D800-03	ethanol	2018-08-10	R.Gerecke	R.Gerecke	47.4864	10.3388	1184	Germany	Oberallgäu, Imberg, Straussbergmoos
H545	Arrenurus fontinalis Viets, 1920	Arrenurus fontinalis	Viets, 1920	LBCWS241-19	MK889747	MK889988	NMB-TROM-10236	D800-01	ethanol	2018-08-10	R.Gerecke	R.Gerecke	47.487	10.3388	1200	Germany	Oberallgäu, Imberg, Straussbergmoos
H546	Arrenurus fontinalis Viets, 1920	Arrenurus fontinalis	Viets, 1920	LBCWS242-19	MK889748	MK889989	NMB-TROM-10237	D800-02	ethanol	2018-08-10	R.Gerecke	R.Gerecke	47.4843	10.206	1184	Germany	Oberallgäu, Imberg, Straussbergmoos
H547	Atractides brendle Gerecke, 2003	Atractides brendle	Gerecke, 2003	LBCWS243-19	MK889749	MK889990	NMB-TROM-10238	BGL536	ethanol	2017-09-29	R.Gerecke	R.Gerecke	47.5994	12.8961	905	Germany	NP Berchtesgaden, Ramsau
H548	Atractides brendle Gerecke, 2003	Atractides brendle	Gerecke, 2003	LBCWS244-19	MK889750	MK889991	NMB-TROM-10239	BGL536	ethanol	2017-09-29	R.Gerecke	R.Gerecke	47.5994	12.8961	905	Germany	NP Berchtesgaden, Ramsau
H551	Lebertia crenophila Viets, 1920	Lebertia crenophila	Viets, 1920	LBCWS245-19	MK889751	MK889992	NMB-TROM-10240	D800	ethanol	2018-08-10	R.Gerecke	R.Gerecke	47.4843	10.206	1184	Germany	Oberallgäu, Imberg, Straussbergmoos
