# Supplementary material for: Hidden biodiversity revealed by integrated morphology and genetic species delimitation of spring dwelling water mite species (Acari, Parasitengona: Hydrachnidia)
Source: Parasit Vectors. 2019 Oct 21;12:492. doi: 10.1186/s13071-019-3750-y (PMC6805402; doi:10.1186/s13071-019-3750-y)
Supplement: Supplementary file 10 — Additional file 10: Alignment S1. MAFFT Alignment of the combined (cox1 and 28S) dataset and the root GenBank sequences, used to generate the phylogenetic tree. [file 13071_2019_3750_MOESM10_ESM.fasta]

>Dactylothrombium_pulcherrimum
CCGCTTGCAGGTAAACGGGTGGACCCACGAAGTG--AGG-CTGGGGAAGGATTCAGCCAT
TTGAGCGCAGGCAGTCGCGTGCAGCGTAACGACTTACTTCTGTAGGTAGTTGCATTTCCA
TTCCCCTCAT--GCCGAACTCCTGACTAGTCT----TGTGCGCTGGCAGCTGTAAGGTAG
TTGCGGGAAAGGTTAGTGTTAT--AGTTCCGC--TTCTGCCGCTCGCCG----TGCAAAC
TCGACTTGTGTTGCAAGTTCCTCACTTGTTGAGGTTAGTGCGAGAATTTGCGAGAATGTG
C----------------TCTTGCCTGC-TTGCAGACAAATGCTC--GTACGTTATCGAGG
AGTAGTAGGTCGGTCATCCACCCGACCCGTCTTGAAACACGGACCAAGGAGCCTAACTAA
CGCGCGAGTCACTCGATCTTGAATAGGTCTGAAGGGCGTAATGAAAGTACACGTTCGATC
GCGCAGAACGGGCCCGCCTAAGCTGTTGT-CACGACGGCGTGGCGGAGTTCGAGCGCGTT
GGTTGGTACCCGAAAGATGGTGAACTATGCCTGGGCAGGACGAAGCCAGAGGAAACTCTG
GTGGAGGTCTGTAGCGATTCTGACGTGCAAATCGATCGTCAGACCTGGGTATAGGGGCGA
AAGACTAATCGAACCATCTAGTAGCTGGTTTCTTCCGAAGTTTCCCTCAGGATAGCAGGC
GTTCGATAC---ACATTGTAGCATCCGGTAAAGCGAATGATTAGAGGCATTGGGGTCGAA
ACGACCTCAACCTATTCTCAAACTTTAAATGGGTGCGAA-GCCAGTCTTAATTAACT---
--TAAGACTGGC---ACATT---GTAAATG---AATGCCTAGTGGGCCATTTTTGGTAAG
CAGAACTGGCGCTGTGGGATGAACCAAACGCTAGGTTAAGGCGCCCGATGCAG-ACGCTC
ATGAGATCCCATGAAAGGTGTTGGTTGCTATAGACAGCA?????????????????????
???????????????????????????????????????ATTCGGATAGAACTAGCTCAA
CCAGCAAATATGATCGGTAACGACCAAATCTACAACTCGGTAGTTACTGCCCACGCTTTT
ATTATAATTTTTTTTATAGTAATGCCCACCATGATGGGAGGATTCGGAAACTGACTTATT
CCAATAATAGTAAAAGCCCCAGACATAGCCTTCCCTCGGCTAAACAACATAAGACTGTGA
CTTCTAGTTCCTTCGCTATCCCTAATGCTAATGTCAATATTTTCCTCCAATGGAGCAGGA
ACCGGATGAACCGTCTACCCCCCACTGTCAGGAAACCTGGCGCACATGGGGACAGCAGTA
GACCTATCCATCTTTTCGTTGCACCTGGCCGGAATCTCATCAATTTTAGGATCTATCAAC
TTCCTAGTCACGGTATCAAACATAGTAACCAACTCTCAGGCATGATACACTATCCCAATA
TTTATCTGATCTGTTGTGTTCACAGCAATTCTGCTGGTACTATCCCTGCCAGTATTGGCA
GGAGCAATCACCATACTGCTAACAGACCGAAATTTCAACACATCTTTCTTCGATCCAAGT
GGAGGAGGA????????????????????
>H100_Atractides_vaginalis
CCGTTTGCAGGGAAACAGATAGACCCACGAAGTC--CAGTTGGTTAAGAGATTCAAAT-T
ACTTTTAAAGCATTATT---------GATTATTCAAGTATTTGGATAGTTTGCATTTC--
TCTTAACCAC--GATGGAGCTCTGACTTCTTA---CAATTACTTGATCGTTT-AAGGCAA
GCTTCTAATCTGGTCCTCATTT------------TAAAGGTTTACGTGA---GAGTATTG
GTAAGAAGTT----GAATTACTTAC--ACA--TGTTGTTCAGTTTGTCGTAGAATAAACT
A------TATATGTGT-TTTTGAACTC-TTTGAGTGAAATTGC---AAACGATATCCAGA
GTAAGTAGGTCGGTCATCTATCTGACCCGTCTTGAAACACGGACCAAGGAGCCCAACAAT
TGCGCGAGTCGCTCGGTCTTGAATAGGCCTGAGAGGCGAAATAAACATAATGGTATGATC
GCGCAATACCGACCTGCTTTATTTGCTTT---TTGCAAAAAAGTGGCGTTTGAGCGTAAT
TGTTGGTACCCGAAAGATGGTGAACTATACTTGGGCAAGACGAAGCCAGAGGAAACTCTG
GTGGAGGTCTGTAGCGATTCTGACGTGCAAATCGATCGTCAGACCTGAGTATAGGGGCGA
AAGACTAATCGAACCATCTAGTAGCTGGTTCCCTCCGAAGTTTCCCTCAGGATAGCTAGT
ACCA-------AACTCTGTAGCATCCGGTAAAGCGAATGATTAGAGGTATTGGGATCGAA
ACGATCTCAACCTATTCTCAAACTTTAAATGGGTGCGAG-GCATGACTTTTTTAAC----
--TAAAGTCTT----GCTTT---GTAAGAG--TGGTACTAAGTGGGCCATTTTTGGTAAG
CAGAACTGGCGATGTGGGATGAACCAATCGTAGAGTTAAGGCACCAAATGCCG-ACGCTC
ATGAGACCCCATGAAAGGTGTTGGTTGCTTCAGACAGCAACAATATACTTAGCTTTCGGA
ACTTGAGCCGGCGTGCTCGGAGCTAGATTTAGTCTTCTAATTCGAATAGAACTTTCACAA
CCAGGAGGATTCTTAAAAAACGAACAACTATATAATACAATCATTACATCTCATGCCTTT
ATCATAATCTTCTTTGCGGTGATACCCATTCTAATCGGAGGATTCGGAAATTGACTAGTG
CCAATTATAATAAACTATCCAGATATAGCTTTCCCACGAATAAACAATATAAGATTTTGA
CTTCTACCTCCATCCTTATTTCTTCTAGTATCAAGCTCAATCGTAGGAATAGGAGCCGGA
ACAGGATGAACTGTGTACCCACCACTATCTGATAGAGACTTTCATACAGATATTTCCGTA
GATTTAATAATCTTTTCCCTCCATCTAGCTGGAATTTCCTCAATTTTGGGGGGTATCAAT
TTCTTTATAACCATAACTGTAGAAAAACTCAACTGAAAAAGAGCCATAAAAATCCCCCTA
TTTGTATGAGCAGTAGCTTTTACTGGTCTACTAATTATTCTTTCTCTACCTATTTTAGCA
AGCGGAATCACAATACTTCTAACAGATCGTAACCTAAATAGCTCATTCTTTGATCCTTCG
GGTGGAGGAGATCCAATTTTCTTTCAACA
>H101_Lebertia_schechteli
CCGCTTGCAAGTAAACAGATGGACCCACGAAGTC--CAGTTGAGTAAGGGATTCATAT-A
CCTCGAGAGGCGAAGCTCTGTAGTA-CTCATCCTTAGA--CGGTGAGGCTTGCATTTC--
TCTTGCTCAC--GATGGAGCTCTGACTGCTTAG--CTTAACCTTAACTGCTT-AGGGCAG
CCGTTGTTTGTGGTCGTTTCAC----TTTCGA--TGGTGAAGTAAGTTA----GGTGATG
CTGAGTGGGT----GAATATCTTAC--GAT-ATGTTGATCAGATTGTCGCCAAGGGTTTG
G------TGAGGAGAA-TTTTCGTCTC-TTGTAGATGAATCA------ATGATATCCAGA
GTAAGTAGGTCGGTCATCCATCTGACCCGTCTTGAAACACGGACCAAGGAGCCCAACAAC
TGCGCGAGTCGCTCAGTCTTGCATAGGCTCGAGAGGCGAAATAAACATAATGGTATGATC
GCGCAATGCCGACCTGCTGTATTTGCTTA-ATTGTCAGATCAGCGGAGTTTGAGCGTAAT
TGTTGGTACCCGAAAGATGGTGAACTATACTTGGGCAAGACGAAGCCAGAGGAAACTCTG
GTGGAGGTCTGTAGCGATTCTGACGTGCAAATCGATCGTCAGACCTGAGTATAGGGGCGA
AAGACTAATCGAACCATCTAGTAGCTGGTTCCTTCCGAAGTTTCCCTCAGGATAGCTGGC
ACAAGGAAGG--ACTCTGTAGCACCCGGTAAAGCGAATGATTAGAGGTATTGGGATCGAA
ACGATCTCAACCTATTCTCAAACTTTAAATGGGTGCGGA-GCTTGACTTATTTGGAG---
--TAAAGTCTT----GCTTTT--GTAAGAG--TTGTGCCAAGTGGGCCATTTTTGGTAAG
CAGAACTGGCGCTGTGGGATGAACCAAACACTGAGTTAAGGTACCAAATGCCG-ACGCTC
ATGAGACCCCATGAAAGGTGTTGGTTGCTATAGACAGCTACCTTATACTTCGCTTTTGGA
GCGTGATCTGGAATAGTCGGAGCAAGATTAAGAACTTTAATTCGTTTAGAATTAGGACAA
CCCGGAACTCTTCTTGGAAGAGATCAAATTTATAATACTATTGTAACAGCCCATGCCTTT
GTTATAATCTTCTTTATAGTTATACCGATAATAATTGGGGGATTTGGAAATTGACTAGTC
CCTCTAATAATTAGTGCCCCAGATATAGCTTTCCCTCGAATAAATAACATAAGATTTTGA
CTTTTACCTCCTGCTCTAATTTTATTACTATCAAGCTCCTTCACAGCAATAGGAGCAGGG
ACTGGGTGAACAGTTTACCCCCCTCTATCTGGAAATTTAGCGCATGCTGGTCCAGCAGTA
GATTTAACCATTTTTTCTCTTCATTTAGCAGGTATTTCTTCAATCTTAGGAGCTATTAAT
TTTATAGCTACAATTATTAATATAAAACCAAAAACAATAAAAATAGAACAAGTTCCCCTA
TTTGTTTGGTCAATTTTTATTACAGTTATTTTACTCCTCCTTTCCTTACCAGTTTTAGCA
GGTGCTATCACTATACTTTTAACAGATCGAAACTTTAACACTTCATTTTTTGACCCTGCT
GGAGGGGGGGACCCAATTTTATACCAACA
>H103_Lebertia_schechteli
CCGCTTGCAAGTAAACAGATGGACCCACGAAGTC--CAGTTGAGTAAGGGATTCATAT-A
CCTCGAGAGGCGAAGCTCTGTAGTA-CTCATCCTTAGA--CGGTGAGGCTTGCATTTC--
TCTTGCTCAC--GATGGAGCTCTGACTGCTTAG--CTTAACCTTAACTGCTT-AGGGCAG
CCGTTGTTTGTGGTCGTTTCAC----TTTCGA--TGGTGAAGTAAGTTA----GGTGATG
CTGAGTGGGT----GAATATCTTAC--GAT-ATGTTGATCAGATTGTCGCCAAGGGTTTG
G------TGAGGAGAA-TTTTCGTCTC-TTGTAGATGAATCA------ATGATATCCAGA
GTAAGTAGGTCGGTCATCCATCTGACCCGTCTTGAAACACGGACCAAGGAGCCCAACAAC
TGCGCGAGTCGCTCAGTCTTGCATAGGCTCGAGAGGCGAAATAAACATAATGGTATGATC
GCGCAATGCCGACCTGCTGTATTTGCTTT-ATTGTCAGATCAGCGGAGTTTGAGCGTAAT
TGTTGGTACCCGAAAGATGGTGAACTATACTTGGGCAAGACGAAGCCAGAGGAAACTCTG
GTGGAGGTCTGTAGCGATTCTGACGTGCAAATCGATCGTCAGACCTGAGTATAGGGGCGA
AAGACTAATCGAACCATCTAGTAGCTGGTTCCTTCCGAAGTTTCCCTCAGGATAGCTGGC
ACAAGGAAGG--ACTCTGTAGCACCCGGTAAAGCGAATGATTAGAGGTATTGGGATCGAA
ACGATCTCAACCTATTCTCAAACTTTAAATGGGTGCGGA-GCTTGACTTATTTGGAG---
--TAAAGTCTT----GCTTTT--GTAAGAG--TTGTGCCAAGTGGGCCATTTTTGGTAAG
CAGAACTGGCGCTGTGGGATGAACCAAACACTGAGTTAAGGTACCAAATGCCG-ACGCTC
ATGAGACCCCATGAAAGGTGTTGGTTGCTATAGACAGCAACCTTATACTTCGCTTTTGGA
GCGTGATCTGGAATAGTCGGAGCAAGATTAAGAACTTTAATTCGTTTAGAATTAGGACAA
CCCGGAACTCTTCTTGGAAGAGATCAAATTTATAATACTATTGTAACAGCCCATGCCTTT
GTTATAATCTTCTTTATAGTTATACCGATAATAATTGGGGGATTTGGAAATTGACTAGTC
CCTCTAATAATTAGTGCCCCAGATATAGCTTTCCCTCGAATAAATAACATAAGATTTTGA
CTTTTACCTCCTGCTCTAATTTTATTACTATCAAGCTCCTTCACAGCAATAGGAGCAGGG
ACTGGGTGAACAGTTTACCCCCCTCTATCTGGAAATTTAGCGCATGCTGGTCCAGCAGTA
GATTTAACCATTTTTTCTCTTCATTTAGCAGGTATTTCTTCAATCTTAGGAGCTATTAAT
TTTATAGCTACAATTATTAATATAAAACCAAAAACAATAAAAATAGAACAAGTTCCCCTA
TTTGTTTGGTCAATTTTTATTACAGTTATTTTACTCCTCCTTTCCTTACCAGTTTTAGCA
GGTGCTATCACTATACTTTTAACAGATCGAAACTTTAACACTTCATTTTTTGACCCTGCT
GGAGGGGGGGACCCAATTTTATACCAACA
>H108_Atractides_vaginalis
CCGTTTGCAGGGAAACAGATAGACCCACGAAGTC--CAGTTGGTTAAGAGATTCAAAT-T
ACTTTTAAAGCATTATT---------GATTATTCAAGTATTTGGATAGTTTGCATTTC--
TCTTAACCAC--GATGGAGCTCTGACTTCTTA---CAATTACTTGATCGTTT-AAGGCAA
GCTTCTAATCTGGTCCTCATTT------------TAAAGGTTTACGTGA---GAGTATTG
GTAAGAAGTT----GAATTACTTAC--ACA--TGTTGTTCAGTTTGTCGTAGAATAAACT
A------TATATGTGT-TTTTGAACTC-TTTGAGTGAAATTGC---AAACGATATCCAGA
GTAAGTAGGTCGGTCATCTATCTGACCCGTCTTGAAACACGGACCAAGGAGCCCAACAAT
TGCGCGAGTCGCTCGGTCTTGAATAGGCCTGAGAGGCGAAATAAACATAATGGTATGATC
GCGCAATACCGACCTGCTTTATTTGCTTT---TTGCAAAAAAGTGGCGTTTGAGCGTAAT
TGTTGGTACCCGAAAGATGGTGAACTATACTTGGGCAAGACGAAGCCAGAGGAAACTCTG
GTGGAGGTCTGTAGCGATTCTGACGTGCAAATCGATCGTCAGACCTGAGTATAGGGGCGA
AAGACTAATCGAACCATCTAGTAGCTGGTTCCCTCCGAAGTTTCCCTCAGGATAGCTAGT
ACCA-------AACTCTGTAGCATCCGGTAAAGCGAATGATTAGAGGTATTGGGATCGAA
ACGATCTCAACCTATTCTCAAACTTTAAATGGGTGCGAG-GCATGACTTTTTTAAC----
--TAAAGTCTT----GCTTT---GTAAGAG--TGGTACTAAGTGGGCCATTTTTGGTAAG
CAGAACTGGCGATGTGGGATGAACCAATCGTAGAGTTAAGGCACCAAATGCCG-ACGCTC
ATGAGACCCCATGAAAGGTGTTGGTTGCTTCAGACAGCAACGATATACTTAGCTTTCGGA
ACTTGAGCCGGCGTGCTCGGAGCTAGATTTAGTCTTCTAATTCGAATAGAACTTTCACAA
CCAGGAGGATTCTTAAAAAACGAACAACTATATAATACAATCATTACATCTCATGCCTTT
ATCATAATCTTCTTTGCGGTGATACCCATCCTAATCGGAGGATTCGGAAATTGACTAGTG
CCAATTATAATAAACTATCCAGACATAGCTTTCCCACGAATAAACAATATAAGATTTTGA
CTTCTGCCTCCATCCTTATTTCTTCTAGTGTCAAGCTCAATCGTAGGAATAGGAGCCGGA
ACAGGATGAACTGTGTACCCGCCACTATCTGATAGAGACTTTCATACAGATATTTCCGTA
GATTTAATAATCTTTTCCCTCCATCTAGCTGGAATTTCCTCAATTTTGGGGGGTATCAAT
TTCTTTATAACCATAACTGTAGAAAAACTCAACTGAAAAAGAGCCATAAAAATCCCCTTA
TTTGTATGAGCAGTAGCTTTTACTGGTCTACTAATTATTCTTTCTTTACCTATTTTAGCA
AGCGGAATCACAATACTTCTAACAGATCGTAACCTAAACAGCTCATTCTTTGATCCTTCA
GGTGGAGGAGATCCAATTTTCTTTCAACA
>H110_Sperchon_thienemanni
CCGCTTGCAAGTAAACAGATAGACCCACGAAGTC--CTGTTAAGTGAGAGATTCATAT-T
GTTCAAGAGGCGAGAGC-GTTGATG-ATGTCCACTTG---TGGATAAGTCTGCATTTC--
TCTCGCTTAC--GTTGGAGCTCTGACAGCTTC---TTTGACTTTAACTGCTT-AGGGCAG
TCGTCACTTGTGGTCTTTTCAC----TTGCGA--TGATG-AGTAAGTTA----AGTTGAA
TGGAGTTGTT----GAATTGCTTACA-AAT--TGTTTTTCAGGTTGTCGTCAAGCGTGCT
G------CGTAAAGAA-TTTTCGTCTC-TCGTAGATGAACCA------ACGATATCCAGA
GTAAGTAGGTCGGTCATCTATCTGACCCGTCTTGAAACACGGACCAAGGAGCCCAACAAC
TGCGCGAGTCGCTCGGTCTTGCATAGGCCCGAGAGGCGAAGTAAACACAATGGTATGATC
GCGCAATACCAACCTGCTTATCTTGCCTT--TTGACAGGAAAGCGGAGTTTGAGCGTAAT
TGTTGGTACCCGAAAGATGGTGAACTATACTTGGGCAAGACGAAGCCAGAGGAAACTCTG
GTGGAGGTCTGTAGCGATTCTGACGTGCAAATCGATCGTCAGACCTGAGTATAGGGGCGA
AAGACTAATCGAACCATCTAGTAGCTGGTTCCTTCCGAAGTTTCCCTCAGGATAGCTGGT
ACTAGTA-A---ACTCTGTAGCACCCGGTAAAGCGAATGATTAGAGGTCTTGGGATCGAA
ACGATCTCAACCTATTCTCAAACTTTAAATGGGTGCGAG-GATTGACTTTTTTGGAG---
--TAAAGTCTT----TCTTTC--GTAAGAG--TAGTACCAAGTGGGCCATTTTTGGTAAG
CAGAACTGGCGCTGTGGGATGAACCAAACGTTGAGTTAAAGCACCAAATGCCG-ACGCTC
ATGAGACCCCATGAAAGGTGTTGGTTGCTATAGACAGCAACATTATATTTCGCTTTTGGA
GCATGATCAGGAATAGTGGGAGCTAGACTTAGAACTCTAATCCGATTAGAACTAGGACAA
CCAGGTTCTTTAATAGGAAGAGATCAAATTTATAACACCATTGTTACAGCTCACGCTTTT
GTTATAATTTTCTTTATAGTAATACCTATAATAATCGGAGGTTTTGGAAACTGACTAGTA
CCCCTAATATTAAGAGCTCCTGATATAGCATTTCCACGAATAAATAATATAAGATTTTGA
TTACTCCCCCCGGCTCTAATTCTTCTTTTAACCAGATCATTTTCTTCTATAGGAGCGGGA
ACTGGATGAACAGTTTACCCACCTCTCTCAAGAAACTTAGCTCATGCTGGTCCTTCTGTA
GACTTAACAATCTTTTCCTTACATTTAGCAGGAATTTCTTCAATTTTAGGAGCTATTAAT
TTTATGGCAACTATCATTAACATAAAACCAAAGTCTATAAAAATAGAACAAATACCTTTA
TTTGTATGATCAATTTTTATTACAACAATTCTTTTACTTCTTTCTCTTCCAGTTCTAGCA
GGAGCGATCACTATACTTTTAACCGACCGAAACTTTAATACCTCATTCTTCGATCCTGCT
GGAGGAGGAGATCCAATTTTATATCAACA
>H112_Sperchon_violaceus
CCGCTTGCAGGTAAACAGATGGACCCACGAAGTC--CTGTTGGGCGAGAGATTCATAT-C
TTTCGAAAGGCGATGAA-GTTAGTG-ATGTCCCTTCG---TGGATAAGCTTGCATTTC--
TCTTGCTCAC--GTTGGAGCTCTGACAGCTTC---TTCGACTTTAACTGCTT-GGGGCTG
CTGGTGATTGTGGTCGCTTCAC----TTTCAT--TAGT--AAAAAGTTA----AGTTGAA
TGGAGTTGGT----GAATTTCTTAC--ATT--TGTTGTTCAGGTTGTCGTCAAAGGTGTT
G------CATGGGGAA-TTTTCGTCTC-TTGCAGATGAATCA------ATGATATCCAGA
GTAAGTAGGTCGGTCATCCATCTGACCCGTCTTGAAACACGGACCAAGGAGCCCAACATT
TGCGCGAGTCGCTCGGTCTTGCATAGGCCAGAGAGGCGAAATAAACATAATGGTATGATC
GCGCAATACCAACCTGCTTATCTTGCCTT--TTGACAGGAAAGCGGAGTTTGAGCGTAAA
TGTTGGTACCCGAAAGATGGTGAACTATACTTGGGCAAGACGAAGCCAGAGGAAACTCTG
GTGGAGGTCTGTAGCGATTCTGACGTGCAAATCGATCGTCAGACCTGAGTATAGGGGCGA
AAGACTAATCGAACCATCTAGTAGCTGGTTCCCTCCGAAGTTTCCCTCAGGATAGCTGGT
ACTAA---A---ACTCTGTAGCACCCGGTAAAGCGAATGATTAGAGGTCTTGGGATCGAA
ACGATCTCAACCTATTCTCAAACTTTAAATGGGTGCGAG-GCTTGACTTTTTTGGAG---
--TAAAGTCTT----GCTTC---GTAAGAG--GAGTACCAAGTGGGCCATTTTTGGTAAG
CAGAACTGGCGCTGTGGGATGAACCAAACGCAGAGTTAAGGCACCAAATGCCG-ACGCTC
ATGAGACCCCATGAAAGGTGTTGGTTGCTATAGACAGCAACTTTATACTTCGCTTTTGGT
GCATGAGCCGGACTGGTCGGAGCAAGACTAAGTGCTCTAATTCGATTAGAATTAGGACAA
CCAGGTAGATTAATTGGAAGAGATCAAATCTACAATACTATTGTTACAGCGCACGCTTTT
GTTATAATTTTTTTTATAGTTATACCAATAATAATCGGTGGATTCGGAAATTGATTAGTA
CCCCTAATATTAAGAGCCCCTGATATAGCCTTCCCTCGAATAAATAACATAAGCTTCTGA
CTTCTCCCTCCAGCGTTAATCCTTCTATTAACAAGATCATTCACTTCTATAGGAGCAGGA
ACAGGATGAACAGTTTATCCACCTTTATCAAGAAATTTGGCCCACGCAGGCCCCTCAGTT
GATTTAACCATCTTCTCCCTTCATCTAGCAGGAATTTCCTCAATCTTAGGAGCAATTAAC
TTCATAGCAACTATTTTAAACATAAAACCTTCTAATATAAAAATAGAACAGGTTCCTTTA
TTTGTTTGATCAATTTTTATTACAACAATTTTACTTTTACTTTCTCTTCCAGTTTTAGCA
GGAGCAATTACCATATTATTAACAGACCGAAATTTCAACACATCATTTTTTGATCCTGCT
GGAGGAGGAGACCCAATTTTATATCAACA
>H129_Partnunia_cf_steinmanniA
CCGCTTGCAGGTAAACAGATGGACCCACGAAGTC--CTGTTGAGCAAGAGATTCATAT-T
CTTCGAAAGGCAAGGTG-AACAGGA-AAGTCCCTCGT---GGAGTGAACTTGCATTTC--
TCTTGCTCAC--GAAGGAGCTCTGACTGCTCT---AACAGACTTGACTGCTT-AGGGCAA
CCTTAGATTGTGGTCAAATCAC----TTTCAT--AGGTGAAGTAAGTCA----AGTCAAA
TTGAGCAGTT----GAAATACTTACA-CCTAGTGTTTTTCAGGTTATCGTCAAAGATGTT
AA----CAGTGGTGTT-CTTTCGGCTC-TTGTAGTTGAATCA-----GATGATATCCAGA
GTAAGTAGGTCGGTCATCCATCTGACCCGTCTTGAAACACGGACCAAGGAGTCCAACATT
TGCGCGAGTCGCTCGGTCTTGCACAGGCCTGAGAGGCGAAATAAACATAACGGTATGATC
GCGCAATACCAACCTGCTTATTCTGCCTT--TTGACAGAGAAGCGGAGTTTGAGCGTAAA
TGTTGGTACCCGAAAGATGGTGAACTATACTTGGGCAAGACGAAGCCAGAGGAAACTCTG
GTGGAGGTCTGTAGCGATTCTGACGTGCAAATCGATCGTCAGACCTGAGTATAGGGGCGA
AAGACTAATCGAACCATCTAGTAGCTGGTTCCTTCCGAAGTTTCCCTCAGGATAGCTGGC
ACTAAATT----ACTCTGTAGCATCCGGTAAAGCGAATGATTAGAGGTATTGGGATCGAA
ACGATCTCAACCTATTCTCAAACTTTAAATGGGTGCGAGAACATGACTTTTTTGCTC---
--TAAAGTCAT----GCTTC---GTAAGAG--TAGTGCCAAGTGGGCCATTTTTGGTAAG
CAGAACTGGCGCTGTGGGATGAACCAAACACCGAGTTAAGGCACCAAATGCTG-ACGCTC
ATGAGACCCCATGAAAGGTGTTGGTTGCTATAGACAGCAACACTCTACTTTGCTTTTGGA
GCTTGATCTGGTATAGTTGGAGCCAGACTAAGAACTCTAATTCGATTAGAATTAGGACAA
CCAGGATCTTTTATCGGAAGAGACCAAATTTACAATACAATTGTAACCGCTCACGCTTTC
GTAATAATCTTTTTTATAGTAATACCAATAATAATTGGTGGGTTCGGAAATTGATTAGTA
CCTTTAATAATTAGAGCACCAGATATAGCATTTCCACGAATAAATAATATAAGATTTTGA
TTGCTTCCCCCATCCTTAATCCTATTATTAACAGGCTCATTCACTGCAATAGGTGCGGGA
ACTGGATGAACAGTTTACCCACCTCTGTCTAGAAATCTTGCCCATGGAGGCCCTTCTGTA
GACTTAACAATCTTTTCCCTTCATTTAGCAGGTATCTCTTCAATTTTAGGGGCAATTAAC
TTTATAGCCACAATTATTAACATAAAACCAAAATCTATAAAAATAGAACAAATTCCTCTG
TTCGTTTGATCAATTTTTATCACAACCATCTTATTACTTCTCTCACTTCCTGTTTTAGCA
GGAGCTATTACAATGCTTCTAACAGATCGAAACTTCAACACCTCTTTCTTTGACCCAGCC
GGAGGAGGAGATCCAATTCTTTATCAACA
>H130_Partnunia_cf_steinmanniA
CCGCTTGCAGGTAAACAGATGGACCCACGAAGTC--CTGTTGAGCAAGAGATTCATAT-T
CTTCGAAAGGCAAGGTG-AACAGGA-AAGTCCCTCGT---GGAGTGAACTTGCATTTC--
TCTTGCTCAC--GAAGGAGCTCTGACTGCTCT---AACAGACTTGACTGCTT-AGGGCAA
CCTTAGATTGTGGTCAAATCAC----TTTCAT--AGGTGAAGTAAGTCA----AGTCAAA
TTGAGCAGTT----GAAATACTTACA-CCTAGTGTTTTTCAGGTTATCGTCAAAGATGTT
AA----CAGTGGTGTT-CTTTCGGCTC-TTGTAGTTGAATCA-----GATGATATCCAGA
GTAAGTAGGTCGGTCATCCATCTGACCCGTCTTGAAACACGGACCAAGGAGTCCAACATT
TGCGCGAGTCGCTCGGTCTTGCACAGGCCTGAGAGGCGAAATAAACATAACGGTATGATC
GCGCAATACCAACCTGCTTATTCTGCCTT--TTGACAGAGAAGCGGAGTTTGAGCGTAAA
TGTTGGTACCCGAAAGATGGTGAACTATACTTGGGCAAGACGAAGCCAGAGGAAACTCTG
GTGGAGGTCTGTAGCGATTCTGACGTGCAAATCGATCGTCAGACCTGAGTATAGGGGCGA
AAGACTAATCGAACCATCTAGTAGCTGGTTCCTTCCGAAGTTTCCCTCAGGATAGCTGGC
ACTAAATT----ACTCTGTAGCATCCGGTAAAGCGAATGATTAGAGGTATTGGGATCGAA
ACGATCTCAACCTATTCTCAAACTTTAAATGGGTGCGAGAACATGACTTTTTTGCTC---
--TAAAGTCAT----GCTTC---GTAAGAG--TAGTGCCAAGTGGGCCATTTTTGGTAAG
CAGAACTGGCGCTGTGGGATGAACCAAACACCGAGTTAAGGCACCAAATGCTG-ACGCTC
ATGAGACCCCATGAAAGGTGTTGGTTGCTATAGACAGCAACACTCTACTTTGCTTTTGGA
GCTTGATCTGGTATAGTTGGAGCCAGACTAAGAACTCTAATTCGATTAGAATTAGGACAA
CCAGGATCTTTTATCGGAAGAGACCAAATTTACAATACAATTGTAACCGCTCACGCTTTC
GTAATAATCTTTTTTATAGTAATACCAATAATAATTGGTGGGTTCGGAAATTGATTAGTA
CCTTTAATAATTAGAGCACCAGATATAGCATTTCCACGAATAAATAATATAAGATTTTGA
TTGCTTCCCCCATCCTTAATCCTGTTATTAACAGGCTCATTCACTGCAATAGGTGCGGGA
ACTGGATGAACAGTTTACCCACCTCTGTCTAGAAATCTTGCCCATGGAGGCCCTTCTGTA
GACTTAACAATCTTTTCCCTTCATTTAGCAGGTATCTCTTCAATTTTAGGGGCAATTAAC
TTTATAGCCACAATTATTAACATAAAACCAAAATCTATAAAAATAGAACAAATTCCTCTG
TTCGTTTGATCAATTTTTATCACAACCATCTTATTACTTCTCTCACTTCCTGTTTTAGCA
GGAGCTATTACAATGCTTCTAACAGATCGAAACTTCAACACCTCTTTCTTTGACCCAGCC
GGAGGAGGAGATCCAATTCTTTATCAACA
>H131_Partnunia_cf_steinmanniA
CCGCTTGCAGGTAAACAGATGGACCCACGAAGTC--CTGTTGAGCAAGAGATTCATAT-T
CTTCGAAAGGCAAGGTG-AACAGGA-AAGTCCCTCGT---GGAGTGAACTTGCATTTC--
TCTTGCTCAC--GAAGGAGCTCTGACTGCTCT---AACAGACTTGACTGCTT-AGGGCAA
CCTTAGATTGTGGTCAAATCAC----TTTCAT--AGGTGAAGTAAGTCA----AGTCAAA
TTGAGCAGTT----GAAATACTTACA-CCTAGTGTTTTTCAGGTTATCGTCAAAGATGTT
AA----CAGTGGTGTT-CTTTCGGCTC-TTGTAGTTGAATCA-----GATGATATCCAGA
GTAAGTAGGTCGGTCATCCATCTGACCCGTCTTGAAACACGGACCAAGGAGTCCAACATT
TGCGCGAGTCGCTCGGTCTTGCACAGGCCTGAGAGGCGAAATAAACATAACGGTATGATC
GCGCAATACCAACCTGCTTATTCTGCCTT--TTGACAGAGAAGCGGAGTTTGAGCGTAAA
TGTTGGTACCCGAAAGATGGTGAACTATACTTGGGCAAGACGAAGCCAGAGGAAACTCTG
GTGGAGGTCTGTAGCGATTCTGACGTGCAAATCGATCGTCAGACCTGAGTATAGGGGCGA
AAGACTAATCGAACCATCTAGTAGCTGGTTCCTTCCGAAGTTTCCCTCAGGATAGCTGGC
ACTAAATT----ACTCTGTAGCATCCGGTAAAGCGAATGATTAGAGGTATTGGGATCGAA
ACGATCTCAACCTATTCTCAAACTTTAAATGGGTGCGAGAACATGACTTTTTTGCTC---
--TAAAGTCAT----GCTTC---GTAAGAG--TAGTGCCAAGTGGGCCATTTTTGGTAAG
CAGAACTGGCGCTGTGGGATGAACCAAACACCGAGTTAAGGCACCAAATGCTG-ACGCTC
ATGAGACCCCATGAAAGGTGTTGGTTGCTATAGACAGCAACACTCTACTTTGCTTTTGGA
GCTTGATCTGGTATAGTTGGAGCCAGACTAAGAACTCTAATTCGATTAGAATTAGGACAA
CCAGGATCTTTTATCGGAAGAGACCAAATTTACAATACAATTGTAACCGCTCACGCTTTC
GTAATAATCTTTTTTATAGTAATACCAATAATAATTGGTGGGTTCGGAAATTGATTAGTA
CCTTTAATAATTAGAGCACCAGATATAGCATTTCCACGAATAAATAATATAAGATTTTGA
TTGCTTCCCCCATCCTTAATCCTGTTATTAACAGGCTCATTCACTGCAATAGGTGCGGGA
ACTGGATGAACAGTTTACCCACCTCTGTCTAGAAATCTTGCCCATGGAGGCCCTTCTGTA
GACTTAACAATCTTTTCCCTTCATTTAGCAGGTATCTCTTCAATTTTAGGGGCAATTAAC
TTTATAGCCACAATTATTAACATAAAACCAAAATCTATAAAAATAGAACAAATTCCTCTG
TTCGTTTGATCAATTTTTATCACAACCATCTTATTACTTCTCTCACTTCCTGTTTTAGCA
GGAGCTATTACAATGCTTCTAACAGATCGAAACTTCAACACCTCTTTCTTTGACCCAGCC
GGAGGAGGAGATCCAATTCTTTATCAACA
>H132_Partnunia_cf_steinmanniA
CCGCTTGCAGGTAAACAGATGGACCCACGAAGTC--CTGTTGAGCAAGAGATTCATAT-T
CTTCGAAAGGCAAGGTG-AACAGGA-AAGTCCCTCGT---GGAGTGAACTTGCATTTC--
TCTTGCTCAC--GAAGGAGCTCTGACTGCTCT---AACAGACTTGACTGCTT-AGGGCAA
CCTTAGATTGTGGTCAAATCAC----TTTCAT--AGGTGAAGTAAGTCA----AGTCAAA
TTGAGCAGTT----GAAATACTTACA-CCTAGTGTTTTTCAGGTTATCGTCAAAGATGTT
AA----CAGTGGTGTT-CTTTCGGCTC-TTGTAGTTGAATCA-----GATGATATCCAGA
GTAAGTAGGTCGGTCATCCATCTGACCCGTCTTGAAACACGGACCAAGGAGTCCAACATT
TGCGCGAGTCGCTCGGTCTTGCACAGGCCTGAGAGGCGAAATAAACATAACGGTATGATC
GCGCAATACCAACCTGCTTATTCTGCCTT--TTGACAGAGAAGCGGAGTTTGAGCGTAAA
TGTTGGTACCCGAAAGATGGTGAACTATACTTGGGCAAGACGAAGCCAGAGGAAACTCTG
GTGGAGGTCTGTAGCGATTCTGACGTGCAAATCGATCGTCAGACCTGAGTATAGGGGCGA
AAGACTAATCGAACCATCTAGTAGCTGGTTCCTTCCGAAGTTTCCCTCAGGATAGCTGGC
ACTAAATT----ACTCTGTAGCATCCGGTAAAGCGAATGATTAGAGGTATTGGGATCGAA
ACGATCTCAACCTATTCTCAAACTTTAAATGGGTGCGAGAACATGACTTTTTTGCTC---
--TAAAGTCAT----GCTTC---GTAAGAG--TAGTGCCAAGTGGGCCATTTTTGGTAAG
CAGAACTGGCGCTGTGGGATGAACCAAACACCGAGTTAAGGCACCAAATGCTG-ACGCTC
ATGAGACCCCATGAAAGGTGTTGGTTGCTATAGACAGCAACACTCTACTTTGCTTTTGGA
GCTTGATCTGGTATAGTTGGAGCCAGACTAAGAACTCTAATTCGATTAGAATTAGGACAA
CCAGGATCTTTTATCGGAAGAGACCAAATTTACAATACAATTGTAACCGCTCACGCTTTC
GTAATAATCTTTTTTATAGTAATACCAATAATAATTGGTGGGTTCGGAAATTGATTAGTA
CCTTTAATAATTAGAGCACCAGATATAGCATTTCCACGAATAAATAATATAAGATTTTGA
TTGCTTCCCCCATCCTTAATCCTGTTATTAACAGGCTCATTCACTGCAATAGGTGCGGGA
ACTGGATGAACAGTTTACCCACCTCTGTCTAGAAATCTTGCCCATGGAGGCCCTTCTGTA
GACTTAACAATCTTTTCCCTTCATTTAGCAGGTATCTCTTCAATTTTAGGGGCAATTAAC
TTTATAGCCACAATTATTAACATAAAACCAAAATCTATAAAAATAGAACAAATTCCTCTG
TTCGTTTGATCAATTTTTATCACAACCATCTTATTACTTCTCTCACTTCCTGTTTTAGCA
GGAGCTATTACAATGCTTCTAACAGATCGAAACTTCAACACCTCTTTCTTTGACCCAGCC
GGAGGAGGAGATCCAATTCTTTATCAACA
>H133_Partnunia_cf_steinmanniA
CCGCTTGCAGGTAAACAGATGGACCCACGAAGTC--CTGTTGAGCAAGAGATTCATAT-T
CTTCGAAAGGCAAGGTG-AACAGGA-AAGTCCCTCGT---GGAGTGAACTTGCATTTC--
TCTTGCTCAC--GAAGGAGCTCTGACTGCTCT---AACAGACTTGACTGCTT-AGGGCAA
CCTTAGATTGTGGTCAAATCAC----TTTCAT--AGGTGAAGTAAGTCA----AGTCAAA
TTGAGCAGTT----GAAATACTTACA-CCTAGTGTTTTTCAGGTTATCGTCAAAGATGTT
AA----CAGTGGTGTT-CTTTCGGCTC-TTGTAGTTGAATCA-----GATGATATCCAGA
GTAAGTAGGTCGGTCATCCATCTGACCCGTCTTGAAACACGGACCAAGGAGTCCAACATT
TGCGCGAGTCGCTCGGTCTTGCACAGGCCTGAGAGGCGAAATAAACATAACGGTATGATC
GCGCAATACCAACCTGCTTATTCTGCCTT--TTGACAGAGAAGCGGAGTTTGAGCGTAAA
TGTTGGTACCCGAAAGATGGTGAACTATACTTGGGCAAGACGAAGCCAGAGGAAACTCTG
GTGGAGGTCTGTAGCGATTCTGACGTGCAAATCGATCGTCAGACCTGAGTATAGGGGCGA
AAGACTAATCGAACCATCTAGTAGCTGGTTCCTTCCGAAGTTTCCCTCAGGATAGCTGGC
ACTAAATT----ACTCTGTAGCATCCGGTAAAGCGAATGATTAGAGGTATTGGGATCGAA
ACGATCTCAACCTATTCTCAAACTTTAAATGGGTGCGAGAACATGACTTTTTTGCTC---
--TAAAGTCAT----GCTTC---GTAAGAG--TAGTGCCAAGTGGGCCATTTTTGGTAAG
CAGAACTGGCGCTGTGGGATGAACCAAACACCGAGTTAAGGCACCAAATGCTG-ACGCTC
ATGAGACCCCATGAAAGGTGTTGGTTGCTATAGACAGCAACACTCTACTTTGCTTTTGGA
GCTTGATCTGGTATAGTTGGAGCCAGACTAAGAACTCTAATTCGATTAGAATTAGGGCAA
CCAGGATCTTTTATCGGAAGAGACCAAATTTACAATACAATTGTAACCGCTCACGCTTTC
GTAATAATCTTTTTTATAGTAATACCAATAATAATTGGTGGGTTCGGAAATTGATTAGTA
CCTTTAATAATTAGAGCACCAGATATAGCATTTCCACGAATAAATAATATAAGATTTTGA
TTGCTTCCCCCATCCTTAATCCTGTTATTAACAGGCTCATTCACTGCAATAGGTGCGGGA
ACTGGATGAACAGTTTACCCACCTCTGTCTAGAAATCTTGCCCATGGAGGCCCTTCTGTA
GACTTAACAATCTTTTCCCTTCATTTAGCAGGTATCTCTTCAATTTTAGGGGCAATTAAC
TTTATAGCCACAATTATTAACATAAAACCAAAATCTATAAAAATAGAACAAATTCCTCTG
TTCGTTTGATCAATTTTTATCACAACCATCTTATTACTTCTCTCACTTCCTGTTTTAGCA
GGAGCTATTACAATGCTTCTAACAGATCGAAACTTCAACACCTCTTTCTTTGACCCAGCC
GGAGGAGGAGATCCAATTCTTTATCAACA
>H134_Partnunia_cf_steinmanniA
CCGCTTGCAGGTAAACAGATGGACCCACGAAGTC--CTGTTGAGCAAGAGATTCATAT-T
CTTCGAAAGGCAAGGTG-AACAGGA-AAGTCCCTCGT---GGAGTGAACTTGCATTTC--
TCTTGCTCAC--GAAGGAGCTCTGACTGCTCT---AACGGACTTGACTGCTT-AGGGCAA
CCTTAGATTGTGGTCAAATCAC----TTTCAT--AGGTGAAGTAAGTCA----AGTCAAA
TTGAGCAGTT----GAAATACTTACA-CCTAGTGTTTTTCAGGTTATCGTCAAAGATGTT
AA----CAGTGGTGTT-CTTTCGGCTC-TTGTAGTTGAATCA-----GATGATATCCAGA
GTAAGTAGGTCGGTCATCCATCTGACCCGTCTTGAAACACGGACCAAGGAGTCCAACATT
TGCGCGAGTCGCTCGGTCTTGCACAGGCCTGAGAGGCGAAATAAACATAACGGTATGATC
GCGCAATACCAACCTGCTTATTCTGCCTT--TTGACAGAGAAGCGGAGTTTGAGCGTAAA
TGTTGGTACCCGAAAGATGGTGAACTATACTTGGGCAAGACGAAGCCAGAGGAAACTCTG
GTGGAGGTCTGTAGCGATTCTGACGTGCAAATCGATCGTCAGACCTGAGTATAGGGGCGA
AAGACTAATCGAACCATCTAGTAGCTGGTTCCTTCCGAAGTTTCCCTCAGGATAGCTGGC
ACTAAATT----ACTCTGTAGCATCCGGTAAAGCGAATGATTAGAGGTATTGGGATCGAA
ACGATCTCAACCTATTCTCAAACTTTAAATGGGTGCGAGAACATGACTTTTTTGCTC---
--TAAAGTCAT----GCTTC---GTAAGAG--TAGTGCCAAGTGGGCCATTTTTGGTAAG
CAGAACTGGCGCTGTGGGATGAACCAAACACCGAGTTAAGGCACCAAATGCTG-ACGCTC
ATGAGACCCCATGAAAGGTGTTGGTTGCTATAGACAGCAACACTCTACTTTGCTTTTGGA
GCTTGATCTGGTATAGTTGGAGCCAGACTAAGAACTCTAATTCGATTAGAATTAGGACAA
CCAGGATCTTTTATCGGAAGAGACCAAATTTACAATACAATTGTAACCGCTCACGCTTTC
GTAATAATCTTTTTTATAGTAATACCAATAATAATTGGTGGGTTCGGAAATTGATTAGTA
CCTTTAATAATTAGAGCACCAGATATAGCATTTCCACGAATAAATAATATAAGATTTTGA
TTGCTTCCCCCATCCTTAATCCTGTTATTAACAGGCTCATTCACTGCAATAGGTGCGGGA
ACTGGATGAACAGTTTACCCACCTCTGTCTAGAAATCTTGCCCATGGAGGCCCTTCTGTA
GACTTAACAATCTTTTCCCTTCATTTAGCAGGTATCTCTTCAATTTTAGGGGCAATTAAC
TTTATAGCCACAATTATTAACATAAAACCAAAATCTATAAAAATAGAACAAATTCCTCTG
TTCGTTTGATCAATTTTTATCACAACCATCTTATTACTTCTCTCACTTCCTGTTTTAGCA
GGAGCTATTACAATGCTTCTAACAGATCGAAACTTCAACACCTCTTTCTTTGACCCAGCC
GGAGGAGGAGATCCAATTCTTTATCAACA
>H135_Partnunia_cf_steinmanniA
CCGCTTGCAGGTAAACAGATGGACCCACGAAGTC--CTGTTGAGCAAGAGATTCATAT-T
CTTCGAAAGGCAAGGTG-AACAGGA-AAGTCCCTCGT---GGAGTGAACTTGCATTTC--
TCTTGCTCAC--GAAGGAGCTCTGACTGCTCT---AACAGACTTGACTGCTT-AGGGCAA
CCTTAGATTGTGGTCAAATCAC----TTTCAT--AGGTGAAGTAAGTCA----AGTCAAA
TTGAGCAGTT----GAAATACTTACA-CCTAGTGTTTTTCAGGTTATCGTCAAAGATGTT
AA----CAGTGGTGTT-CTTTCGGCTC-TTGTAGTTGAATCA-----GATGATATCCAGA
GTAAGTAGGTCGGTCATCCATCTGACCCGTCTTGAAACACGGACCAAGGAGTCCAACATT
TGCGCGAGTCGCTCGGTCTTGCACAGGCCTGAGAGGCGAAATAAACATAACGGTATGATC
GCGCAATACCAACCTGCTTATTCTGCCTT--TTGACAGAGAAGCGGAGTTTGAGCGTAAA
TGTTGGTACCCGAAAGATGGTGAACTATACTTGGGCAAGACGAAGCCAGAGGAAACTCTG
GTGGAGGTCTGTAGCGATTCTGACGTGCAAATCGATCGTCAGACCTGAGTATAGGGGCGA
AAGACTAATCGAACCATCTAGTAGCTGGTTCCTTCCGAAGTTTCCCTCAGGATAGCTGGC
ACTAAATT----ACTCTGTAGCATCCGGTAAAGCGAATGATTAGAGGTATTGGGATCGAA
ACGATCTCAACCTATTCTCAAACTTTAAATGGGTGCGAGAACATGACTTTTTTGCTC---
--TAAAGTCAT----GCTTC---GTAAGAG--TAGTGCCAAGTGGGCCATTTTTGGTAAG
CAGAACTGGCGCTGTGGGATGAACCAAACACCGAGTTAAGGCACCAAATGCTG-ACGCTC
ATGAGACCCCATGAAAGGTGTTGGTTGCTATAGACAGCAACACTCTACTTTGCTTTTGGA
GCTTGATCTGGTATAGTTGGAGCCAGACTAAGAACTCTAATTCGATTAGAATTAGGACAA
CCAGGATCTTTTATCGGAAGAGACCAAATTTACAATACAATTGTAACCGCTCACGCTTTC
GTAATAATCTTTTTTATAGTAATACCAATAATAATTGGTGGGTTCGGAAATTGATTAGTA
CCTTTAATAATTAGAGCACCAGATATAGCATTTCCACGAATAAATAATATAAGATTTTGA
TTGCTTCCCCCATCCTTAATCCTGTTATTAACAGGCTCATTCACTGCAATAGGTGCGGGA
ACTGGATGAACAGTTTACCCACCTCTGTCTAGAAATCTTGCCCATGGAGGCCCTTCTGTA
GACTTAACAATCTTTTCCCTTCATTTAGCAGGTATCTCTTCAATTTTAGGGGCAATTAAC
TTTATAGCCACAATTATTAACATAAAACCAAAATCTATAAAAATAGAACAAATTCCTCTG
TTCGTTTGATCAATTTTTATCACAACCATCTTATTACTTCTCTCACTTCCTGTTTTAGCA
GGAGCTATTACAATGCTTCTAACAGATCGAAACTTCAACACCTCTTTCTTTGACCCAGCC
GGAGGAGGAGATCCAATTCTTTATCAACA
>H144_Lebertia_schechteli
CCGCTTGCAAGTAAACAGATGGACCCACGAAGTC--CAGTTGAGTAAGGGATTCATAT-A
CCTCGAGAGGCGAAGCTCTGTAGTA-CTCATCCTTAGA--CGGTGAGGCTTGCATTTC--
TCTTGCTCAC--GATGGAGCTCTGACTGCTTAG--CTTAACCTTAACTGCTT-AGGGCAG
CCGTTGTTTGTGGTCGTTTCAC----TTTCGA--TGGTGAAGTAAGTTA----GGTGATG
CTGAGTGGGT----GAATATCTTAC--GAT-ATGTTGATCAGATTGTCGCCAAGGGTTTG
G------TGAGGAGAA-TTTTCGTCTC-TTGTAGATGAATCA------ATGATATCCAGA
GTAAGTAGGTCGGTCATCCATCTGACCCGTCTTGAAACACGGACCAAGGAGCCCAACAAC
TGCGCGAGTCGCTCAGTCTTGCATAGGCTCGAGAGGCGAAATAAACATAATGGTATGATC
GCGCAATGCCGACCTGCTGTATTTGCTTT-ATTGTCAGATCAGCGGAGTTTGAGCGTAAT
TGTTGGTACCCGAAAGATGGTGAACTATACTTGGGCAAGACGAAGCCAGAGGAAACTCTG
GTGGAGGTCTGTAGCGATTCTGACGTGCAAATCGATCGTCAGACCTGAGTATAGGGGCGA
AAGACTAATCGAACCATCTAGTAGCTGGTTCCTTCCGAAGTTTCCCTCAGGATAGCTGGC
ACAAGGAAGG--ACTCTGTAGCACCCGGTAAAGCGAATGATTAGAGGTATTGGGATCGAA
ACGATCTCAACCTATTCTCAAACTTTAAATGGGTGCGGA-GCTTGACTTATTTGGAG---
--TAAAGTCTT----GCTTTT--GTAAGAG--TTGTGCCAAGTGGGCCATTTTTGGTAAG
CAGAACTGGCGCTGTGGGATGAACCAAACACTGAGTTAAGGTACCAAATGCCG-ACGCTC
ATGAGACCCCATGAAAGGTGTTGGTTGCTATAGACAGCAACCTTATACTTCGCTTTTGGA
GCGTGATCTGGGATAGTCGGAGCAAGATTAAGAACTTTAATTCGTTTAGAATTAGGGCAG
CCAGGAACTCTTCTTGGAAGAGATCAAATTTATAATACTATTGTAACAGCCCATGCCTTT
GTCATAATCTTCTTTATAGTTATACCAATAATAATTGGGGGGTTTGGAAATTGACTAGTC
CCTCTAATAATTAGAGCCCCAGATATGGCTTTCCCTCGAATAAATAATATAAGATTTTGA
CTATTACCTCCCGCTCTAATTTTATTACTTTCAAGCTCATTCACAGCAATAGGAGCAGGA
ACTGGATGAACAGTTTACCCCCCTCTGTCTGGAAATTTAGCGCATGCTGGTCCAGCAGTA
GATTTAACCATTTTTTCTCTTCATTTAGCAGGTATTTCTTCAATCTTGGGAGCTATTAAT
TTTATAGCTACAATTATTAATATAAAACCAAAAACAATAAAAATAGAACAAGTACCCCTG
TTTGTTTGATCAATTTTTATTACAGTTATTTTACTCCTTCTCTCCTTACCAGTTTTAGCA
GGTGCTATCACTATACTTTTAACAGATCGAAACTTTAACACTTCATTTTTTGACCCTGCC
GGAGGGGGGGACCCGATTTTATACCAACA
>H146_Partnunia_cf_steinmanniA
CCGCTTGCAGGTAAACAGATGGACCCACGAAGTC--CTGTTGAGCAAGAGATTCATAT-T
CTTCGAAAGGCAAGGTG-AACAGGA-AAGTCCCTCGT---GGAGTGAACTTGCATTTC--
TCTTGCTCAC--GAAGGAGCTCTGACTGCTCT---AACAGACTTGACTGCTT-AGGGCAA
CCTTAGATTGTGGTCAAATCAC----TTTCAT--AGGTGAAGTAAGTCA----AGTCAAA
TTGAGCAGTT----GAAATACTTACA-CCTAGTGTTTTTCAGGTTATCGTCAAAGATGTT
AA----CAGTGGTGTT-CTTTCGGCTC-TTGTAGTTGAATCA-----GATGATATCCAGA
GTAAGTAGGTCGGTCATCCATCTGACCCGTCTTGAAACACGGACCAAGGAGTCCAACATT
TGCGCGAGTCGCTCGGTCTTGCACAGGCCTGAGAGGCGAAATAAACATAACGGTATGATC
GCGCAATACCAACCTGCTTATTCTGCCTT--TTGACAGAGAAGCGGAGTTTGAGCGTAAA
TGTTGGTACCCGAAAGATGGTGAACTATACTTGGGCAAGACGAAGCCAGAGGAAACTCTG
GTGGAGGTCTGTAGCGATTCTGACGTGCAAATCGATCGTCAGACCTGAGTATAGGGGCGA
AAGACTAATCGAACCATCTAGTAGCTGGTTCCTTCCGAAGTTTCCCTCAGGATAGCTGGC
ACTAAATT----ACTCTGTAGCATCCGGTAAAGCGAATGATTAGAGGTATTGGGATCGAA
ACGATCTCAACCTATTCTCAAACTTTAAATGGGTGCGAGAACATGACTTTTTTGCTC---
--TAAAGTCAT----GCTTC---GTAAGAG--TAGTGCCAAGTGGGCCATTTTTGGTAAG
CAGAACTGGCGCTGTGGGATGAACCAAACACCGAGTTAAGGCACCAAATGCTG-ACGCTC
ATGAGACCCCATGAAAGGTGTTGGTTGCTATAGACAGCAACACTCTACTTTGCTTTTGGG
GCTTGATCTGGTATAGTTGGAGCCAGACTAAGAACTTTAATTCGATTAGAATTAGGACAA
CCAGGATCTTTTATCGGAAGAGACCAAATTTACAATACAATTGTAACCGCTCACGCTTTC
GTAATAATCTTTTTTATAGTAATACCAATAATAATTGGTGGATTCGGGAATTGATTAGTA
CCTTTAATAATTAGAGCACCAGATATAGCATTTCCACGAATAAATAATATAAGATTTTGA
TTACTTCCCCCATCCTTAATCCTGTTATTAACAGGCTCATTCACTGCAATAGGTGCGGGA
ACTGGATGAACAGTTTACCCGCCTTTGTCTAGAAATCTTGCCCATGGAGGCCCATCTGTA
GACTTAACAATCTTTTCCCTTCATTTAGCAGGTATCTCTTCAATTTTAGGGGCAATTAAC
TTTATAGCCACAATTATTAATATAAAACCAAAATCTATAAAAATAGAACAAATTCCTCTG
TTCGTTTGATCAATTTTTATCACAACCATCTTATTACTTCTCTCTCTTCCTGTTTTAGCA
GGAGCTATTACAATGCTTCTAACAGATCGAAACTTCAACACCTCTTTCTTTGACCCAGCC
GGAGGAGGAGATCCAATTCTTTACCAACA
>H147_Partnunia_cf_steinmanniA
CCGCTTGCAGGTAAACAGATGGACCCACGAAGTC--CTGTTGAGCAAGAGATTCATAT-T
CTTCGAAAGGCAAGGTG-AACAGGA-AAGTCCCTCGT---GGAGTGAACTTGCATTTC--
TCTTGCTCAC--GAAGGAGCTCTGACTGCTCT---AACAGACTTGACTGCTT-AGGGCAA
CCTTAGATTGTGGTCAAATCAC----TTTCAT--AGGTGAAGTAAGTCA----AGTCAAA
TTGAGCAGTT----GAAATACTTACA-CCTAGTGTTTTTCAGGTTATCGTCAAAGATGTT
AA----CAGTGGTGTT-CTTTCGGCTC-TTGTAGTTGAATCA-----GATGATATCCAGA
GTAAGTAGGTCGGTCATCCATCTGACCCGTCTTGAAACACGGACCAAGGAGTCCAACATT
TGCGCGAGTCGCTCGGTCTTGCACAGGCCTGAGAGGCGAAATAAACATAACGGTATGATC
GCGCAATACCAACCTGCTTATTCTGCCTT--TTGACAGAGAAGCGGAGTTTGAGCGTAAA
TGTTGGTACCCGAAAGATGGTGAACTATACTTGGGCAAGACGAAGCCAGAGGAAACTCTG
GTGGAGGTCTGTAGCGATTCTGACGTGCAAATCGATCGTCAGACCTGAGTATAGGGGCGA
AAGACTAATCGAACCATCTAGTAGCTGGTTCCTTCCGAAGTTTCCCTCAGGATAGCTGGC
ACTAAATT----ACTCTGTAGCATCCGGTAAAGCGAATGATTAGAGGTATTGGGATCGAA
ACGATCTCAACCTATTCTCAAACTTTAAATGGGTGCGAGAACATGACTTTTTTGCTC---
--TAAAGTCAT----GCTTC---GTAAGAG--TAGTGCCAAGTGGGCCATTTTTGGTAAG
CAGAACTGGCGCTGTGGGATGAACCAAACACCGAGTTAAGGCACCAAATGCTG-ACGCTC
ATGAGACCCCATGAAAGGTGTTGGTTGCTATAGACAGCAACACTCTACTTTGCTTTTGGG
GCTTGATCTGGTATAGTTGGAGCCAGACTAAGAACTTTAATTCGATTAGAATTAGGACAA
CCAGGATCTTTTATCGGAAGAGACCAAATTTACAATACAATTGTAACCGCTCACGCTTTC
GTAATAATCTTTTTTATAGTAATACCAATAATAATTGGTGGATTCGGGAATTGATTAGTA
CCTTTAATAATTAGAGCACCAGATATAGCATTTCCACGAATAAATAATATAAGATTTTGA
TTACTTCCCCCATCCTTAATCCTGTTATTAACAGGCTCATTCACTGCAATAGGTGCGGGA
ACTGGATGAACAGTTTACCCGCCTTTGTCTAGAAATCTTGCCCATGGAGGCCCATCTGTA
GACTTAACAATCTTTTCCCTTCATTTAGCAGGTATCTCTTCAATTTTAGGGGCAATTAAC
TTTATAGCCACAATTATTAATATAAAACCAAAATCTATAAAAATAGAACAAATTCCTCTG
TTCGTTTGATCAATTTTTATCACAACCATCTTATTACTTCTCTCTCTTCCTGTTTTAGCA
GGAGCTATTACAATGCTTCTAACAGATCGAAACTTCAACACCTCTTTCTTTGACCCAGCC
GGAGGAGGAGATCCAATTCTTTACCAACA
>H150_Protzia_squamosa
CCGCTTGCAGGTAAACAGATGGACCCACGAAGTC--CTGTTGAGTGAGAGATTCATAT-T
CTTCAAAAGGCATGGCG-ATCAGGA-ATGTCCCCAGT---GGAGTGAACTTGCATTTC--
TCTCACTCAC--GAAGGAGCTCTGACTGCTCT---AACAGACTTGACTGCTT-ATGGCCG
CCTTAGATTGTGGTCAAATCAC----TTTCAT--AGGTGAAGTAAGTCA----AGTCAAA
TTGAGCAGTT----GAAATACTTAC--TTT--TGTTTTTCAGGTTGTCGTCAAAGGTGAT
AA----CAGTGATGCT-CTTTCGGCTC-TCGTAGTTGAATCA-----GATGATATCCAGA
GTAAGTAGGTCGGTCATCCATCTGACCCGTCTTGAAACACGGACCAAGGAGTCCAACATT
TGCGCGAGTCGCTCGGTCTTGCTTAGGCCTGAGAGGCGAAATAAACATAACGGTATGATC
GCGCAATACCAACCTGCTTATTCTGCCTT--TTGACAGAGAAGCGGAGTTTGAGCGTAAA
TGTTGGTACCCGAAAGATGGTGAACTATACTTGGGCAAGACGAAGCCAGAGGAAACTCTG
GTGGAGGTCTGTAGCGATTCTGACGTGCAAATCGATCGTCAGACCTGAGTATAGGGGCGA
AAGACTAATCGAACCATCTAGTAGCTGGTTCCTTCCGAAGTTTCCCTCAGGATAGCTGGC
ACTAAACT----ACTCTGTAGCATCCGGTAAAGCGAATGATTAGAGGTATTGGGATCGAA
ACGATCTCAACCTATTCTCAAACTTTAAATGGGTGCGAGAACATGACTTGTTTGCTC---
--TAAAGTCAT----GCTTC---GTAAGAG--TAGTGCCAAGTGGGCCATTTTTGGTAAG
CAGAACTGGCGCTGTGGGATGAACCAAACGCTGAGTTAAGGCACCAAATGCTG-ACGCTC
ATGAGACCCCATGAAAGGTGTTGGTTGCTATAGACAGCAACTCTATATTTTGCCTTTGGA
GCATGAGCAGGTATAGTAGGGGCAAGCCTTAGAACATTAATCCGACTTGAATTAGGGCAG
CCCGGTTCACTTATTGGAAACGATCAAATTTACAATACTATTGTAACTGCACACGCATTT
GTTATAATTTTTTTTATAGTTATACCAATAATGATTGGGGGATTTGGAAATTGATTAGTT
CCTCTAATAATTAGAGCACCAGATATAGCATTTCCCCGAATAAATAATATAAGATTTTGA
CTTCTACCTCCATCCCTTATTTTGCTTCTATCTAGATCATTTACATCCATAGGAGCAGGA
ACTGGATGAACAGTTTATCCACCATTATCTAGAAATTTAGCTCACGCAGGTCCCTCAGTT
GACTTAACAATTTTCTCCTTGCATTTGGCAGGTATCTCATCTATTTTAGGAGCGATTAAT
TTTATAGCAACAATTATTAATATAAAACCAAAATCAATGAAAATAGAACAAATTCCTTTA
TTTGTTTGATCAATTTTTATTACAACTATTCTATTACTCCTCTCACTTCCTGTTTTAGCT
GGAGCAATTACTATACTTTTAACAGATCGAAATTTTAACACATCATTTTTTGACCCAGCT
GGAGGGGGGGACCCAATTTTATATCAACA
>H151_Hygrobates_cf_norvegicusA
CCGCTTGCAGGGAAACAGATGGACCCACGAAGTC--CAGTTGGTAGTGAAATTCATTT-T
GTCGATAAAGTTGTTTTTGGATAAG-TGTTTGCTTGCA------------TGCACTTT--
TCACTACCAC--GACGGAGCTCTGACTCTTAA-----TCGACTTGATTGTTT-AGTGCAA
CCTTTCGTTGTGGGTTTTTCAT----TCACCTC-AAGAGAGAATAATCA----AGTCATG
GTTAAGAGGT----GAATTTCTTAC--AAT--TGTTTTTCAGGTCGTCATAGAGTAGTTA
T------CTCTGGTGA-CTTTCGGCTC-TTGTAGTTGAACTA------ACGATATCCAGA
GTAAGTAGGTCGGTCATCCATCTGACCCGTCTTGAAACACGGACCAAGGAGCCCAACAAT
TGCGCGAGTCGCACGGTCTTGAATAGGCCTGTGAGGCGAAATTAACATGACGGTGTGATC
GCGCAACACCAACCTGCTTTATATACTTT---TTGTATTAAAGTGGCGTTCGAGCGTAAT
TGTTGGTACCCGAAAGATGGTGAACTATACTTGGGCAGGACGAAGCCAGAGGAAACTCTG
GTGGAGGTCCGTAGCGGTTCTGACGTGCAAATCGATCGTCAGACCTGAGTATAGGGGCGA
AAGACTAATCGAACCATCTAGTAGCTGGTTCCCTCCGAAGTTTCCCTCAGGATAGCTGGT
ACCTAATA----TGTCTGTAGCATCCGGTAAAGCGAATGATTAGAGGTCTTGGGATCGAA
ACGATCTCAACCTATTCTCAAACTTTAAATGGGTGCGAA-GCATCACTTTCTTAAT----
--TGAAGTGTT----GCCGCT--GTAAGAC--AAGTACCAAGTGGGCCATTTTTGGTAAG
CAGAACTGGCGCTGCGGGATGAACCGAACGAGGAGTTAAGGTACCCAATGCCG-ACGCTC
ATGAGACCCCATGAAAGGTGTTGGTTGCTATAGACAGCAACTTTATATTTTGTTTTTGGG
TCTTGAGCAGGTATAATTGGGGCTAGCCTTAGAAGAGTCATCCGATTGGAGTTAGGGCAA
CCAGGTACTTTACTAGGAAATGATCAAATTTATAACACCATAGTAACTGCGCATGCTTTT
ATTATGATCTTCTTTATAGTAATACCTATAATAATTGGAGGATTTGGTAACTGACTGGTC
CCTTTAATACTAAGCGCCCCAGACATAGCTTTCCCTCGTATGAATAATATAAGATTTTGA
TTACTTCCGCCCTCTCTCATTCTTCTTCTATCTGGATCAATATCCTCGATAGGGGCTGGA
ACAGGTTGAACAGTTTACCCCCCTCTCTCAAGCAACATTGCACATTCTGGCCCTTCTGTG
GATTTAACTATCTTTTCTCTACATTTAGCAGGAATCTCTTCAATTTTGGGGGCTATTAAT
TTTATGGTTACAATTTTCAATATAAAACCTAAGCATATGGAAATAGAGCAAATGCCATTA
TTTGTATGATCTATTTTAATTACAGTTATTCTACTCCTACTCTCTTTACCTGTTTTAGCC
GGAGCTATTACAATGCTTCTAACAGACCGTAATTTTAATACTTCATTTTTTGACCCTGCC
GGAGGGGGAGACCCGATTTTATATCAACA
>H153_Protzia_pachygnata
CCGCTTGCAGGTAAACAGATGGACCCACGAAGTC--CTGTTGAGCATTAGATTCATAT-T
CTTCGAAAGGCATGGTG-AACAGGG-ACGTCCCCAGT---GGAGAGAACTTGCATTTC--
TTTTGCTCAC--GTAGGAGCTCTGACTGCTCT---AACAGACTTGACTGCTT-AAGGCCG
CCTTAGATTGTGGTCAATTCAC----TCTCCG--AGGTGAAGTAAGTCA----AGTCAAA
TTGAGCAGTT----GAAATACTTACA-TTT--TGTTTTTCAGGTTGTCGTCAAAGATGTA
GA----CAGTTTTATT-C-TTCGGACC-TTGTGGATGAATCA-----GATGATATCCAGA
GTAAGTAGGTCGGTCATCCATCTGACCCGTCTTGAAACACGGACCAAGGAGTCCAACATT
TACGCGAGTCGCTCGGTCTTGCTTAGGCCTGAGAGGCGAAATAAACATAACGGTATGATC
GCGCAATACCAACCTGCTTATTCTGCCTT--TTGACAGAGAAGCGGAGTTTGAGCGTAAA
TGTTGGTACCCGAAAGATGGTGAACTATACTTGGGCAAGACGAAGCCAGAGGAAACTCTG
GTGGAGGTCTGTAGCGATTCTGACGTGCAAATCGATCGTCAGACCTGAGTATAGGGGCGA
AAGACTAATCGAACCATCTAGTAGCTGGTTCCTTCCGAAGTTTCCCTCAGGATAGCTGGC
ACTAACT-----ACTCTGTAGCATCCGGTAAAGCGAATGATTAGAGGTATTGGGATCGAA
ACGATCTCAACCTATTCTCAAACTTTAAATGGGTGCGAGAACATGACTTAATTGCTC---
--TTAAGTCAT----GCTTC---GTAAGAG--TAGTGCCAAGTGGGCCATTTTTGGTAAG
CAGAACTGGCGCTGTGGGATGAACCAAACGCCGAGTTAAGGCACCAAATGCTG-ACGCTC
ATGAGACCCCATGAAAGGTGTTGGTTGCTATAGACAGCAACCCTCTACTTCGCTTTTGGA
GCATGATCAGGTATAATTGGAGCTAGACTTAGAACTTTAATCCGTTTAGAATTAGGGCAA
CCAGGCTCATTTATTGGAAGAGACCAAATTTATAATACTATTGTAACTGCCCACGCTTTC
ATTATAATCTTTTTTATAGTAATACCCATAATAATCGGGGGATTTGGAAATTGATTAATC
CCATTAATAATTAGAGCCCCAGATATAGCATTCCCACGAATAAATAATATAAGATTTTGG
TTACTTCCACCTTCAATCATTTTACTACTTACAGGATCATGCACTTCTATAGGAGCGGGA
ACTGGATGAACAGTTTATCCACCATTATCAAGCAATATAGCCCACAGAGGACCATCAGTA
GATTTAACAATCTTTTCTTTACATTTAGCAGGTATCTCTTCAATTTTAGGAGCAATTAAT
TTTATAGCTACTATTATAAATATAAAACCCGAAAATATAAGATTTGAACAATTACCTTTA
TTCGTTTGATCAGTTTACATCACTACTGTCCTTTTACTTTTATCTTTACCAGTTTTAGCA
GGAGCTATCACCATACTTTTAACAGATCGAAACTTTAATACATCCTTTTTCGACCCTGCC
GGGGGGGGAGATCCTATCCTATATCAACA
>H154_Partnunia_cf_steinmanniB
CCGCTTGCAGGTAAACAGATGGACCCACGAAGTC--CTGTTGAGCAAGAGATTCATAT-T
CTTCGAAAGGCAAGGTG-AACAGGA-AAGTCCCTCGT---GGAGTGAACTTGCATTTC--
TCTTGCTCAC--GAAGGAGCTCTGACTGCTCT---AACAGACTTGACTGCTT-AGGGCAA
CCTTAGATTGTGGTCAAATCAC----TTTCCT--AGGTGAAGTAAGTCA----AGTCAAA
TTGAGCAGTT----GAAATACTTACA-CCTAGTGTTTTTCAGGTTATCGTCAAAGATGTT
AA----CAGTGGTGTT-CTTTCGGCTC-TCGTAGTTGAATCA-----GATGATATCCAGA
GTAAGTAGGTCGGTCATCCATCTGACCCGTCTTGAAACACGGACCAAGGAGTCCAACATT
TGCGCGAGTCGCTCGGTCTTGCACAGGCCTGAGAGGCGAAATAAACATAACGGTATGATC
GCGCAATACCAACCTGCTTATTCTGCCTT--TTGACAGAGAAGCGGAGTTTGAGCGTAAA
TGTTGGTACCCGAAAGATGGTGAACTATACTTGGGCAAGACGAAGCCAGAGGAAACTCTG
GTGGAGGTCTGTAGCGATTCTGACGTGCAAATCGATCGTCAGACCTGAGTATAGGGGCGA
AAGACTAATCGAACCATCTAGTAGCTGGTTCCTTCCGAAGTTTCCCTCAGGATAGCTGGC
ACTAGGTT----ACTCTGTAGCATCCGGTAAAGCGAATGATTAGAGGTATTGGGATCGAA
ACGATCTCAACCTATTCTCAAACTTTAAATGGGTGCGAGAACATGACTTTTTTGCTC---
--TAAAGTCAT----GCTTC---GTAAGAG--TAGTGCCAAGTGGGCCATTTTTGGTAAG
CAGAACTGGCGCTGTGGGATGAACCAAACACCGAGTTAAGGCACCAAATGCTG-ACGCTC
ATGAGACCCCATGAAAGGTGTTGGTTGCTATAGACAGCAACACTTTACTTCGCTTTTGGG
GCTTGATCTGGTATAGTTGGAGCTAGACTAAGAACTTTAATCCGATTAGAATTAGGACAA
CCAGGATCTTTCATCGGAAGAGACCAAATTTACAACACAATTGTGACAGCTCACGCATTC
GTAATAATCTTTTTTATGGTAATACCAATAATAATCGGAGGTTTTGGTAATTGATTAGTA
CCTCTAATAATTAGAGCACCTGATATAGCATTCCCACGAATAAATAATATAAGATTTTGA
CTTCTTCCCCCATCCTTAATTCTTTTACTAACAGGATCATTCACTGCAATAGGAGCTGGA
ACGGGATGAACAGTTTATCCACCTTTATCAAGAAATTTAGCTCATGGGGGTCCATCAGTA
GATTTAACAATCTTTTCTCTCCATTTAGCAGGTATCTCCTCAATCCTAGGAGCGATTAAC
TTTATAGCCACAATTATTAATATGAAACCAAAATCCATAAAAATAGAACAAATTCCCTTA
TTTGTATGATCAATTTTTATTACAACTATTTTATTACTCCTTTCTCTACCTGTCTTAGCA
GGAGCTATCACTATACTTTTAACAGATCGAAACTTTAATACCTCCTTCTTTGACCCTGCG
GGAGGGGGAGACCCAATTTTATACCAACA
>H158_Protzia_squamosa
CCGCTTGCAGGTAAACAGATGGACCCACGAAGTC--CTGTTGAGTGAGAGATTCATAT-T
CTTCAAAAGGCATGGCG-ATCAGGA-ATGTCCCCAGT---GGAGTGAACTTGCATTTC--
TCTCACTCAC--GAAGGAGCTCTGACTGCTCT---AACAGACTTGACTGCTT-ATGGCCG
CCTTAGATTGTGGTCAAATCAC----TTTCAT--AGGTGAAGTAAGTCA----AGTCAAA
TTGAGCAGTT----GAAATACTTAC--TTT--TGTTTTTCAGGTTGTCGTCAAAGGTGAT
AA----CAGTGATGCT-CTTTCGGCTC-TCGTAGTTGAATCA-----GATGATATCCAGA
GTAAGTAGGTCGGTCATCCATCTGACCCGTCTTGAAACACGGACCAAGGAGTCCAACATT
TGCGCGAGTCGCTCGGTCTTGCTTAGGCCTGAGAGGCGAAATAAACATAACGGTATGATC
GCGCAATACCAACCTGCTTATTCTGCCTT--TTGACAGAGAAGCGGAGTTTGAGCGTAAA
TGTTGGTACCCGAAAGATGGTGAACTATACTTGGGCAAGACGAAGCCAGAGGAAACTCTG
GTGGAGGTCTGTAGCGATTCTGACGTGCAAATCGATCGTCAGACCTGAGTATAGGGGCGA
AAGACTAATCGAACCATCTAGTAGCTGGTTCCTTCCGAAGTTTCCCTCAGGATAGCTGGC
ACTAAACT----ACTCTGTAGCATCCGGTAAAGCGAATGATTAGAGGTATTGGGATCGAA
ACGATCTCAACCTATTCTCAAACTTTAAATGGGTGCGAGAACATGACTTGTTTGCTC---
--TAAAGTCAT----GCTTC---GTAAGAG--TAGTGCCAAGTGGGCCATTTTTGGTAAG
CAGAACTGGCGCTGTGGGATGAACCAAACGCTGAGTTAAGGCACCAAATGCTG-ACGCTC
ATGAGACCCCATGAAAGGTGTTGGTTGCTATAGACAGCAACTCTATATTTTGCCTTTGGA
GCATGAGCAGGTATAGTAGGGGCAAGCCTTAGAACATTAATCCGACTTGAATTAGGGCAG
CCCGGTTCACTTATTGGAAACGATCAAATTTACAATACTATTGTAACTGCACACGCATTT
GTTATAATTTTTTTTATAGTTATACCAATAATGATTGGGGGATTTGGAAATTGATTAGTT
CCTCTAATAATTAGAGCACCAGATATAGCATTTCCCCGAATAAATAATATAAGATTTTGA
CTTCTACCTCCATCCCTTATTTTGCTTCTATCTAGATCATTTACATCCATAGGAGCAGGA
ACTGGATGAACAGTTTATCCACCATTATCTAGAAATTTAGCTCACGCAGGTCCCTCAGTT
GACTTAACAATTTTCTCCTTGCATTTGGCAGGTATCTCATCTATTTTAGGAGCGATTAAT
TTTATAGCAACAATTATTAATATAAAACCAAAATCAATGAAAATAGAACAAATTCCTTTA
TTTGTTTGATCAATTTTTATTACAACTATTCTATTACTCCTCTCACTTCCTGTTTTAGCT
GGAGCAATTACTATACTTTTAACAGATCGAAATTTTAACACATCATTTTTTGACCCAGCT
GGAGGGGGGGACCCAATTTTATATCAACA
>H159_Protzia_squamosa
CCGCTTGCAGGTAAACAGATGGACCCACGAAGTC--CTGTTGAGTGAGAGATTCATAT-T
CTTCAAAAGGCATGGCG-ATCAGGA-ATGTCCCCAGT---GGAGTGAACTTGCATTTC--
TCTCACTCAC--GAAGGAGCTCTGACTGCTCT---AACAGACTTGACTGCTT-ATGGCCG
CCTTAGATTGTGGTCAAATCAC----TTTCAT--AGGTGAAGTAAGTCA----AGTCAAA
TTGAGCAGTT----GAAATACTTAC--TTT--TGTTTTTCAGGTTGTCGTCAAAGGTGAT
AA----CAGTGATGCT-CTTTCGGCTC-TCGTAGTTGAATCA-----GATGATATCCAGA
GTAAGTAGGTCGGTCATCCATCTGACCCGTCTTGAAACACGGACCAAGGAGTCCAACATT
TGCGCGAGTCGCTCGGTCTTGCTTAGGCCTGAGAGGCGAAATAAACATAACGGTATGATC
GCGCAATACCAACCTGCTTATTCTGCCTT--TTGACAGAGAAGCGGAGTTTGAGCGTAAA
TGTTGGTACCCGAAAGATGGTGAACTATACTTGGGCAAGACGAAGCCAGAGGAAACTCTG
GTGGAGGTCTGTAGCGATTCTGACGTGCAAATCGATCGTCAGACCTGAGTATAGGGGCGA
AAGACTAATCGAACCATCTAGTAGCTGGTTCCTTCCGAAGTTTCCCTCAGGATAGCTGGC
ACTAAACT----ACTCTGTAGCATCCGGTAAAGCGAATGATTAGAGGTATTGGGATCGAA
ACGATCTCAACCTATTCTCAAACTTTAAATGGGTGCGAGAACATGACTTGTTTGCTC---
--TAAAGTCAT----GCTTC---GTAAGAG--TAGTGCCAAGTGGGCCATTTTTGGTAAG
CAGAACTGGCGCTGTGGGATGAACCAAACGCTGAGTTAAGGCACCAAATGCTG-ACGCTC
ATGAGACCCCATGAAAGGTGTTGGTTGCTATAGACAGCAACTCTATATTTTGCCTTTGGA
GCATGAGCAGGTATAGTAGGGGCAAGCCTTAGAACATTAATCCGACTTGAATTAGGGCAG
CCCGGTTCACTTATTGGAAACGATCAAATTTACAATACTATTGTAACTGCACACGCATTT
GTTATAATTTTTTTTATAGTTATACCAATAATGATTGGGGGATTTGGAAATTGATTAGTT
CCTCTAATAATTAGAGCACCAGATATAGCATTTCCCCGAATAAATAATATAAGATTTTGA
CTTCTACCTCCATCCCTTATTTTGCTTCTATCTAGATCATTTACATCCATAGGAGCAGGA
ACTGGATGAACAGTTTATCCACCATTATCTAGAAATTTAGCTCACGCAGGTCCCTCAGTT
GACTTAACAATTTTCTCCTTGCATTTGGCAGGTATCTCATCTATTTTAGGAGCGATTAAT
TTTATAGCAACAATTATTAATATAAAACCAAAATCAATGAAAATAGAACAAATTCCTTTA
TTTGTTTGATCAATTTTTATTACAACTATTCTATTACTCCTCTCACTTCCTGTTTTAGCT
GGAGCAATTACTATACTTTTAACAGATCGAAATTTTAACACATCATTTTTTGACCCAGCT
GGAGGGGGGGACCCAATTTTATATCAACA
>H160_Protzia_squamosa
CCGCTTGCAGGTAAACAGATGGACCCACGAAGTC--CTGTTGAGTGAGAGATTCATAT-T
CTTCAAAAGGCATGGCG-ATCAGGA-ATGTCCCCAGT---GGAGTGAACTTGCATTTC--
TCTCACTCAC--GAAGGAGCTCTGACTGCTCT---AACAGACTTGACTGCTT-ATGGCCG
CCTTAGATTGTGGTCAAATCAC----TTTCAT--AGGTGAAGTAAGTCA----AGTCAAA
TTGAGCAGTT----GAAATACTTAC--TTT--TGTTTTTCAGGTTGTCGTCAAAGGTGAT
AA----CAGTGATGCT-CTTTCGGCTC-TCGTAGTTGAATCA-----GATGATATCCAGA
GTAAGTAGGTCGGTCATCCATCTGACCCGTCTTGAAACACGGACCAAGGAGTCCAACATT
TGCGCGAGTCGCTCGGTCTTGCTTAGGCCTGAGAGGCGAAATAAACATAACGGTATGATC
GCGCAATACCAACCTGCTTATTCTGCCTT--TTGACAGAGAAGCGGAGTTTGAGCGTAAA
TGTTGGTACCCGAAAGATGGTGAACTATACTTGGGCAAGACGAAGCCAGAGGAAACTCTG
GTGGAGGTCTGTAGCGATTCTGACGTGCAAATCGATCGTCAGACCTGAGTATAGGGGCGA
AAGACTAATCGAACCATCTAGTAGCTGGTTCCTTCCGAAGTTTCCCTCAGGATAGCTGGC
ACTAAACT----ACTCTGTAGCATCCGGTAAAGCGAATGATTAGAGGTATTGGGATCGAA
ACGATCTCAACCTATTCTCAAACTTTAAATGGGTGCGAGAACATGACTTGTTTGCTC---
--TAAAGTCAT----GCTTC---GTAAGAG--TAGTGCCAAGTGGGCCATTTTTGGTAAG
CAGAACTGGCGCTGTGGGATGAACCAAACGCTGAGTTAAGGCACCAAATGCTG-ACGCTC
ATGAGACCCCATGAAAGGTGTTGGTTGCTATAGACAGCAACTCTATATTTTGCCTTTGGA
GCATGAGCAGGTATAGTAGGGGCAAGCCTTAGAACATTAATCCGACTTGAATTAGGGCAG
CCCGGTTCACTTATTGGAAACGATCAAATTTACAATACTATTGTAACTGCACACGCATTT
GTTATAATTTTTTTTATAGTTATACCAATAATGATTGGGGGATTTGGAAATTGATTAGTT
CCTCTAATAATTAGAGCACCAGATATAGCATTTCCCCGAATAAATAATATAAGATTTTGA
CTTCTACCTCCATCCCTTATTTTGCTTCTATCTAGATCATTTACATCCATAGGAGCAGGA
ACTGGATGAACAGTTTATCCACCATTATCTAGAAATTTAGCTCACGCAGGTCCCTCAGTT
GACTTAACAATTTTCTCCTTGCATTTGGCAGGTATCTCATCTATTTTAGGAGCGATTAAT
TTTATAGCAACAATTATTAATATAAAACCAAAATCAATGAAAATAGAACAAATTCCTTTA
TTTGTTTGATCAATTTTTATTACAACTATTCTATTACTCCTCTCACTTCCTGTTTTAGCT
GGAGCAATTACTATACTTTTAACAGATCGAAATTTTAACACATCATTTTTTGACCCAGCT
GGAGGGGGGGACCCAATTTTATATCAACA
>H165_Protzia_squamosa
CCGCTTGCAGGTAAACAGATGGACCCACGAAGTC--CTGTTGAGTGAGAGATTCATAT-T
CTTCAAAAGGCATGGCG-ATCAGGA-ATGTCCCCAGT---GGAGTGAACTTGCATTTC--
TCTCACTCAC--GAAGGAGCTCTGACTGCTCT---AACAGACTTGACTGCTT-ATGGCCG
CCTTAGATTGTGGTCAAATCAC----TTTCAT--AGGTGAAGTAAGTCA----AGTCAAA
TTGAGCAGTT----GAAATACTTAC--TTT--TGTTTTTCAGGTTGTCGTCAAAGGTGAT
AA----CAGTGATGCT-CTTTCGGCTC-TCGTAGTTGAATCA-----GATGATATCCAGA
GTAAGTAGGTCGGTCATCCATCTGACCCGTCTTGAAACACGGACCAAGGAGTCCAACATT
TGCGCGAGTCGCTCGGTCTTGCTTAGGCCTGAGAGGCGAAATAAACATAACGGTATGATC
GCGCAATACCAACCTGCTTATTCTGCCTT--TTGACAGAGAAGCGGAGTTTGAGCGTAAA
TGTTGGTACCCGAAAGATGGTGAACTATACTTGGGCAAGACGAAGCCAGAGGAAACTCTG
GTGGAGGTCTGTAGCGATTCTGACGTGCAAATCGATCGTCAGACCTGAGTATAGGGGCGA
AAGACTAATCGAACCATCTAGTAGCTGGTTCCTTCCGAAGTTTCCCTCAGGATAGCTGGC
ACTAAACT----ACTCTGTAGCATCCGGTAAAGCGAATGATTAGAGGTATTGGGATCGAA
ACGATCTCAACCTATTCTCAAACTTTAAATGGGTGCGAGAACATGACTTGTTTGCTC---
--TAAAGTCAT----GCTTC---GTAAGAG--TAGTGCCAAGTGGGCCATTTTTGGTAAG
CAGAACTGGCGCTGTGGGATGAACCAAACGCTGAGTTAAGGCACCAAATGCTG-ACGCTC
ATGAGACCCCATGAAAGGTGTTGGTTGCTATAGACAGCAACTCTATATTTTGCCTTTGGA
GCATGAGCAGGTATAGTAGGGGCAAGCCTTAGAACATTAATCCGACTTGAATTAGGGCAG
CCCGGTTCACTTATTGGAAACGATCAAATTTACAATACTATTGTAACTGCACACGCATTT
GTTATAATTTTTTTTATAGTTATACCAATAATGATTGGGGGATTTGGAAATTGATTAGTT
CCTCTAATAATTAGAGCACCAGATATAGCATTTCCCCGAATAAATAATATAAGATTTTGA
CTTCTACCTCCATCCCTTATTTTGCTTCTATCTAGATCATTTACATCCATAGGAGCAGGA
ACTGGATGAACAGTTTATCCACCATTATCTAGAAATTTAGCTCACGCAGGTCCCTCAGTT
GACTTAACAATTTTCTCCTTGCATTTGGCAGGTATCTCATCTATTTTAGGAGCGATTAAT
TTTATAGCAACAATTATTAATATAAAACCAAAATCAATGAAAATAGAACAAATTCCTTTA
TTTGTTTGATCAATTTTTATTACAACTATTCTATTACTCCTCTCACTTCCTGTTTTAGCT
GGAGCAATTACTATACTTTTAACAGATCGAAATTTTAACACATCATTTTTTGACCCAGCT
GGAGGGGGGGACCCAATTTTATATCAACA
>H166_Protzia_squamosa
CCGCTTGCAGGTAAACAGATGGACCCACGAAGTC--CTGTTGAGTGAGAGATTCATAT-T
CTTCAAAAGGCATGGCG-ATCAGGA-ATGTCCCCAGT---GGAGTGAACTTGCATTTC--
TCTCACTCAC--GAAGGAGCTCTGACTGCTCT---AACAGACTTGACTGCTT-ATGGCCG
CCTTAGATTGTGGTCAAATCAC----TTTCAT--AGGTGAAGTAAGTCA----AGTCAAA
TTGAGCAGTT----GAAATACTTAC--TTT--TGTTTTTCAGGTTGTCGTCAAAGGTGAT
AA----CAGTGATGCT-CTTTCGGCTC-TCGTAGTTGAATCA-----GATGATATCCAGA
GTAAGTAGGTCGGTCATCCATCTGACCCGTCTTGAAACACGGACCAAGGAGTCCAACATT
TGCGCGAGTCGCTCGGTCTTGCTTAGGCCTGAGAGGCGAAATAAACATAACGGTATGATC
GCGCAATACCAACCTGCTTATTCTGCCTT--TTGACAGAGAAGCGGAGTTTGAGCGTAAA
TGTTGGTACCCGAAAGATGGTGAACTATACTTGGGCAAGACGAAGCCAGAGGAAACTCTG
GTGGAGGTCTGTAGCGATTCTGACGTGCAAATCGATCGTCAGACCTGAGTATAGGGGCGA
AAGACTAATCGAACCATCTAGTAGCTGGTTCCTTCCGAAGTTTCCCTCAGGATAGCTGGC
ACTAAACT----ACTCTGTAGCATCCGGTAAAGCGAATGATTAGAGGTATTGGGATCGAA
ACGATCTCAACCTATTCTCAAACTTTAAATGGGTGCGAGAACATGACTTGTTTGCTC---
--TAAAGTCAT----GCTTC---GTAAGAG--TAGTGCCAAGTGGGCCATTTTTGGTAAG
CAGAACTGGCGCTGTGGGATGAACCAAACGCTGAGTTAAGGCACCAAATGCTG-ACGCTC
ATGAGACCCCATGAAAGGTGTTGGTTGCTATAGACAGCAACTCTATATTTTGCCTTTGGA
GCATGAGCAGGTATAGTAGGGGCAAGCCTTAGAACATTAATCCGACTTGAATTAGGGCAG
CCCGGTTCACTTATTGGAAACGATCAAATTTACAATACTATTGTAACTGCACACGCATTT
GTTATAATTTTTTTTATAGTTATACCAATAATGATTGGGGGATTTGGAAATTGATTAGTT
CCTCTAATAATTAGAGCACCAGATATAGCATTTCCCCGAATAAATAATATAAGATTTTGA
CTTCTACCTCCATCCCTTATTTTGCTTCTATCTAGATCATTTACATCCATAGGAGCAGGA
ACTGGATGAACAGTTTATCCACCATTATCTAGAAATTTAGCTCACGCAGGTCCCTCAGTT
GACTTAACAATTTTCTCCTTGCATTTGGCAGGTATCTCATCTATTTTAGGAGCGATTAAT
TTTATAGCAACAATTATTAATATAAAACCAAAATCAATGAAAATAGAACAAATTCCTTTA
TTTGTTTGATCAATTTTTATTACAACTATTCTATTACTCCTCTCACTTCCTGTTTTAGCT
GGAGCAATTACTATACTTTTAACAGATCGAAATTTTAACACATCATTTTTTGACCCAGCT
GGAGGGGGGGACCCAATTTTATATCAACA
>H167_Protzia_squamosa
CCGCTTGCAGGTAAACAGATGGACCCACGAAGTC--CTGTTGAGTGAGAGATTCATAT-T
CTTCAAAAGGCATGGCG-ATCAGGA-ATGTCCCCAGT---GGAGTGAACTTGCATTTC--
TCTCACTCAC--GAAGGAGCTCTGACTGCTCT---AACAGACTTGACTGCTT-ATGGCCG
CCTTAGATTGTGGTCAAATCAC----TTTCAT--AGGTGAAGTAAGTCA----AGTCAAA
TTGAGCAGTT----GAAATACTTAC--TTT--TGTTTTTCAGGTTGTCGTCAAAGGTGAT
AA----CARTGATGCT-CTTTCGGCTC-TCGTAGTTGAATCA-----GATGATATCCAGA
GTAAGTAGGTCGGTCATCCATCTGACCCGTCTTGAAACACGGACCAAGGAGTCCAACATT
TGCGCGAGTCGCTCGGTCTTGCTTAGGCCTGAGAGGCGAAATAAACATAACGGTATGATC
GCGCAATACCAACCTGCTTATTCTGCCTT--TTGACAGAGAAGCGGAGTTTGAGCGTAAA
TGTTGGTACCCGAAAGATGGTGAACTATACTTGGGCAAGACGAAGCCAGAGGAAACTCTG
GTGGAGGTCTGTAGCGATTCTGACGTGCAAATCGATCGTCAGACCTGAGTATAGGGGCGA
AAGACTAATCGAACCATCTAGTAGCTGGTTCCTTCCGAAGTTTCCCTCAGGATAGCTGGC
ACTAAACT----ACTCTGTAGCATCCGGTAAAGCGAATGATTAGAGGTATTGGGATCGAA
ACGATCTCAACCTATTCTCAAACTTTAAATGGGTGCGAGAACATGACTTGTTTGCTC---
--TAAAGTCAT----GCTTC---GTAAGAG--TAGTGCCAAGTGGGCCATTTTTGGTAAG
CAGAACTGGCGCTGTGGGATGAACCAAACGCTGAGTTAAGGCACCAAATGCTG-ACGCTC
ATGAGACCCCATGAAAGGTGTTGGTTGCTATAGACAGCAACTCTATATTTTGCCTTTGGA
GCATGAGCAGGTATAGTAGGGGCAAGCCTTAGAACATTAATCCGACTTGAATTAGGGCAG
CCCGGTTCACTTATTGGAAACGATCAAATTTACAATACTATTGTAACTGCACACGCATTT
GTTATAATTTTTTTTATAGTTATACCAATAATGATTGGGGGATTTGGAAATTGATTAGTT
CCTCTAATAATTAGAGCACCAGATATAGCATTTCCCCGAATAAATAATATAAGATTTTGA
CTTCTACCTCCATCCCTTATTTTGCTTCTATCTAGATCATTTACATCCATAGGAGCAGGA
ACTGGATGAACAGTTTATCCACCATTATCTAGAAATTTAGCTCACGCAGGTCCCTCAGTT
GACTTAACAATTTTCTCCTTGCATTTGGCAGGTATCTCATCTATTTTAGGAGCGATTAAT
TTTATAGCAACAATTATTAATATAAAACCAAAATCAATGAAAATAGAACAAATTCCTTTA
TTTGTTTGATCAATTTTTATTACAACTATTCTATTACTCCTCTCACTTCCTGTTTTAGCT
GGAGCAATTACTATACTTTTAACAGATCGAAATTTTAACACATCATTTTTTGACCCAGCT
GGAGGGGGGGACCCAATTTTATATCAACA
>H168_Partnunia_cf_steinmanniA
CCGCTTGCAGGTAAACAGATGGACCCACGAAGTC--CTGTTGAGCAAGAGATTCATAT-T
CTTCGAAAGGCAAGGTG-AACAGGA-AAGTCCCTCGT---GGAGTGAACTTGCATTTC--
TCTTGCTCAC--GAAGGAGCTCTGACTGCTCT---AACAGACTTGACTGCTT-AGGGCAA
CCTTAGATTGTGGTCAAATCAC----TTTCAT--AGGTGAAGTAAGTCA----AGTCAAA
TTGAGCAGTT----GAAATACTTACA-CCTAGTGTTTTTCAGGTTATCGTCAAAGATGTT
AA----CAGTGGTGTT-CTTTCGGCTC-TTGTAGTTGAATCA-----GATGATATCCAGA
GTAAGTAGGTCGGTCATCCATCTGACCCGTCTTGAAACACGGACCAAGGAGTCCAACATT
TGCGCGAGTCGCTCGGTCTTGCACAGGCCTGAGAGGCGAAATAAACATAACGGTATGATC
GCGCAATACCAACCTGCTTATTCTGCCTT--TTGACAGAGAAGCGGAGTTTGAGCGTAAA
TGTTGGTACCCGAAAGATGGTGAACTATACTTGGGCAAGACGAAGCCAGAGGAAACTCTG
GTGGAGGTCTGTAGCGATTCTGACGTGCAAATCGATCGTCAGACCTGAGTATAGGGGCGA
AAGACTAATCGAACCATCTAGTAGCTGGTTCCTTCCGAAGTTTCCCTCAGGATAGCTGGC
ACTAAATT----ACTCTGTAGCATCCGGTAAAGCGAATGATTAGAGGTATTGGGATCGAA
ACGATCTCAACCTATTCTCAAACTTTAAATGGGTGCGAGAACATGACTTTTTTGCTC---
--TAAAGTCAT----GCTTC---GTAAGAG--TAGTGCCAAGTGGGCCATTTTTGGTAAG
CAGAACTGGCGCTGTGGGATGAACCAAACACCGAGTTAAGGCACCAAATGCTG-ACGCTC
ATGAGACCCCATGAAAGGTGTTGGTTGCTATAGACAGCAACACTCTACTTTGCTTTTGGA
GCTTGATCTGGTATAGTTGGAGCCAGACTAAGAACTTTAATTCGATTAGAATTAGGACAA
CCAGGATCTTTTATCGGAAGAGACCAAATTTACAATACAATTGTAACTGCTCACGCTTTC
GTAATAATCTTTTTTATAGTAATACCAATAATAATTGGTGGGTTCGGAAATTGATTAGTA
CCTTTAATAATTAGAGCACCAGATATAGCATTTCCACGAATAAATAATATAAGATTTTGA
TTACTTCCTCCATCCTTAATCTTGTTATTAACAGGCTCATTCACTGCAATAGGTGCGGGA
ACTGGATGAACAGTTTACCCGCCTTTGTCTAGAAATCTTGCCCATGGAGGCCCATCTGTA
GACTTAACAATCTTTTCCCTTCATTTAGCAGGTATCTCTTCAATTTTAGGGGCAATTAAC
TTTATAGCCACAATTATTAATATAAAACCAAAATCTATAAAAATAGAACAAATTCCTCTG
TTCGTTTGATCAATTTTTATCACAACCATCTTATTACTTCTCTCTCTTCCTGTTTTAGCA
GGAGCTATTACAATGCTTCTAACAGATCGAAACTTCAACACCTCTTTCTTTGACCCAGCC
GGAGGAGGAGATCCAATTCTTTACCAACA
>H169_Partnunia_cf_steinmanniA
CCGCTTGCAGGTAAACAGATGGACCCACGAAGTC--CTGTTGAGCAAGAGATTCATAT-T
CTTCGAAAGGCAAGGTG-AACAGGA-AAGTCCCTCGT---GGAGTGAACTTGCATTTC--
TCTTGCTCAC--GAAGGAGCTCTGACTGCTCT---AACAGACTTGACTGCTT-AGGGCAA
CCTTAGATTGTGGTCAAATCAC----TTTCAT--AGGTGAAGTAAGTCA----AGTCAAA
TTGAGCAGTT----GAAATACTTACA-CCTAGTGTTTTTCAGGTTATCGTCAAAGATGTT
AA----CAGTGGTGTT-CTTTCGGCTC-TTGTAGTTGAATCA-----GATGATATCCAGA
GTAAGTAGGTCGGTCATCCATCTGACCCGTCTTGAAACACGGACCAAGGAGTCCAACATT
TGCGCGAGTCGCTCGGTCTTGCACAGGCCTGAGAGGCGAAATAAACATAACGGTATGATC
GCGCAATACCAACCTGCTTATTCTGCCTT--TTGACAGAGAAGCGGAGTTTGAGCGTAAA
TGTTGGTACCCGAAAGATGGTGAACTATACTTGGGCAAGACGAAGCCAGAGGAAACTCTG
GTGGAGGTCTGTAGCGATTCTGACGTGCAAATCGATCGTCAGACCTGAGTATAGGGGCGA
AAGACTAATCGAACCATCTAGTAGCTGGTTCCTTCCGAAGTTTCCCTCAGGATAGCTGGC
ACTAAATT----ACTCTGTAGCATCCGGTAAAGCGAATGATTAGAGGTATTGGGATCGAA
ACGATCTCAACCTATTCTCAAACTTTAAATGGGTGCGAGAACATGACTTTTTTGCTC---
--TAAAGTCAT----GCTTC---GTAAGAG--TAGTGCCAAGTGGGCCATTTTTGGTAAG
CAGAACTGGCGCTGTGGGATGAACCAAACACCGAGTTAAGGCACCAAATGCTG-ACGCTC
ATGAGACCCCATGAAAGGTGTTGGTTGCTATAGACAGCAACACTCTACTTTGCTTTTGGA
GCTTGATCTGGTATAGTTGGAGCCAGACTAAGAACTTTAATTCGATTAGAATTAGGACAA
CCAGGATCTTTTATCGGAAGAGACCAAATTTACAATACAATTGTAACTGCTCACGCTTTC
GTAATAATCTTTTTTATAGTAATACCAATAATAATTGGTGGGTTCGGAAATTGATTAGTA
CCTTTAATAATTAGAGCACCAGATATAGCATTTCCACGAATAAATAATATAAGATTTTGA
TTACTTCCTCCATCCTTAATCTTGTTATTAACAGGCTCATTCACTGCAATAGGTGCGGGA
ACTGGATGAACAGTTTACCCGCCTTTGTCTAGAAATCTTGCCCATGGAGGCCCATCTGTA
GACTTAACAATCTTTTCCCTTCATTTAGCAGGTATCTCTTCAATTTTAGGGGCAATTAAC
TTTATAGCCACAATTATTAATATAAAACCAAAATCTATAAAAATAGAACAAATTCCTCTG
TTCGTTTGATCAATTTTTATCACAACCATCTTATTACTTCTCTCTCTTCCTGTTTTAGCA
GGAGCTATTACAATGCTTCTAACAGATCGAAACTTCAACACCTCTTTCTTTGACCCAGCC
GGAGGAGGAGATCCAATTCTTTACCAACA
>H17_Ljania_cf_bipapillataA
CCGCTTGCAGGGAAACAGATGGACCCACGAAGTC--CAGTTGGGTATGAGATTCATAT-T
TTTAAATTGGTCCTATT-AGGTGTA-ACTCCTTCTCTGAAGGAAGCATTTTGCATTTC--
TCATATCCAC--GATGGAGCTCTGACTTCTTG---TGAAGGCTTGATCGTTT-GTAGCAG
CTCTTTATTGTGGTCATTTCAC----TTTAGAG-------GGTAAGCGT-TCAAGCTGCA
GTGAGAAGGT----GAATTTCCTAC--TAT--TGTTTGTCAGGTTGTCGCAGAGCATGAT
T------GAGAGATGA-ATTTCGGCTC-TTGTAGTTGAATCA------ATGATATCCAGA
GTAAGTAGGTCGGTCATCCATCTGACCCGTCTTGAAACACGGACCAAGGAGCCCAACATT
TGCGCGAGTCGCTCGGTCTTGAATAGGCCTGAGAGGCGAAATAAACATAATGGTATGATC
GCGCAATACCAACCTGCTTTACTTGCTTT---TTGCAATGAAGTGGCGTTCGAGCGTAAA
TGTTGGTACCCGAAAGATGGTGAACTATACTTGGGCAAGACGAAGCCAGAGGAAACTCTG
GTGGAGGTCTGTAGCGATTCTGACGTGCAAATCGATCGTCAGACCTGAGTATAGGGGCGA
AAGACTAATCGAACCATCTAGTAGCTGGTTCCCTCCGAAGTTTCCCTCAGGATAGCTGGC
ACTA------CAACTCTGTAGCATCCGGTAAAGCGAATGATTAGAGGTATTGGGATCGAA
ACGATCTCAACCTATTCTCAAACTTTAAATGGGTGCGAG-GCATGACTTTTTTGATT---
--TAAAGTCTT----GCTTT---GTAAGAG--TAGTGCCAAGTGGGCCATTTTTGGTAAG
CAGAACTGGCGCTGTGGGATGAACCAAACGTAGAGTTAAGGCACCAAATGCCG-ACGCTC
ATGAGACCCCATGAAAGGTGTTGGTTGCTCTAGACAGCAACTCTATACTTCGGATTTGGA
ATAGCCTCAGGAATAATAGGAGCTAGAATAAGATCTATCATCCGCCTAGAATTAGCGCAA
CCAGGAAGCTTGCTGGGGAACGACCAAATTTACAACACAATCGTAACTGCCCATGCCTTC
GTAATAATCTTCTTCATAGTTATACCTATGATAATCGGAGGATTTGGTAATTGATTAGTT
CCGATAATAATCAGAGCACCAGATATAGCCTTCCCTCGAATAAACAACATAAGATTTTGA
CTTCTACCCCCAGCCCTAATAATATTAGTTATAGGCTCCCTATCTTCGATAGGGGCGGGG
ACCGGGTGGACAGTTTACCCCCCTCTATCAGGAAATATCGCCCATGCAGGTATATCTGTT
GATTTAACCATTTTCTCACTTCATCTCGCAGGCATCTCTTCAATCTTAGGGGCTATCAAC
TTCATAGTAACTATTATTAATATAAAACCCGCATACATAAAATATGACCAACTGCCTTTA
TTCACAGCTTCAATCTTCATCACCGCTCTTTTATTACTCCTTTCACTACCAGTTCTAGCT
GGTGCAATCACCATACTATTAACAGACCGAAACTTCAACACATCATTCTTTGACCCGGCT
GGGGGGGGAGACCCTGTCTTATACCAACA
>H172_Lebertia_schechteli
CCGCTTGCAAGTAAACAGATGGACCCACGAAGTC--CAGTTGAGTAAGGGATTCATAT-A
CCTCGAGAGGCGAAGCTCTGTAGTA-CTCATCCTTAGA--CGGTGAGGCTTGCATTTC--
TCTTGCTCAC--GATGGAGCTCTGACTGCTTAG--CTTAACCTTAACTGCTT-AGGGCAG
CCGTTGTTTGTGGTCGTTTCAC----TTTCGA--TGGTGAAGTAAGTTA----GGTGATG
CTGAGTGGGT----GAATATCTTAC--GAT-ATGTTGATCAGATTGTCGCCAAGGGTTTG
G------TGAGGAGAA-TTTTCGTCTC-TTGTAGATGAATCA------ATGATATCCAGA
GTAAGTAGGTCGGTCATCCATCTGACCCGTCTTGAAACACGGACCAAGGAGCCCAACAAC
TGCGCGAGTCGCTCAGTCTTGCATAGGCTCGAGAGGCGAAATAAACATAATGGTATGATC
GCGCAATGCCGACCTGCTGTATTTGCTTA-ATTGTCAGATCAGCGGAGTTTGAGCGTAAT
TGTTGGTACCCGAAAGATGGTGAACTATACTTGGGCAAGACGAAGCCAGAGGAAACTCTG
GTGGAGGTCTGTAGCGATTCTGACGTGCAAATCGATCGTCAGACCTGAGTATAGGGGCGA
AAGACTAATCGAACCATCTAGTAGCTGGTTCCTTCCGAAGTTTCCCTCAGGATAGCTGGC
ACAAGGAAGG--ACTCTGTAGCACCCGGTAAAGCGAATGATTAGAGGTATTGGGATCGAA
ACGATCTCAACCTATTCTCAAACTTTAAATGGGTGCGGA-GCTTGACTTATTTGGAG---
--TAAAGTCTT----GCTTTT--GTAAGAG--TTGTGCCAAGTGGGCCATTTTTGGTAAG
CAGAACTGGCGCTGTGGGATGAACCAAACACTGAGTTAAGGTACCAAATGCCG-ACGCTC
ATGAGACCCCATGAAAGGTGTTGGTTGCTATAGACAGCAACCTTATACTTCGCTTTTGGA
GCGTGATCTGGGATAGTCGGAGCAAGATTAAGAACTTTAATTCGTTTAGAATTAGGGCAG
CCAGGAACTCTTCTTGGAAGAGATCAAATTTATAATACTATTGTAACAGCCCATGCCTTT
GTCATAATCTTCTTTATAGTTATACCAATAATAATTGGGGGGTTTGGAAATTGACTAGTC
CCTCTAATAATTAGAGCCCCAGATATGGCTTTCCCTCGAATAAATAATATAAGATTTTGA
CTATTACCTCCCGCTCTAATTTTATTACTTTCAAGCTCATTCACAGCAATAGGAGCAGGA
ACTGGATGAACAGTTTACCCCCCTCTGTCTGGAAATTTAGCGCATGCTGGTCCAGCAGTA
GATTTAACCATTTTTTCTCTTCATTTAGCAGGTATTTCTTCAATCTTGGGAGCTATTAAT
TTTATAGCTACAATTATTAATATAAAACCAAAAACAATAAAAATAGAACAAGTACCCCTG
TTTGTTTGATCAATTTTTATTACAGTTATTTTACTCCTTCTCTCCTTACCAGTTTTAGCA
GGTGCTATCACTATACTTTTAACAGATCGAAACTTTAACACTTCATTTTTTGACCCTGCC
GGAGGGGGGGACCCGATTTTATACCAACA
>H173_Lebertia_schechteli
CCGCTTGCAAGTAAACAGATGGACCCACGAAGTC--CAGTTGAGTAAGGGATTCATAT-A
CCTCGAGAGGCGAAGCTCTGTAGTA-CTCATCCTTAGA--CGGTGAGGCTTGCATTTC--
TCTTGCTCAC--GATGGAGCTCTGACTGCTTAG--CTTAACCTTAACTGCTT-AGGGCAG
CCGTTGTTTGTGGTCGTTTCAC----TTTCGA--TGGTGAAGTAAGTTA----GGTGATG
CTGAGTGGGT----GAATATCTTAC--GAT-ATGTTGATCAGATTGTCGCCAAGGGTTTG
G------TGAGGAGAA-TTTTCGTCTC-TTGTAGATGAATCA------ATGATATCCAGA
GTAAGTAGGTCGGTCATCCATCTGACCCGTCTTGAAACACGGACCAAGGAGCCCAACAAC
TGCGCGAGTCGCTCAGTCTTGCATAGGCTCGAGAGGCGAAATAAACATAATGGTATGATC
GCGCAATGCCGACCTGCTGTATTTGCTTT-ATTGTCAGATCAGCGGAGTTTGAGCGTAAT
TGTTGGTACCCGAAAGATGGTGAACTATACTTGGGCAAGACGAAGCCAGAGGAAACTCTG
GTGGAGGTCTGTAGCGATTCTGACGTGCAAATCGATCGTCAGACCTGAGTATAGGGGCGA
AAGACTAATCGAACCATCTAGTAGCTGGTTCCTTCCGAAGTTTCCCTCAGGATAGCTGGC
ACAAGGAAGG--ACTCTGTAGCACCCGGTAAAGCGAATGATTAGAGGTATTGGGATCGAA
ACGATCTCAACCTATTCTCAAACTTTAAATGGGTGCGGA-GCTTGACTTATTTGGAG---
--TAAAGTCTT----GCTTTT--GTAAGAG--TTGTGCCAAGTGGGCCATTTTTGGTAAG
CAGAACTGGCGCTGTGGGATGAACCAAACACTGAGTTAAGGTACCAAATGCCG-ACGCTC
ATGAGACCCCATGAAAGGTGTTGGTTGCTATAGACAGCAACCTTATACTTCGCTTTTGGA
GCGTGATCTGGGATAGTCGGAGCAAGCTTAAGAACTTTAATTCGTTTAGAATTAGGGCAG
CCAGGAACTCTTCTTGGAAGAGATCAAATTTATAATACTATTGTAACAGCCCATGCCTTT
GTCATAATCTTCTTTATAGTTATACCAATAATAATTGGGGGGTTTGGAAATTGACTAGTC
CCTCTAATAATTAGAGCCCCAGATATGGCTTTCCCTCGAATAAATAATATAAGATTTTGA
CTATTACCTCCCGCTCTAATTTTATTACTTTCAAGCTCATTCACAGCAATAGGAGCAGGA
ACTGGATGAACAGTTTACCCCCCTCTGTCTGGAAATTTAGCGCATGCTGGTCCAGCAGTA
GATTTAACCATTTTTTCTCTTCATTTAGCAGGTATTTCTTCAATCTTGGGAGCTATTAAT
TTTATAGCTACAATTATTAATATAAAACCAAAAACAATAAAAATAGAACAAGTACCCCTG
TTTGTTTGATCAATTTTTATTACAGTTATTTTACTCCTTCTCTCCTTACCAGTTTTAGCA
GGTGCTATCACTATACTTTTAACAGATCGAAACTTTAACACTTCATTTTTTGACCCTGCC
GGAGGGGGGGACCCGATTTTATACCAACA
>H175_Partnunia_cf_steinmanniA
CCGCTTGCAGGTAAACAGATGGACCCACGAAGTC--CTGTTGAGCAAGAGATTCATAT-T
CTTCGAAAGGCAAGGTG-AACAGGA-AAGTCCCTCGT---GGAGTGAACTTGCATTTC--
TCTTGCTCAC--GAAGGAGCTCTGACTGCTCT---AACAGACTTGACTGCTT-AGGGCAA
CCTTAGATTGTGGTCAAATCAC----TTTCAT--AGGTGAAGTAAGTCA----AGTCAAA
TTGAGCAGTT----GAAATACTTACA-CCTAGTGTTTTTCAGGTTATCGTCAAAGATGTT
AA----CAGTGGTGTT-CTTTCGGCTC-TTGTAGTTGAATCA-----GATGATATCCAGA
GTAAGTAGGTCGGTCATCCATCTGACCCGTCTTGAAACACGGACCAAGGAGTCCAACATT
TGCGCGAGTCGCTCGGTCTTGCACAGGCCTGAGAGGCGAAATAAACATAACGGTATGATC
GCGCAATACCAACCTGCTTATTCTGCCTT--TTGACAGAGAAGCGGAGTTTGAGCGTAAA
TGTTGGTACCCGAAAGATGGTGAACTATACTTGGGCAAGACGAAGCCAGAGGAAACTCTG
GTGGAGGTCTGTAGCGATTCTGACGTGCAAATCGATCGTCAGACCTGAGTATAGGGGCGA
AAGACTAATCGAACCATCTAGTAGCTGGTTCCTTCCGAAGTTTCCCTCAGGATAGCTGGC
ACTAAATT----ACTCTGTAGCATCCGGTAAAGCGAATGATTAGAGGTATTGGGATCGAA
ACGATCTCAACCTATTCTCAAACTTTAAATGGGTGCGAGAACATGACTTTTTTGCTC---
--TAAAGTCAT----GCTTC---GTAAGAG--TAGTGCCAAGTGGGCCATTTTTGGTAAG
CAGAACTGGCGCTGTGGGATGAACCAAACACCGAGTTAAGGCACCAAATGCTG-ACGCTC
ATGAGACCCCATGAAAGGTGTTGGTTGCTATAGACAGCAACACTCTACTTTGCTTTTGGA
GCTTGATCTGGTATAGTTGGAGCCAGACTAAGAACTTTAATTCGATTAGAATTAGGACAA
CCAGGATCTTTTATCGGAAGAGACCAAATTTACAATACAATTGTAACTGCTCACGCTTTC
GTAATAATCTTTTTTATAGTAATACCAATAATAATTGGTGGGTTCGGAAATTGATTAGTA
CCTTTAATAATTAGAGCACCAGATATAGCATTTCCACGAATAAATAATATAAGATTTTGA
TTACTTCCTCCATCCTTAATCTTGTTATTAACAGGCTCATTCACTGCAATAGGTGCGGGA
ACTGGATGAACAGTTTACCCGCCTTTGTCTAGAAATCTTGCCCATGGAGGCCCATCTGTA
GACTTAACAATCTTTTCCCTTCATTTAGCAGGTATCTCTTCAATTTTAGGGGCAATTAAC
TTTATAGCCACAATTATTAATATAAAACCAAAATCTATAAAAATAGAACAAATTCCTCTG
TTCGTTTGATCAATTTTTATCACAACCATCTTATTACTTCTCTCTCTTCCTGTTTTAGCA
GGAGCTATTACAATGCTTCTAACAGATCGAAACTTCAACACCTCTTTCTTTGACCCAGCC
GGAGGAGGAGATCCAATTCTTTACCAACA
>H182_Lebertia_schechteli
CCGCTTGCAAGTAAACAGATGGACCCACGAAGTC--CAGTTGAGTAAGGGATTCATAT-A
CCTCGAGAGGCGAAGCTCTGTAGTA-CTCATCCTTAGA--CGGTGAGGCTTGCATTTC--
TCTTGCTCAC--GATGGAGCTCTGACTGCTTAG--CTTAACCTTAACTGCTT-AGGGCAG
CCGTTGTTTGTGGTCGTTTCAC----TTTCGA--TGGTGAAGTAAGTTA----GGTGATG
CTGAGTGGGT----GAATATCTTAC--GAT-ATGTTGATCAGATTGTCGCCAAGGGTTTG
G------TGAGGAGAA-TTTTCGTCTC-TTGTAGATGAATCA------ATGATATCCAGA
GTAAGTAGGTCGGTCATCCATCTGACCCGTCTTGAAACACGGACCAAGGAGCCCAACAAC
TGCGCGAGTCGCTCAGTCTTGCATAGGCTCGAGAGGCGAAATAAACATAATGGTATGATC
GCGCAATGCCGACCTGCTGTATTTGCTTT-ATTGTCAGATCAGCGGAGTTTGAGCGTAAT
TGTTGGTACCCGAAAGATGGTGAACTATACTTGGGCAAGACGAAGCCAGAGGAAACTCTG
GTGGAGGTCTGTAGCGATTCTGACGTGCAAATCGATCGTCAGACCTGAGTATAGGGGCGA
AAGACTAATCGAACCATCTAGTAGCTGGTTCCTTCCGAAGTTTCCCTCAGGATAGCTGGC
ACAAGGAAGG--ACTCTGTAGCACCCGGTAAAGCGAATGATTAGAGGTATTGGGATCGAA
ACGATCTCAACCTATTCTCAAACTTTAAATGGGTGCGGA-GCTTGACTTATTTGGAG---
--TAAAGTCTT----GCTTTT--GTAAGAG--TTGTGCCAAGTGGGCCATTTTTGGTAAG
CAGAACTGGCGCTGTGGGATGAACCAAACACTGAGTTAAGGTACCAAATGCCG-ACGCTC
ATGAGACCCCATGAAAGGTGTTGGTTGCTATAGACAGCAACCTTATACTTCGCTTTTGGA
GCGTGATCTGGAATAGTCGGAGCAAGATTAAGAACTTTAATTCGTTTAGAATTAGGACAA
CCCGGAACTCTTCTTGGAAGAGATCAAATTTATAATACTATTGTAACAGCCCATGCCTTT
GTTATAATCTTCTTTATAGTTATACCGATAATAATTGGGGGATTTGGAAATTGACTAGTC
CCTCTAATAATTAGTGCCCCAGATATAGCTTTCCCTCGAATAAATAACATAAGATTTTGA
CTTTTACCTCCTGCTCTAATTTTATTACTATCAAGCTCCTTCACAGCAATAGGAGCAGGG
ACTGGGTGAACAGTTTACCCCCCTCTATCTGGAAATTTAGCGCATGCTGGTCCAGCAGTA
GATTTAACCATTTTTTCTCTTCATTTAGCAGGTATTTCTTCAATCTTAGGAGCTATTAAT
TTTATAGCTACAATTATTAATATAAAACCAAAAACAATAAAAATAGAACAAGTTCCCCTA
TTTGTTTGGTCAATTTTTATTACAGTTATTTTACTCCTCCTTTCCTTACCAGTTTTAGCA
GGTGCTATCACTATACTTTTAACAGATCGAAACTTTAACACTTCATTTTTTGACCCTGCT
GGAGGGGGGGACCCAATTTTATACCAACA
>H186_Atractides_vaginalis
CCGTTTGCAGGGAAACAGATAGACCCACGAAGTC--CAGTTGGTTAAGAGATTCAAAT-T
ACTTTTAAAGCATTATT---------GATTATTCAAGTATTTGGATAGTTTGCATTTC--
TCTTAACCAC--GATGGAGCTCTGACTTCTTA---CAATTACTTGATCGTTT-AAGGCAA
GCTTCTAATCTGGTCCTCATTT------------TAAAGGTTTACGTGA---GAGTATTG
GTAAGAAGTT----GAATTACTTAC--ACA--TGTTGTTCAGTTTGTCGTAGAATAAACT
A------TATATGTGT-TTTTGAACTC-TTTGAGTGAAATTGC---AAACGATATCCAGA
GTAAGTAGGTCGGTCATCTATCTGACCCGTCTTGAAACACGGACCAAGGAGCCCAACAAT
TGCGCGAGTCGCTCGGTCTTGAATAGGCCTGAGAGGCGAAATAAACATAATGGTATGATC
GCGCAATACCGACCTGCTTTATTTGCTTT---TTGCAAAAAAGTGGCGTTTGAGCGTAAT
TGTTGGTACCCGAAAGATGGTGAACTATACTTGGGCAAGACGAAGCCAGAGGAAACTCTG
GTGGAGGTCTGTAGCGATTCTGACGTGCAAATCGATCGTCAGACCTGAGTATAGGGGCGA
AAGACTAATCGAACCATCTAGTAGCTGGTTCCCTCCGAAGTTTCCCTCAGGATAGCTAGT
ACCA-------AACTCTGTAGCATCCGGTAAAGCGAATGATTAGAGGTATTGGGATCGAA
ACGATCTCAACCTATTCTCAAACTTTAAATGGGTGCGAG-GCATGACTTTTTTAAC----
--TAAAGTCTT----GCTTT---GTAAGAG--TGGTACTAAGTGGGCCATTTTTGGTAAG
CAGAACTGGCGATGTGGGATGAACCAATCGTAGAGTTAAGGCACCAAATGCCG-ACGCTC
ATGAGACCCCATGAAAGGTGTTGGTTGCTTCAGACAGCAACCATATACTTAGCTTTCGGA
ACTTGAGCCGGCGTGCTCGGAGCTAGATTTAGTCTTCTAATTCGAATGGAACTTTCACAA
CCAGGAGGATTCTTAAAAAACGAACAACTATATAATACCATCATTACGTCTCATGCCTTC
ATCATAATCTTCTTTGCGGTGATACCCATCCTAATCGGAGGATTCGGAAATTGACTAGTG
CCAATTATAATAAACTATCCAGATATAGCTTTCCCACGAATAAACAATATAAGATTTTGA
CTTCTGCCTCCATCTTTATTTCTTCTAGTATCAAGCTCAATCGTAGGAATAGGAGCCGGA
ACAGGATGAACTGTGTACCCGCCACTATCTGATAGAGACTTTCATACAGATATTTCCGTA
GATTTAATAATCTTTTCCCTCCATCTAGCTGGAATTTCCTCAATTTTAGGAGGTATCAAT
TTCTTTATAACCATAACTGTAGAAAAACTCAACTGAAAAAGAGCCATAAAAATCCCCTTA
TTTGTATGAGCAGTAGCTTTTACTGGTCTACTAATTATTCTTTCTTTACCTATTTTAGCA
AGTGGAATCACAATACTTCTAACAGATCGTAACCTAAACAGCTCATTCTTTGATCCTTCA
GGTGGAGGAGATCCAATTTTCTTTCAACA
>H189_Sperchon_mutilus
CCGCTTGCAAGTAAACAGATAGACCCACGAAGTC--CTGTTAAGTGAGAGATTCATAT-T
GTTCGAAAGGCGAGAAC-GTTGACG-ATGTCCACTTG---TGGATAAGTCTGCATTTC--
TCTCGCTTAC--GCTGGAGCTCTGACAGCCTC---TTTGACTTTAACTGCTT-AGGGCAG
TCGTTGCTTGTGGTCTTTTCAC----TTGTGA--CGATG-AGTAAGTTA----AGTCGAA
TGGAGTTGTT----GAATTGCTTAC--TTT--TGTTTTTCAGGTTGTCGTCAAGCGTGCT
G------CGTAGAGAA-TTTTCGTCTC-TCGTAGATGAACCA------ACGATATCCAGA
GTAAGTAGGTCGGTCATCTATCTGACCCGTCTTGAAACACGGACCAAGGAGCCCAACAAC
TGCGCGAGTCGCTCGGTCTTGCATAGGCCCGAGAGGCGAAGTAAACACAATGGTATGATC
GCGCAATACCAACCTGCTTATCTTGCCTT--TTGACAGGAAAGCGGAGTTTGAGCGTAAT
TGTTGGTACCCGAAAGATGGTGAACTATACTTGGGCAAGACGAAGCCAGAGGAAACTCTG
GTGGAGGTCTGTAGCGATTCTGACGTGCAAATCGATCGTCAGACCTGAGTATAGGGGCGA
AAGACTAATCGAACCATCTAGTAGCTGGTTCCTTCCGAAGTTTCCCTCAGGATAGCTGGT
ACTAACATA---ACTCTGTAGCACCCGGTAAAGCGAATGATTAGAGGTCTTGGGATCGAA
ACGATCTCAACCTATTCTCAAACTTTAAATGGGTGCGAG-GATTGACTTTTTTGGAG---
--TAAAGTCTT----TCTTTC--GTAAGAG--TAGTACCAAGTGGGCCATTTTTGGTAAG
CAGAACTGGCGCTGTGGGATGAACCAAACGTTGAGTTAAAGCACCAAATGCCG-ACGCTC
ATGAGACCCCATGAAAGGTGTTGGTTGCTATAGACAGCAACACTTTATTTTGCTTTTGGG
GCATGATCAGGTATAGTAGGGGCCAGCCTCAGCACACTAATCCGGTTAGAACTAGGACAA
CCAGGTTCATTAATAGGTAGAGACCAAATTTATAACACTATTGTAACAGCACACGCTTTC
GTTATAATTTTCTTTATAGTGATACCTATAATGATTGGAGGTTTCGGAAATTGACTAGTC
CCCTTAATATTAAGAGCCCCTGACATAGCGTTCCCTCGAATAAATAATATAAGATTTTGA
TTGCTCCCACCAGCTTTAACCCTCCTTTTAACTAGATCATTTGCTTCTATAGGAGCAGGA
ACTGGATGAACAGTTTACCCGCCTCTTTCTAGAAATTTAGCTCACGCTGGCCCTTCGGTA
GATCTAACTATTTTCTCATTACATTTAGCAGGGATCTCTTCAATCCTAGGAGCTATTAAC
TTTATAGCAACTATCATCAACATAAAACCAAAAACTATAAAAATAGAACAAATACCATTA
TTTGTTTGATCAATCTTCATCACAACAATTTTATTACTTCTTTCTTTACCAGTATTAGCA
GGAGCTATCACCATACTATTAACCGACCGAAACTTTAACACATCATTTTTTGACCCTGCT
GGGGGAGGAGACCCTATTTTATACCAACA
>H19_Lebertia_maculosa
CCGCTTGCAAGCAAACAGATGGACCCACGAAGTC--CTGTTGAGTAAGAGATTCATAT-A
CTCTAAGAGGCGATGCTGTGTCGTTATGATGCTTCTTTATTGAGGTTAGCTGCATTTC--
TTTTGCTCAC--GATGGAGCTCTGACTGCTCAAC-TGATACCTTACTGCTTT-ACGGCAG
CCGTTATTTGTGATCATTT-AC----TTGTGA--TGGTGAAGTAAGTGA----GGTGATG
TTGAGTAGGT----GAATATCTAACA-TTT-ATGT---TCAGATTATCGCCAAGAGTTTG
G------TGAGGAGATAATTTCGGCTC-TTGTAGTTGAATCA------ATGATATCCAGA
GTAAGTAGGTCGGTCATCCATCTGACCCGTCTTGAAACACGGACCAAGGAGCCCAACAAA
TGCGCGAGTCGCTCAGTCTTGCATAGGCTTGAGAGGCGAAATAAACATAACAGCATGATC
GCGCAATGCTGACCTACTATAGTTGCCTT--CTGACAACTCGGTGGAGTCTGAGCGTATT
TGTTGGTACCCGAAAGATGGTGAACTATACTTGGGCAAGATGAAGCCAGAGGAAACTCTG
GTGGAGGTCTGTAGCGATTCTGACGTGCAAATCGATCGTCAGACCTGAGTATAGGGGCGA
AAGACTAATCGAACCATCTAGTAGCTGGTTCCTTCCGAAGTTTCCCTCAGGATAGCTGGC
ACATACAAAG--ACTCTGTAGCACCCGGTAAAGAGAATGATTAGAGGTATTGGGATCGAA
ACGATCTCAACCTATTCTCAAACTTTGAATGGGTGCGGA-GCTTGACTTATTTGAAGTGA
AATAAAGTCTT----GCTTTT--GTAAGAG--TTGTGCCAAGTGGGCCATTTTTGGTAAG
CAGAACTGGCGCTGTGGGATGAACCAAACACTAAGTTAAGGTACCAAATGCGT-ACGCTC
ATGAGACCCCATGAAAGGTGTTGGTTGCTTATGACAGCAACACTTTATTTTGCCTTTGGA
GCTTGATCTGGAATAGTAGGAGCAAGATTAAGTACCTTAATTCGATTAGAATTAGGACAA
CCCGGAACACTTTTAGGAAGAGATCAAATTTATAATACAATTGTAACAGCTCACGCTTTT
GTTATAATCTTTTTTATAGTTATACCAATAATAATTGGAGGATTTGGAAACTGATTAGTT
CCCCTTATAATTAGAGCCCCAGATATAGCTTTTCCACGAATAAATAATATAAGCTTTTGA
CTTTTACCTCCATCTTTAATTTTACTTTTATCAAGTTCTTTTACATCAATAGGAGCAGGA
ACAGGGTGAACTGTATATCCGCCCCTATCAGGAAATTTAGCTCACGCTGGTCCTTCAGTT
GATTTAACCATCTTTTCATTACATCTAGCTGGAATCTCATCGATTCTAGGAGCTATTAAT
TTCATAGCCACAATTATTAATATAAAACCTAAAACAATAAAAATGGAACAAATTCCATTA
TTCGTATGATCAATTTTTATTACAGTAATTTTATTATTATTATCTTTACCAGTTCTAGCT
GGAGCTATTACTATATTATTAACTGATCGAAATTTTAATACATCATTTTTTGATCCAGCA
GGAGGAGGAGACCCTATTTTATATCAACA
>H190_Sperchon_mutilus
CCGCTTGCAAGTAAACAGATAGACCCACGAAGTC--CTGTTAAGTGAGAGATTCATAT-T
GTTCGAAAGGCGAGAAC-GTTGATG-ATGTCCACTTG---TGGATAAGTCTGCATTTC--
TCTCGCTTAC--GCTGGAGCTCTGACAGCCTC---TTTGACTTTAACTGCTT-AGGGCAG
TCGTTGCTTGTGGTCTTTTCAC----TTGTGA--CGATG-AGTAAGTTA----AGTCGAA
TGGAGTTGTT----GAATTGCTTAC--TTT--TGTTTTTCAGGTTGTCGTCAAGCGTGCT
G------CGTAGAGAA-TTTTCGTCTC-TCGTAGATGAACCA------ACGATATCCAGA
GTAAGTAGGTCGGTCATCTATCTGACCCGTCTTGAAACACGGACCAAGGAGCCCAACAAC
TGCGCGAGTCGCTCGGTCTTGCATAGGCCCGAGAGGCGAAGTAAACACAATGGTATGATC
GCGCAATACCAACCTGCTTATCTTGCCTT--TTGACAGGAAAGCGGAGTTTGAGCGTAAT
TGTTGGTACCCGAAAGATGGTGAACTATACTTGGGCAAGACGAAGCCAGAGGAAACTCTG
GTGGAGGTCTGTAGCGATTCTGACGTGCAAATCGATCGTCAGACCTGAGTATAGGGGCGA
AAGACTAATCGAACCATCTAGTAGCTGGTTCCTTCCGAAGTTTCCCTCAGGATAGCTGGT
ACTAACATA---ACTCTGTAGCACCCGGTAAAGCGAATGATTAGAGGTCTTGGGATCGAA
ACGATCTCAACCTATTCTCAAACTTTAAATGGGTGCGAG-GATTGACTTTTTTGGAG---
--TAAAGTCTT----TCTTTC--GTAAGAG--TAGTACCAAGTGGGCCATTTTTGGTAAG
CAGAACTGGCGCTGTGGGATGAACCAAACGTTGAGTTAAAGCACCAAATGCCG-ACGCTC
ATGAGACCCCATGAAAGGTGTTGGTTGCTATAGACAGCAACACTTTATTTTGCTTTTGGG
GCATGATCAGGTATAGTAGGGGCCAGCCTCAGCACACTAATCCGGTTAGAACTAGGACAA
CCAGGTTCATTAATAGGTAGAGACCAAATTTATAACACTATTGTAACAGCACACGCTTTC
GTTATAATTTTCTTTATAGTGATACCTATAATGATTGGAGGTTTCGGAAATTGACTAGTC
CCCTTAATATTAAGAGCCCCTGACATAGCGTTCCCTCGAATGAATAATATAAGATTTTGA
TTGCTCCCACCAGCTTTAACCCTCCTTTTAACTAGATCATTTGCTTCTATAGGAGCAGGA
ACTGGATGAACAGTTTACCCGCCTCTTTCTAGAAATTTAGCTCACGCTGGCCCTTCGGTA
GATCTAACTATTTTCTCATTACATTTAGCAGGGATCTCTTCAATCCTAGGAGCTATTAAC
TTTATAGCAACTATCATCAACATAAAACCAAAAACTATAAAAATAGAACAAATACCATTA
TTTGTTTGATCAATCTTCATCACAACAATTTTATTACTTCTTTCTTTACCAGTATTAGCA
GGAGCTATCACCATACTATTAACCGACCGAAACTTTAACACATCATTTTTTGACCCTGCT
GGGGGAGGAGACCCTATTTTATACCAACA
>H194_Partnunia_cf_steinmanniB
CCGCTTGCAGGTAAACAGATGGACCCACGAAGTC--CTGTTGAGCAAGAGATTCATAT-T
CTTCGAAAGGCAAGGTG-AACAGGA-AAGTCCCTCGT---GGAGTGAACTTGCATTTC--
TCTTGCTCAC--GAAGGAGCTCTGACTGCTCT---AACAGACTTGACTGCTT-AGGGCAA
CCTTAGATTGTGGTCAAATCAC----TTTCCT--AGGTGAAGTAAGTCA----AGTCAAA
TTGAGCAGTT----GAAATACTTACA-CCTAGTGTTTTTCAGGTTATCGTCAAAGATGTT
AA----CAGTGGTGTT-CTTTCGGCTC-TCGTAGTTGAATCA-----GATGATATCCAGA
GTAAGTAGGTCGGTCATCCATCTGACCCGTCTTGAAACACGGACCAAGGAGTCCAACATT
TGCGCGAGTCGCTCGGTCTTGCACAGGCCTGAGAGGCGAAATAAACATAACGGTATGATC
GCGCAATACCAACCTGCTTATTCTGCCTT--TTGACAGAGAAGCGGAGTTTGAGCGTAAA
TGTTGGTACCCGAAAGATGGTGAACTATACTTGGGCAAGACGAAGCCAGAGGAAACTCTG
GTGGAGGTCTGTAGCGATTCTGACGTGCAAATCGATCGTCAGACCTGAGTATAGGGGCGA
AAGACTAATCGAACCATCTAGTAGCTGGTTCCTTCCGAAGTTTCCCTCAGGATAGCTGGC
ACTAGGTT----ACTCTGTAGCATCCGGTAAAGCGAATGATTAGAGGTATTGGGATCGAA
ACGATCTCAACCTATTCTCAAACTTTAAATGGGTGCGAGAACATGACTTTTTTGCTC---
--TAAAGTCAT----GCTTC---GTAAGAG--TAGTGCCAAGTGGGCCATTTTTGGTAAG
CAGAACTGGCGCTGTGGGATGAACCAAACACCGAGTTAAGGCACCAAATGCTG-ACGCTC
ATGAGACCCCATGAAAGGTGTTGGTTGCTATAGACAGCAACACTTTACTTCGCTTTTGGG
GCTTGATCTGGTATAGTTGGAGCTAGACTAAGAACTTTAATCCGATTAGAATTAGGACAA
CCAGGATCTTTCATCGGAAGAGATCAAATTTACAACACAATTGTGACAGCTCACGCATTC
GTAATAATCTTTTTTATGGTAATACCAATAATAATCGGAGGTTTTGGTAATTGATTAGTA
CCTCTAATAATTAGAGCACCTGATATAGCGTTTCCACGAATAAATAATATAAGATTTTGA
CTTCTTCCCCCATCCTTAATTCTTTTATTAACAGGATCATTCACTGCAATAGGAGCTGGA
ACGGGATGAACAGTTTATCCACCTTTATCAAGAAATTTAGCTCATGGGGGTCCATCAGTA
GATTTAACAATCTTTTCTCTCCATTTAGCAGGTATCTCCTCAATCCTAGGAGCGATTAAC
TTTATAGCCACAATTATTAATATGAAACCAAAATCCATAAAAATAGAACAAATTCCCTTA
TTTGTATGATCAATTTTTATTACAACTATTTTATTGCTTCTTTCTCTTCCTGTCTTAGCA
GGAGCTATTACTATACTTTTAACAGATCGAAACTTTAATACCTCCTTCTTTGACCCTGCG
GGAGGGGGAGACCCAATTTTATACCAACA
>H195_Partnunia_cf_steinmanniB
CCGCTTGCAGGTAAACAGATGGACCCACGAAGTC--CTGTTGAGCAAGAGATTCATAT-T
CTTCGAAAGGCAAGGTG-AACAGGA-AAGTCCCTCGT---GGAGTGAACTTGCATTTC--
TCTTGCTCAC--GAAGGAGCTCTGACTGCTCT---AACAGACTTGACTGCTT-AGGGCAA
CCTTAGATTGTGGTCAAATCAC----TTTCCT--AGGTGAAGTAAGTCA----AGTCAAA
TTGAGCAGTT----GAAATACTTACA-CCTAGTGTTTTTCAGGTTATCGTCAAAGATGTT
AA----CAGTGGTGTT-CTTTCGGCTC-TCGTAGTTGAATCA-----GATGATATCCAGA
GTAAGTAGGTCGGTCATCCATCTGACCCGTCTTGAAACACGGACCAAGGAGTCCAACATT
TGCGCGAGTCGCTCGGTCTTGCACAGGCCTGAGAGGCGAAATAAACATAACGGTATGATC
GCGCAATACCAACCTGCTTATTCTGCCTT--TTGACAGAGAAGCGGAGTTTGAGCGTAAA
TGTTGGTACCCGAAAGATGGTGAACTATACTTGGGCAAGACGAAGCCAGAGGAAACTCTG
GTGGAGGTCTGTAGCGATTCTGACGTGCAAATCGATCGTCAGACCTGAGTATAGGGGCGA
AAGACTAATCGAACCATCTAGTAGCTGGTTCCTTCCGAAGTTTCCCTCAGGATAGCTGGC
ACTAGGTT----ACTCTGTAGCATCCGGTAAAGCGAATGATTAGAGGTATTGGGATCGAA
ACGATCTCAACCTATTCTCAAACTTTAAATGGGTGCGAGAACATGACTTTTTTGCTC---
--TAAAGTCAT----GCTTC---GTAAGAG--TAGTGCCAAGTGGGCCATTTTTGGTAAG
CAGAACTGGCGCTGTGGGATGAACCAAACACCGAGTTAAGGCACCAAATGCTG-ACGCTC
ATGAGACCCCATGAAAGGTGTTGGTTGCTATAGACAGCAACACTTTACTTCGCTTTTGGG
GCTTGATCTGGTATAGTTGGAGCTAGACTAAGAACTTTAATCCGATTAGAATTAGGACAA
CCAGGATCTTTCATCGGAAGAGATCAAATTTACAACACAATTGTGACAGCTCACGCATTC
GTAATAATCTTTTTTATGGTAATACCAATAATAATCGGAGGTTTTGGTAATTGATTAGTA
CCTCTAATAATTAGAGCACCTGATATAGCGTTTCCACGAATAAATAATATAAGATTTTGA
CTTCTTCCCCCATCCTTAATTCTTTTACTAACAGGATCATTCACTGCAATAGGAGCTGGA
ACGGGATGAACAGTTTATCCACCTTTATCAAGAAATTTAGCTCATGGGGGTCCATCAGTA
GATTTAACAATCTTTTCTCTCCATTTAGCAGGTATCTCCTCAATCCTAGGAGCGATTAAC
TTTATAGCCACAATTATTAATATGAAACCAAAATCCATAAAAATAGAACAAATTCCCTTA
TTTGTATGATCAATTTTTATTACAACTATTTTATTGCTTCTTTCTCTTCCTGTCTTAGCA
GGAGCTATTACTATACTTTTAACAGATCGAAACTTTAATACCTCCTTCTTTGACCCTGCG
GGAGGGGGAGACCCAATTTTATACCAACA
>H196_Partnunia_cf_steinmanniB
CCGCTTGCAGGTAAACAGATGGACCCACGAAGTC--CTGTTGAGCAAGAGATTCATAT-T
CTTCGAAAGGCAAGGTG-AACAGGA-AAGTCCCTCGT---GGAGTGAACTTGCATTTC--
TCTTGCTCAC--GAAGGAGCTCTGACTGCTCT---AACAGACTTGACTGCTT-AGGGCAA
CCTTAGATTGTGGTCAAATCAC----TTTCCT--AGGTGAAGTAAGTCA----AGTCAAA
TTGAGCAGTT----GAAATACTTACA-CCTAGTGTTTTTCAGGTTATCGTCAAAGATGTT
AA----CAGTGGTGTT-CTTTCGGCTC-TCGTAGTTGAATCA-----GATGATATCCAGA
GTAAGTAGGTCGGTCATCCATCTGACCCGTCTTGAAACACGGACCAAGGAGTCCAACATT
TGCGCGAGTCGCTCGGTCTTGCACAGGCCTGAGAGGCGAAATAAACATAACGGTATGATC
GCGCAATACCAACCTGCTTATTCTGCCTT--TTGACAGAGAAGCGGAGTTTGAGCGTAAA
TGTTGGTACCCGAAAGATGGTGAACTATACTTGGGCAAGACGAAGCCAGAGGAAACTCTG
GTGGAGGTCTGTAGCGATTCTGACGTGCAAATCGATCGTCAGACCTGAGTATAGGGGCGA
AAGACTAATCGAACCATCTAGTAGCTGGTTCCTTCCGAAGTTTCCCTCAGGATAGCTGGC
ACTAGGTT----ACTCTGTAGCATCCGGTAAAGCGAATGATTAGAGGTATTGGGATCGAA
ACGATCTCAACCTATTCTCAAACTTTAAATGGGTGCGAGAACATGACTTTTTTGCTC---
--TAAAGTCAT----GCTTC---GTAAGAG--TAGTGCCAAGTGGGCCATTTTTGGTAAG
CAGAACTGGCGCTGTGGGATGAACCAAACACCGAGTTAAGGCACCAAATGCTG-ACGCTC
ATGAGACCCCATGAAAGGTGTTGGTTGCTATAGACAGCAACACTTTACTTCGCTTTTGGG
GCTTGATCTGGTATAGTTGGAGCTAGACTAAGAACTTTAATCCGATTAGAATTAGGACAA
CCAGGATCTTTTATCGGAAGAGACCAAATTTACAACACAATTGTGACAGCTCACGCATTC
GTAATAATCTTTTTTATGGTAATACCAATAATAATCGGAGGTTTTGGTAATTGATTAGTA
CCTCTAATAATTAGAGCACCTGATATAGCGTTCCCACGAATAAATAATATAAGATTTTGA
CTTCTTCCCCCATCCTTAATTCTTTTACTAACAGGATCATTCACTGCAATAGGAGCTGGA
ACAGGATGAACAGTTTATCCACCTTTATCAAGAAATTTGGCTCATGGGGGTCCATCAGTA
GATTTAACAATCTTTTCTCTCCATTTAGCAGGTATCTCCTCAATCCTAGGAGCGATTAAC
TTTATAGCCACAATTATTAATATGAAACCAAAATCCATAAAAATAGAACAAATTCCCTTA
TTTGTATGATCAATTTTTATCACAACTATTTTATTACTCCTTTCTCTTCCTGTCTTAGCA
GGAGCTATCACTATACTTTTAACAGATCGAAACTTTAATACCTCCTTCTTTGACCCTGCG
GGGGGGGGAGACCCAATTTTATACCAACA
>H198_Protzia_distincta
CCGCTTGCAGGTAAACAGATGGACCCACGAAGTC--CAGTTGAGCAAGAGATTCATAT-T
CTTCAATAGACAAGGTG-AACAGAG-AAGTCCCAAGT---GGAGTGATCTTGCATTTC--
TCTTGCTCAC--GATGGAGCTCTGACTGCTCT---AACTGACTTGACCGCTT-ATGGCCG
CCTTTGTCTGTGGTCAAATCAC----TTTCAA--AGGTGAAGTGAGTCA----AGTCGAA
TTGAGCAGTT----GAAATACTTACT-TCA--CGTTTTTCAGGTTGTCGTCAAAGATGAT
AA----CAGCGACGCT-CTTTCGACTC-TCGCAGTTGAATCA----TGACGATATCCAGA
GTAAGTAGGTCGGTCATCCATCTGACCCGTCTTGAAACACGGACCAAGGAGTCCAACATT
TACGCGAGTCGCTCGGTCTTGCATAGGCCTGAGAGGCGAAATAAACATAACGGTATGATC
GCGCAATACCAACCTGCTTATTCTGCCTT--TTGACAGATAAGTGGAGTTTGAGCGTAAA
TGTTGGTACCCGAAAGATGGTGAACTATACTTGGGCAAGACGAAGCCAGAGGAAACTCTG
GTGGAGGTCTGTAGCGATTCTGACGTGCAAATCGATCGTCAGACCTGAGTATAGGGGCGA
AAGACTAATCGAACCATCTAGTAGCTGGTTCCTTCCGAAGTTTCCCTCAGGATAGCTGGC
ACTAAACT----ACTCTGTAGCATCCGGTAAAGCGAATGATTAGAGGTATTGGGATCGAA
ACGATCTCAACCTATTCTCATACTTTAAATGGGTGCGAGAACATGACTTGTTTGCTC---
--TAAAGTCAT----GCTTC---GTAAGAG--TAGTGCCAAGTGGGCCATTTTTGGTAAG
CAGAACTGGCGCTGTGGGATGAACCAAACGTCGAGTTAAGGCACCAAATGCTG-ACGCTC
ATGAGACCCCATGAAAGGTGTTGGTTGCTATAGACAGCAACACTCTACTTTGCATTCGGG
GCTTGATCAGGTATAGTTGGTGCAAGACTTAGAACTTTAATCCGACTTGAATTGGGACAA
CCTGGTTCATTAATTGGAAGAGATCAAATCTATAACACAATTGTAACTGCTCATGCATTC
ATTATAATTTTTTTTATGGTTATACCTATAATAATTGGTGGATTTGGAAATTGATTAGTA
CCTCTCATATTAAGAGCTCCTGATATAGCATTCCCACGAATAAATAATATAAGATTTTGA
TTGTTACCACCATCTCTTATTCTTCTTTTGTCTAGATCTTTTACTTCTTTAGGTGCAGGA
ACTGGTTGAACCGTTTACCCTCCATTATCTAGAAACTTAGCACATGCTGGACCCTCAGTC
GATTTAACCATCTTTTCATTACATTTAGCAGGAATCTCCTCAATTTTAGGAGCAATTAAT
TTTATAGCAACTATTATTAATATAAAACCAAAATCAATAAAAATAGAACAGATTCCTCTA
TTTGTTTGATCAATTTTCATCACAACCATTCTTCTCCTTTTATCACTTCCAGTTTTAGCA
GGTGCTATTACTATACTATTAACAGATCGAAACTTTAATACATCATTCTTTGACCCTGCT
GGAGGAGGAGACCCAATTTTATATCAACA
>H199_Protzia_distincta
CCGCTTGCAGGTAAACAGATGGACCCACGAAGTC--CAGTTGAGCAAGAGATTCATAT-T
CTTCAATAGACAAGGTG-AACAGAG-AAGTCCCAAGT---GGAGTGATCTTGCATTTC--
TCTTGCTCAC--GATGGAGCTCTGACTGCTCT---AACTGACTTGACCGCTT-ATGGCCG
CCTTTGTCTGTGGTCAAATCAC----TTTCAA--AGGTGAAGTGAGTCA----AGTCGAA
TTGAGCAGTT----GAAATACTTACT-TCA--CGTTTTTCAGGTTGTCGTCAAAGATGAT
AA----CAGCGACGCT-CTTTCGACTC-TCGCAGTTGAATCA----TGACGATATCCAGA
GTAAGTAGGTCGGTCATCCATCTGACCCGTCTTGAAACACGGACCAAGGAGTCCAACATT
TACGCGAGTCGCTCGGTCTTGCATAGGCCTGAGAGGCGAAATAAACATAACGGTATGATC
GCGCAATACCAACCTGCTTATTCTGCCTT--TTGACAGATAAGTGGAGTTTGAGCGTAAA
TGTTGGTACCCGAAAGATGGTGAACTATACTTGGGCAAGACGAAGCCAGAGGAAACTCTG
GTGGAGGTCTGTAGCGATTCTGACGTGCAAATCGATCGTCAGACCTGAGTATAGGGGCGA
AAGACTAATCGAACCATCTAGTAGCTGGTTCCTTCCGAAGTTTCCCTCAGGATAGCTGGC
ACTAAACT----ACTCTGTAGCATCCGGTAAAGCGAATGATTAGAGGTATTGGGATCGAA
ACGATCTCAACCTATTCTCATACTTTAAATGGGTGCGAGAACATGACTTGTTTGCTC---
--TAAAGTCAT----GCTTC---GTAAGAG--TAGTGCCAAGTGGGCCATTTTTGGTAAG
CAGAACTGGCGCTGTGGGATGAACCAAACGTCGAGTTAAGGCACCAAATGCTG-ACGCTC
ATGAGACCCCATGAAAGGTGTTGGTTGCTATAGACAGCAACACTCTACTTTGCATTCGGG
GCTTGATCAGGTATAGTTGGTGCAAGACTTAGAACTTTAATCCGACTTGAATTGGGACAA
CCTGGTTCATTAATTGGAAGAGATCAAATCTATAACACAATTGTAACTGCTCATGCATTC
ATTATAATTTTTTTTATGGTTATACCTATAATAATTGGTGGATTTGGAAATTGATTAGTA
CCTCTCATATTAAGAGCTCCTGATATAGCATTCCCACGAATAAATAATATAAGATTTTGA
TTGTTACCACCATCTCTTATTCTTCTTTTGTCTAGATCTTTTACTTCTTTAGGTGCAGGA
ACTGGTTGAACCGTTTACCCTCCATTATCTAGAAACTTAGCACATGCTGGACCCTCAGTC
GATTTAACCATCTTTTCATTACATTTAGCAGGAATCTCCTCAATTTTAGGAGCAATTAAT
TTTATAGCAACTATTATTAATATAAAACCAAAATCAATAAAAATAGAACAGATTCCTYTA
TTTGTTTGATCAATTTTCATCACAACCATTCTTCTCCTTTTATCACTTCCAGTTTTAGCA
GGTGCTATTACTATACTATTAACAGATCGAAACTTTAATACATCATTCTTTGACCCTGCT
GGAGGAGGAGACCCAATTTTATATCAACA
>H20_Lebertia_maculosa
CCGCTTGCAAGCAAACAGATGGACCCACGAAGTC--CTGTTGAGTAAGAGATTCATAT-A
CTCTAAGAGGCGATGCTGTGTCGTTATGATGCTTCTTTATTGAGGTTAGCTGCATTTC--
TTTTGCTCAC--GATGGAGCTCTGACTGCTCAAC-TGATACCTTACTGCTTT-ACGGCAG
CCGTTATTTGTGATCATTT-AC----TTGTGA--TGGTGAAGTAAGTGA----GGTGATG
TTGAGTAGGT----GAATATCTAACA-TTT-ATGT---TCAGATTATCGCCAAGAGTTTG
G------TGAGGAGATAATTTCGGCTC-TTGTAGTTGAATCA------ATGATATCCAGA
GTAAGTAGGTCGGTCATCCATCTGACCCGTCTTGAAACACGGACCAAGGAGCCCAACAAA
TGCGCGAGTCGCTCAGTCTTGCATAGGCTTGAGAGGCGAAATAAACATAACAGCATGATC
GCGCAATGCTGACCTACTATAGTTGCCTT--CTGACAACTCGGTGGAGTCTGAGCGTATT
TGTTGGTACCCGAAAGATGGTGAACTATACTTGGGCAAGATGAAGCCAGAGGAAACTCTG
GTGGAGGTCTGTAGCGATTCTGACGTGCAAATCGATCGTCAGACCTGAGTATAGGGGCGA
AAGACTAATCGAACCATCTAGTAGCTGGTTCCTTCCGAAGTTTCCCTCAGGATAGCTGGC
ACATACAAAG--ACTCTGTAGCACCCGGTAAAGAGAATGATTAGAGGTATTGGGATCGAA
ACGATCTCAACCTATTCTCAAACTTTGAATGGGTGCGGA-GCTTGACTTATTTGAAGTGA
AATAAAGTCTT----GCTTTT--GTAAGAG--TTGTGCCAAGTGGGCCATTTTTGGTAAG
CAGAACTGGCGCTGTGGGATGAACCAAACACTAAGTTAAGGTACCAAATGCGT-ACGCTC
ATGAGACCCCATGAAAGGTGTTGGTTGCTTATGACAGCAACACTTTATTTTGCCTTTGGA
GCTTGATCTGGAATAGTAGGAGCAAGATTAAGTACCTTAATTCGATTAGAATTAGGACAA
CCCGGAACACTTTTAGGAAGAGATCAAATTTATAATACAATTGTAACAGCTCACGCTTTT
GTTATAATCTTTTTTATAGTTATACCAATAATAATTGGAGGATTTGGAAACTGATTAGTT
CCCCTAATAATTAGAGCCCCAGATATAGCTTTTCCACGAATAAATAATATAAGCTTTTGA
CTTTTACCCCCATCTTTAATTTTACTTTTATCAAGTTCTTTTACATCAATAGGAGCGGGA
ACAGGGTGAACTGTATATCCGCCCCTATCAGGAAATTTAGCTCACGCTGGTCCTTCAGTT
GATTTAACCATCTTTTCATTACATCTGGCTGGGATCTCATCTATTCTAGGAGCTATTAAT
TTCATAGCCACAATTATTAATATAAAACCTAAAACAATAAAAATGGAACAAATTCCATTA
TTCGTATGATCAATTTTTATTACAGTAATTTTATTATTATTATCTTTACCAGTTCTAGCT
GGAGCTATTACTATATTATTAACTGATCGAAATTTTAATACATCATTTTTTGATCCAGCA
GGAGGAGGAGACCCTATTTTATATCAACA
>H200_Protzia_distincta
CCGCTTGCAGGTAAACAGATGGACCCACGAAGTC--CAGTTGAGCAAGAGATTCATAT-T
CTTCAATAGACAAGGTG-AACAGAG-AAGTCCCAAGT---GGAGTGATCTTGCATTTC--
TCTTGCTCAC--GATGGAGCTCTGACTGCTCT---AACTGACTTGACCGCTT-ATGGCCG
CCTTTGTCTGTGGTCAAATCAC----TTTCAA--AGGTGAAGTGAGTCA----AGTCGAA
TTGAGCAGTT----GAAATACTTACT-TCA--CGTTTTTCAGGTTGTCGTCAAAGATGAT
AA----CAGCGACGCT-CTTTCGACTC-TCGCAGTTGAATCA----TGACGATATCCAGA
GTAAGTAGGTCGGTCATCCATCTGACCCGTCTTGAAACACGGACCAAGGAGTCCAACATT
TACGCGAGTCGCTCGGTCTTGCATAGGCCTGAGAGGCGAAATAAACATAACGGTATGATC
GCGCAATACCAACCTGCTTATTCTGCCTT--TTGACAGATAAGTGGAGTTTGAGCGTAAA
TGTTGGTACCCGAAAGATGGTGAACTATACTTGGGCAAGACGAAGCCAGAGGAAACTCTG
GTGGAGGTCTGTAGCGATTCTGACGTGCAAATCGATCGTCAGACCTGAGTATAGGGGCGA
AAGACTAATCGAACCATCTAGTAGCTGGTTCCTTCCGAAGTTTCCCTCAGGATAGCTGGC
ACTAAACT----ACTCTGTAGCATCCGGTAAAGCGAATGATTAGAGGTATTGGGATCGAA
ACGATCTCAACCTATTCTCATACTTTAAATGGGTGCGAGAACATGACTTGTTTGCTC---
--TAAAGTCAT----GCTTC---GTAAGAG--TAGTGCCAAGTGGGCCATTTTTGGTAAG
CAGAACTGGCGCTGTGGGATGAACCAAACGTCGAGTTAAGGCACCAAATGCTG-ACGCTC
ATGAGACCCCATGAAAGGTGTTGGTTGCTATAGACAGTTACACTCTACTTTGCATTCGGG
GCTTGATCAGGTATAGTTGGTGCAAGACTTAGAACTTTAATCCGACTTGAATTGGGACAA
CCTGGTTCATTAATTGGAAGAGATCAAATCTATAACACAATTGTAACTGCTCATGCATTC
ATTATAATTTTTTTTATGGTTATACCTATAATAATTGGTGGATTTGGAAATTGATTAGTA
CCTCTCATATTAAGAGCTCCTGATATAGCATTCCCACGAATAAATAATATAAGATTTTGA
TTGTTACCACCATCTCTTATTCTTCTTTTGTCTAGATCTTTTACTTCTTTAGGTGCAGGA
ACTGGTTGAACCGTTTACCCTCCATTATCTAGAAACTTAGCACATGCTGGACCCTCAGTC
GATTTAACCATCTTTTCATTACATTTAGCAGGAATCTCCTCAATTTTAGGAGCAATTAAT
TTTATAGCAACTATTATTAATATAAAACCAAAATCAATAAAAATAGAACAGATTCCTTTA
TTTGTTTGATCAATTTTCATCACAACCATTCTTCTCCTTTTATCACTTCCAGTTTTAGCA
GGTGCTATTACTATACTATTAACAGATCGAAACTTTAATACATCATTCTTTGACCCTGCT
GGAGGAGGAGACCCAATTTTATATCAACA
>H202_Partnunia_cf_steinmanniB
CCGCTTGCAGGTAAACAGATGGACCCACGAAGTC--CTGTTGAGCAAGAGATTCATAT-T
CTTCGAAAGGCAAGGTG-AACAGGA-AAGTCCCTCGT---GGAGTGAACTTGCATTTC--
TCTTGCTCAC--GAAGGAGCTCTGACTGCTCT---AACAGACTTGACTGCTT-AGGGCAA
CCTTAGATTGTGGTCAAATCAC----TTTCCT--AGGTGAAGTAAGTCA----AGTCAAA
TTGAGCAGTT----GAAATACTTACA-CCTAGTGTTTTTCAGGTTATCGTCAAGGATGTT
AA----CAGTGGTGTT-CTTTCGGCTC-TCGTAGTTGAATCA-----GATGATATCCAGA
GTAAGTAGGTCGGTCATCCATCTGACCCGTCTTGAAACACGGACCAAGGAGTCCAACATT
TGCGCGAGTCGCTCGGTCTTGCACAGGCCTGAGAGGCGAAATAAACATAACGGTATGATC
GCGCAATACCAACCTGCTTATTCTGCCTT--TTGACAGAGAAGCGGAGTTTGAGCGTAAA
TGTTGGTACCCGAAAGATGGTGAACTATACTTGGGCAAGACGAAGCCAGAGGAAACTCTG
GTGGAGGTCTGTAGCGATTCTGACGTGCAAATCGATCGTCAGACCTGAGTATAGGGGCGA
AAGACTAATCGAACCATCTAGTAGCTGGTTCCTTCCGAAGTTTCCCTCAGGATAGCTGGC
ACTAGGTT----ACTCTGTAGCATCCGGTAAAGCGAATGATTAGAGGTATTGGGATCGAA
ACGATCTCAACCTATTCTCAAACTTTAAATGGGTGCGAGAACATGACTTTTTTGCTC---
--TAAAGTCAT----GCTTC---GTAAGAG--TAGTGCCAAGTGGGCCATTTTTGGTAAG
CAGAACTGGCGCTGTGGGATGAACCAAACACCGAGTTAAGGCACCAAATGCTG-ACGCTC
ATGAGACCCCATGAAAGGTGTTGGTTGCTATAGACAGCAACACTTTACTTCGCTTTTGGG
GCTTGATCTGGTATGGTTGGAGCTAGACTAAGAACTCTAATCCGATTAGAATTAGGACAA
CCAGGATCTTTTATCGGAAGAGACCAAATTTATAACACAATTGTAACAGCTCACGCATTC
GTAATAATCTTTTTTATGGTAATACCAATAATAATCGGAGGTTTTGGTAATTGATTAGTA
CCTCTAATAATTAGAGCACCTGATATAGCATTCCCACGAATAAACAATATAAGATTTTGA
CTTCTTCCTCCATCCTTAATTCTTTTATTAACAGGATCATTCACTGCAATAGGAGCTGGA
ACAGGATGAACAGTTTATCCACCTTTGTCAAGAAATTTAGCCCATGGGGGTCCATCAGTA
GATTTAACAATCTTTTCACTCCATTTAGCAGGTATCTCCTCAATTTTAGGAGCAATTAAC
TTTATGGCCACAATTATTAATATAAAACCAAAATCCATAAAAATAGAACAAATTCCCTTA
TTTGTGTGATCAATTTTTATCACAACTATTTTACTACTCCTTTCTCTTCCTGTCTTAGCA
GGAGCTATTACTATACTTTTAACAGATCGGAACTTTAACACCTCCTTCTTTGACCCTGCA
GGAGGGGGAGACCCAATTTTATACCAACA
>H203_Partnunia_cf_steinmanniB
CCGCTTGCAGGTAAACAGATGGACCCACGAAGTC--CTGTTGAGCAAGAGATTCATAT-T
CTTCGAAAGGCAAGGTG-AACAGGA-AAGTCCCTCGT---GGAGTGAACTTGCATTTC--
TCTTGCTCAC--GAAGGAGCTCTGACTGCTCT---AACAGACTTGACTGCTT-AGGGCAA
CCTTAGATTGTGGTCAAATCAC----TTTCCT--AGGTGAAGTAAGTCA----AGTCAAA
TTGAGCAGTT----GAAATACTTACA-CCTAGTGTTTTTCAGGTTATCGTCAAGGATGTT
AA----CAGTGGTGTT-CTTTCGGCTC-TCGTAGTTGAATCA-----GATGATATCCAGA
GTAAGTAGGTCGGTCATCCATCTGACCCGTCTTGAAACACGGACCAAGGAGTCCAACATT
TGCGCGAGTCGCTCGGTCTTGCACAGGCCTGAGAGGCGAAATAAACATAACGGTATGATC
GCGCAATACCAACCTGCTTATTCTGCCTT--TTGACAGAGAAGCGGAGTTTGAGCGTAAA
TGTTGGTACCCGAAAGATGGTGAACTATACTTGGGCAAGACGAAGCCAGAGGAAACTCTG
GTGGAGGTCTGTAGCGATTCTGACGTGCAAATCGATCGTCAGACCTGAGTATAGGGGCGA
AAGACTAATCGAACCATCTAGTAGCTGGTTCCTTCCGAAGTTTCCCTCAGGATAGCTGGC
ACTAGGTT----ACTCTGTAGCATCCGGTAAAGCGAATGATTAGAGGTATTGGGATCGAA
ACGATCTCAACCTATTCTCAAACTTTAAATGGGTGCGAGAACATGACTTTTTTGCTC---
--TAAAGTCAT----GCTTC---GTAAGAG--TAGTGCCAAGTGGGCCATTTTTGGTAAG
CAGAACTGGCGCTGTGGGATGAACCAAACACCGAGTTAAGGCACCAAATGCTG-ACGCTC
ATGAGACCCCATGAAAGGTGTTGGTTGCTATAGACAGCAACACTTTACTTCGCTTTTGGG
GCTTGATCTGGTATGGTTGGAGCTAGACTAAGAACTCTAATCCGATTAGAATTAGGACAA
CCAGGATCTTTTATCGGAAGAGACCAAATTTATAACACAATTGTAACAGCTCACGCATTC
GTAATAATCTTTTTTATGGTAATACCAATAATAATCGGAGGTTTTGGTAATTGATTAGTA
CCTCTAATAATTAGAGCACCTGATATAGCATTCCCACGAATAAACAATATAAGATTTTGA
CTTCTTCCTCCATCCTTAATTCTTTTATTAACAGGATCATTCACTGCAATAGGAGCTGGA
ACAGGATGAACAGTTTATCCACCTTTGTCAAGAAATTTAGCCCATGGGGGTCCATCAGTA
GATTTAACAATCTTTTCACTCCATTTAGCAGGTATCTCCTCAATTTTAGGAGCAATTAAC
TTTATGGCCACAATTATTAATATAAAACCAAAATCCATAAAAATAGAACAAATTCCCTTA
TTTGTGTGATCAATTTTTATCACAACTATTTTACTACTCCTTTCTCTTCCTGTCTTAGCA
GGAGCTATTACTATACTTTTAACAGATCGGAACTTTAACACCTCCTTCTTTGACCCTGCA
GGAGGGGGAGACCCAATTTTATACCAACA
>H205_Ljania_cf_bipapillataA
CCGCTTGCAGGGAAACAGATGGACCCACGAAGTC--CAGTTGGGTATGAGATTCATAT-T
TTTAAATTGGTCCTATT-AGGTGTA-ACTCCTTCTCTGAAGGAAGCATTTTGCATTTC--
TCATATCCAC--GATGGAGCTCTGACTTCTTG---TGAAGGCTTGATCGTTT-GTAGCAG
CTCTTTATTGTGGTCATTTCAC----TTTAGAG-------GGTAAGCGT-TCAAGCTGCA
GTGAGAAGGT----GAATTTCCTAC--TAT--TGTTTGTCAGGTTGTCGCAGAGCATGAT
T------GAGAGATGA-ATTTCGGCTC-TTGTAGTTGAATCA------ATGATATCCAGA
GTAAGTAGGTCGGTCATCCATCTGACCCGTCTTGAAACACGGACCAAGGAGCCCAACATT
TGCGCGAGTCGCTCGGTCTTGAATAGGCCTGAGAGGCGAAATAAACATAATGGTATGATC
GCGCAATACCAACCTGCTTTACTTGCTTT---TTGCAATGAAGTGGCGTTCGAGCGTAAA
TGTTGGTACCCGAAAGATGGTGAACTATACTTGGGCAAGACGAAGCCAGAGGAAACTCTG
GTGGAGGTCTGTAGCGATTCTGACGTGCAAATCGATCGTCAGACCTGAGTATAGGGGCGA
AAGACTAATCGAACCATCTAGTAGCTGGTTCCCTCCGAAGTTTCCCTCAGGATAGCTGGC
ACTA------CAACTCTGTAGCATCCGGTAAAGCGAATGATTAGAGGTATTGGGATCGAA
ACGATCTCAACCTATTCTCAAACTTTAAATGGGTGCGAG-GCATGACTTTTTTGATT---
--TAAAGTCTT----GCTTT---GTAAGAG--TAGTGCCAAGTGGGCCATTTTTGGTAAG
CAGAACTGGCGCTGTGGGATGAACCAAACGTAGAGTTAAGGCACCAAATGCCG-ACGCTC
ATGAGACCCCATGAAAGGTGTTGGTTGCTCTAGACAGCAACTCTATACTTCGGATTTGGA
ATAGCCTCAGGAATAATAGGAGCTAGAATAAGATCTATCATCCGCCTAGAATTAGCGCAA
CCAGGAAGCTTGCTGGGGAACGACCAAATTTACAACACAATCGTAACTGCCCATGCCTTC
GTAATAATCTTCTTCATAGTTATACCTATGATAATCGGAGGATTTGGTAATTGATTAGTT
CCGATAATAATCAGAGCACCAGATATAGCCTTCCCTCGAATAAACAACATAAGATTTTGA
CTTCTACCCCCAGCCCTAATAATATTAGTTATAGGCTCCCTATCTTCGATAGGGGCGGGG
ACCGGGTGGACAGTTTACCCCCCTCTATCAGGAAATATCGCCCATGCAGGTATATCTGTT
GATTTAACCATTTTCTCACTTCATCTCGCAGGCATCTCTTCAATCTTAGGGGCTATCAAC
TTCATAGTAACTATTATTAATATAAAACCCGCATACATAAAATATGACCAACTGCCTTTA
TTCACAGCTTCAATCTTCATCACCGCTCTTTTATTACTCCTTTCACTACCAGTTCTAGCT
GGTGCAATCACCATACTATTAACAGACCGAAACTTCAACACATCATTCTTTGACCCGGCT
GGGGGGGGAGACCCTGTCTTATACCAACA
>H206_Hygrobates_cf_norvegicusB
CCGCTTGCAGGGAAACAGATGGACCCACGAAGTC--CAGTTGGTAGTGAAATTCATTT-T
GTCGATAAAGTTGTTTTTGGATAAG-TGCTTGCTTGCA------------TGCACTTT--
TTACTACCAC--GACGGAGCTCTGACTCTTAA-----TCGACTTGATTGTTT-AGTGCAA
CCTTTCGTTGTGGGTTTTTCAT----TCACCTC-AAGAGGGAATAATCA----AGTCATG
ATTAAGAGGT----GAATTTCTTAC--AAT--TGTTTTTCAGGTCGTCATAGAGTAGTTA
T------CTCTGGTGA-CTTTCGGCTC-TTGTAGTTGAACTA------ACGATATCCAGA
GTAAGTAGGTCGGTCATCCATCTGACCCGTCTTGAAACACGGACCAAGGAGCCCAACAAT
TGCGCGAGTCGCACGGTCTTGAATAGGCCTGTGAGGCGAAATTAACATGACGGTGTGATC
GCGCAACACCAACCTGCTTTATATACTTT---TTGTATTAAAGTGGCGTTCGAGCGTAAT
TGTTGGTACCCGAAAGATGGTGAACTATACTTGGGCAGGACGAAGCCAGAGGAAACTCTG
GTGGAGGTCCGTAGCGGTTCTGACGTGCAAATCGATCGTCAGACCTGAGTATAGGGGCGA
AAGACTAATCGAACCATCTAGTAGCTGGTTCCCTCCGAAGTTTCCCTCAGGATAGCTGGT
ACCTAATA----TGTCTGTAGCATCCGGTAAAGCGAATGATTAGAGGTCTTGGGATCGAA
ACGATCTCAACCTATTCTCAAACTTTAAATGGGTGCGAA-GCATCACTTTCTTAAT----
--TGAAGTGTT----GCCGCT--GTAAGAC--AAGTACCAAGTGGGCCATTTTTGGTAAG
CAGAACTGGCGCTGCGGGATGAACCGAACGAGGAGTTAAGGTACCCAATGCCG-ACGCTC
ATGAGACCCCATGAAAGGTGTTGGTTGCTCTTGACAGCAACTTTATACTTCGTCTTTGGC
TCTTGAGCAGGAATGATTGGAGCCAGTCTTAGAAGTGTAATCCGACTTGAACTAGGCCAG
CCAGGCTCATTGCTAGGGAATGATCAGATTTATAATACTATAGTCACTGCACATGCTTTT
ATTATGATTTTCTTCATAGTGATACCAATAATAATTGGGGGGTTTGGGAACTGGCTAGTT
CCTCTAATACTAAGTGCCCCAGATATAGCTTTTCCTCGTATAAACAATATAAGATTTTGA
CTTCTTCCTCCTTCTATTCTTCTTCTTTTATCAGGTTCAATATCCTCCATAGGGGCGGGA
ACAGGCTGAACAGTTTACCCCCCTCTCTCAAGTAACCTTGCTCACTCTGGGCCTTCTGTA
GACTTAACTATCTTCTCCTTACATCTAGCAGGAGTCTCTTCTATTTTAGGAGCTATTAAC
TTTATAGTTACGATTTTTAATATAAAGCCTAAACATATACAGATAGAGCAAATACCGTTA
TTTGTATGATCTATTTTAATTACAGTTATTTTACTTCTGTTATCTTTGCCGGTTCTAGCT
GGAGCTATCACAATACTTCTTACAGACCGGAATTTTAATACCTCATTTTTTGACCCTGCT
GGGGGAGGAGACCCAATCTTATATCAACA
>H207_Hygrobates_cf_norvegicusA
CCGCTTGCAGGGAAACAGATGGACCCACGAAGTC--CAGTTGGTAGTGAAATTCATTT-T
GTCGATAAAGTTGTTTTTGGATAAG-TGTTTGCTTGCA------------TGCACTTT--
TCACTACCAC--GACGGAGCTCTGACTCTTAA-----TCGACTTGATTGTTT-AGTGCAA
CCTTTCGTTGTGGGTTTTTCAT----TCACCTC-AAGAGAGAATAATCA----AGTCATG
GTTAAGAGGT----GAATTTCTTAC--AAT--TGTTTTTCAGGTCGTCATAGAGTAGTTA
T------CTCTGGTGA-CTTTCGGCTC-TTGTAGTTGAACTA------ACGATATCCAGA
GTAAGTAGGTCGGTCATCCATCTGACCCGTCTTGAAACACGGACCAAGGAGCCCAACAAT
TGCGCGAGTCGCACGGTCTTGAATAGGCCTGTGAGGCGAAATTAACATGACGGTGTGATC
GCGCAACACCAACCTGCTTTATATACTTT---TTGTATTAAAGTGGCGTTCGAGCGTAAT
TGTTGGTACCCGAAAGATGGTGAACTATACTTGGGCAGGACGAAGCCAGAGGAAACTCTG
GTGGAGGTCCGTAGCGGTTCTGACGTGCAAATCGATCGTCAGACCTGAGTATAGGGGCGA
AAGACTAATCGAACCATCTAGTAGCTGGTTCCCTCCGAAGTTTCCCTCAGGATAGCTGGT
ACCTAATA----TGTCTGTAGCATCCGGTAAAGCGAATGATTAGAGGTCTTGGGATCGAA
ACGATCTCAACCTATTCTCAAACTTTAAATGGGTGCGAA-GCATCACTTTCTTAAT----
--TGAAGTGTT----GCCGCT--GTAAGAC--AAGTACCAAGTGGGCCATTTTTGGTAAG
CAGAACTGGCGCTGCGGGATGAACCGAACGAGGAGTTAAGGTACCCAATGCCG-ACGCTC
ATGAGACCCCATGAAAGGTGTTGGTTGCTATAGACAGCAACTTTATATTTTGTTTTTGGG
TCTTGAGCAGGTATAATTGGGGCTAGCCTTAGAAGAGTCATCCGATTGGAGTTAGGGCAA
CCAGGTACTTTACTAGGAAATGATCAAATTTATAACACCATAGTAACTGCGCATGCTTTT
ATTATGATCTTCTTTATAGTAATACCTATAATAATTGGAGGATTTGGTAACTGACTGGTC
CCTTTAATACTAAGCGCCCCAGACATAGCTTTCCCTCGTATGAATAATATAAGATTTTGA
TTACTTCCGCCCTCTCTCATTCTTCTTCTATCTGGATCAATATCCTCGATAGGGGCTGGA
ACAGGTTGAACAGTTTACCCCCCTCTCTCAAGCAACATTGCACATTCTGGCCCTTCTGTG
GATTTAACTATCTTTTCTCTACATTTAGCAGGAATCTCTTCAATTTTGGGGGCTATTAAT
TTTATGGTTACAATTTTCAATATAAAACCTAAGCATATGGAAATAGAGCAAATGCCATTA
TTTGTATGATCTATTTTAATTACAGTTATTCTACTCCTACTCTCTTTACCTGTTTTAGCC
GGAGCTATTACAATGCTTCTAACAGACCGTAATTTTAATACTTCATTTTTTGACCCTGCC
GGAGGGGGAGACCCGATTTTATATCAACA
>H21_Lebertia_maculosa
CCGCTTGCAAGCAAACAGATGGACCCACGAAGTC--CTGTTGAGTAAGAGATTCATAT-A
CTCTAAGAGGCGATGCTGTGTCGTTATGATGCTTCTTTATTGAGGTTAGCTGCATTTC--
TTTTGCTCAC--GATGGAGCTCTGACTGCTCAAC-TGATACCTTACTGCTTT-ACGGCAG
CCGTTATTCGTGATCATTT-AC----TTGTGA--TGGTGAAGTAAGTGA----GGTGATG
TTGAGTAGGT----GAATATCTDACA-TTT-ATGT---TCAGATTATCGCCAAGAGTTTG
G------TGAGGAGATMATTTCGKCTC-TTGTAGTTGAATCA------ATGATATCCAGA
GTAAGTAGGTCGGTCATCCATCTGACCCGTCTTGAAACACGGACCAAGGAGCCCAACAAA
TGCGCGAGTCGCTCAGTCTTGCATAGGCTTGAGAGGCGAAATAAACATAACAGCATGATC
GCGCAATGCTGACCTACTATAGTTGCCTT--CTGACAACTCGGTGGAGTCTGAGCGTATT
TGTTGGTACCCGAAAGATGGTGAACTATACTTGGGCAAGATGAAGCCAGAGGAAACTCTG
GTGGAGGTCTGTAGCGATTCTGACGTGCAAATCGATCGTCAGACCTGAGTATAGGGGCGA
AAGACTAATCGAACCATCTAGTAGCTGGTTCCTTCCGAAGTTTCCCTCAGGATAGCTGGC
ACATACAAAG--ACTCTGTAGCACCCGGTAAAGAGAATGATTAGAGGTATTGGGATCGAA
ACGATCTCAACCTATTCTCAAACTTTGAATGGGTGCGGA-GCTTGACTTATTTGAAGTGA
AATAAAGTCTT----GCTTTT--GTAAGAG--TTGTGCCAAGTGGGCCATTTTTGGTAAG
CAGAACTGGCGCTGTGGGATGAACCAAACACTAAGTTAAGGTACCAAATGCGT-ACGCTC
ATGAGACCCCATGAAAGGTGTTGGTTGCTTATGACAGCAACACTTTATTTTGCCTTTGGA
GCTTGATCTGGAATAGTAGGAGCAAGATTAAGTACCTTAATTCGATTAGAATTAGGACAA
CCCGGAACACTTTTAGGAAGAGATCAAATTTATAATACAATTGTAACAGCTCACGCTTTT
GTTATAATCTTTTTTATAGTTATACCAATAATAATTGGAGGATTTGGAAACTGATTAGTT
CCCCTTATAATTAGAGCCCCAGATATAGCTTTTCCACGAATAAATAATATAAGCTTTTGA
CTTTTACCTCCATCTTTAATTTTACTTTTATCAAGTTCTTTTACATCAATAGGAGCAGGA
ACAGGGTGAACTGTATATCCGCCCCTATCAGGAAATTTAGCTCACGCTGGTCCTTCAGTT
GATTTAACCATCTTTTCATTACATCTAGCTGGAATCTCATCGATTCTAGGAGCTATTAAT
TTCATAGCCACAATTATTAATATAAAACCTAAAACAATAAAAATGGAACAAATTCCATTA
TTCGTATGATCAATTTTTATTACAGTAATTTTATTATTATTATCTTTACCAGTTCTAGCT
GGAGCTATTACTATATTATTAACTGATCGAAATTTTAATACATCATTTTTTGATCCAGCA
GGAGGAGGAGACCCTATTTTATATCAACA
>H213_Hygrobates_cf_norvegicusB
CCGCTTGCAGGGAAACAGATGGACCCACGAAGTC--CAGTTGGTAGTGAAATTCATTT-T
GTCGATAAAGTTGTTTTTGGATAAG-TGCTTGCTTGCA------------TGCACTTT--
TTACTACCAC--GACGGAGCTCTGACTCTTAA-----TCGACTTGATTGTTT-AGTGCAA
CCTTTCGTTGTGGGTTTTTCAT----TCACCTC-AAGAGGGAATAATCA----AGTCATG
ATTAAGAGGT----GAATTTCTTAC--AAT--TGTTTTTCAGGTCGTCATAGAGTAGTTA
T------CTCTGGTGA-CTTTCGGCTC-TTGTAGTTGAACTA------ACGATATCCAGA
GTAAGTAGGTCGGTCATCCATCTGACCCGTCTTGAAACACGGACCAAGGAGCCCAACAAT
TGCGCGAGTCGCACGGTCTTGAATAGGCCTGTGAGGCGAAATTAACATGACGGTGTGATC
GCGCAACACCAACCTGCTTTATATACTTT---TTGTATTAAAGTGGCGTTCGAGCGTAAT
TGTTGGTACCCGAAAGATGGTGAACTATACTTGGGCAGGACGAAGCCAGAGGAAACTCTG
GTGGAGGTCCGTAGCGGTTCTGACGTGCAAATCGATCGTCAGACCTGAGTATAGGGGCGA
AAGACTAATCGAACCATCTAGTAGCTGGTTCCCTCCGAAGTTTCCCTCAGGATAGCTGGT
ACCTAATA----TGTCTGTAGCATCCGGTAAAGCGAATGATTAGAGGTCTTGGGATCGAA
ACGATCTCAACCTATTCTCAAACTTTAAATGGGTGCGAA-GCATCACTTTCTTAAT----
--TGAAGTGTT----GCCGCT--GTAAGAC--AAGTACCAAGTGGGCCATTTTTGGTAAG
CAGAACTGGCGCTGCGGGATGAACCGAACGAGGAGTTAAGGTACCCAATGCCG-ACGCTC
ATGAGACCCCATGAAAGGTGTTGGTTGCTCTTGACAGCAACTTTATACTTCGTCTTTGGC
TCTTGAGCAGGGATGATTGGAGCCAGTCTTAGAAGTGTTATCCGACTTGAGCTAGGCCAG
CCAGGCTCATTGCTAGGGAATGATCAGATTTATAATACTATAGTCACTGCACATGCTTTT
ATTATGATTTTCTTCATAGTAATACCAATAATAATTGGGGGGTTTGGGAACTGGCTAATC
CCTCTAATACTAAGTGCCCCAGATATAGCTTTTCCTCGTATAAACAATATAAGATTTTGA
CTTCTTCCTCCTTCTATCCTTCTTCTTTTATCAGGTTCAATATCCTCCATAGGGGCGGGG
ACAGGTTGAACAGTTTATCCCCCTCTCTCAAGTAACCTTGCTCACTCTGGGCCTTCTGTA
GACTTAACTATCTTCTCCTTACATTTAGCAGGAGTCTCTTCTATTTTAGGGGCTATTAAC
TTTATAGTTACGATTTTTAATATAAAGCCTAAACATATACAGATAGAGCAAATACCGTTA
TTTGTATGGTCTATTTTAATTACAGTTATCCTACTTCTGTTATCCTTGCCGGTTCTAGCT
GGAGCTATTACAATACTTCTTACAGACCGGAACTTTAATACCTCATTTTTTGACCCTGCT
GGGGGGGGAGACCCAATCTTATATCAGCA
>H22_Lebertia_maculosa
CCGCTTGCAAGCAAACAGATGGACCCACGAAGTC--CTGTTGAGTAAGAGATTCATAT-A
CTCTAAGAGGCGATGCTGTGTCGTTATGATGCTTCTTTATTGAGGTTAGCTGCATTTC--
TTTTGCTCAC--GATGGAGCTCTGACTGCTCAAC-TGATACCTTACTGCTTT-ACGGCAG
CCGTTATTTGTGATCATTT-AC----TTGTGA--TGGTGAAGTAAGTGA----GGTGATG
TTGAGTAGGT----GAATATCTWACA-TTT-ATGT---TCAGATTATCGCCAAGAGTTTG
G------TGAGGAGATAATTTCGGCTC-TTGTAGTTGAATCA------ATGATATCCAGA
GTAAGTAGGTCGGTCATCCATCTGACCCGTCTTGAAACACGGACCAAGGAGCCCAACAAA
TGCGCGAGTCGCTCAGTCTTGCATAGGCTTGAGAGGCGAAATAAACATAACAGCATGATC
GCGCAATGCTGACCTACTATAGTTGCCTT--CTGACAACTCGGTGGAGTCTGAGCGTATT
TGTTGGTACCCGAAAGATGGTGAACTATACTTGGGCAAGATGAAGCCAGAGGAAACTCTG
GTGGAGGTCTGTAGCGATTCTGACGTGCAAATCGATCGTCAGACCTGAGTATAGGGGCGA
AAGACTAATCGAACCATCTAGTAGCTGGTTCCTTCCGAAGTTTCCCTCAGGATAGCTGGC
ACATACAAAG--ACTCTGTAGCACCCGGTAAAGAGAATGATTAGAGGTATTGGGATCGAA
ACGATCTCAACCTATTCTCAAACTTTGAATGGGTGCGGA-GCTTGACTTATTTGAAGTGA
AATAAAGTCTT----GCTTTT--GTAAGAG--TTGTGCCAAGTGGGCCATTTTTGGTAAG
CAGAACTGGCGCTGTGGGATGAACCAAACACTAAGTTAAGGTACCAAATGCGT-ACGCTC
ATGAGACCCCATGAAAGGTGTTGGTTGCTTATGACAGCAACACTTTATTTTGCCTTTGGA
GCTTGATCTGGAATAGTAGGAGCAAGATTAAGTACCTTAATTCGATTAGAATTAGGACAA
CCCGGAACACTTTTAGGAAGAGATCAAATTTATAATACAATTGTAACAGCTCACGCTTTT
GTTATAATCTTTTTTATAGTTATACCAATAATAATTGGAGGATTTGGAAACTGATTAGTT
CCCCTTATAATTAGAGCCCCAGATATAGCTTTTCCACGAATAAATAATATAAGCTTTTGA
CTTTTACCTCCATCTTTAATTTTACTTTTATCAAGTTCTTTTACATCAATAGGAGCAGGA
ACAGGGTGAACTGTATATCCGCCCCTATCAGGAAATTTAGCTCACGCTGGTCCTTCAGTT
GATTTAACCATCTTTTCATTACATCTAGCTGGAATCTCATCGATTCTAGGAGCTATTAAT
TTCATAGCCACAATTATTAATATAAAACCTAAAACAATAAAAATGGAACAAATTCCATTA
TTCGTATGATCAATTTTTATTACAGTAATTTTATTATTATTATCTTTACCAGTTCTAGCT
GGAGCTATTACTATATTATTAACTGATCGAAATTTTAATACATCATTTTTTGATCCAGCA
GGAGGAGGAGACCCTATTTTATATCAACA
>H224_Sperchon_longirostris
CCGCTTGCAGGTAAACAGATGGACCCACGAAGTC--CTGTTGAGTGAGAGATTCATAT-C
TTTCGAAAGGCGATGAG-GTTAGTG-ATGTCCACTCG---TGGATAAGCTTGCATTTC--
TCTTGCTCAC--GTTGGAGCTCTGACGGCTTC---TTCGACTTTAACTGCTT--AGGCAG
CCATTGATTGTGGTCATTTCAC----TTTTGA--TGGTG-ATAAAGTTA----GGTTGAA
TGGAGTTGGT----GAATTTCTTAC--TTT--TGTTTTTCAGGTTGTCGTCAAAGATGCG
G------CATAGGGAA-TTTTCGTCTC-TCGTAGAAGAATCA------ATGATATCCAGA
GTAAGTAGGTCGGTCATCCATCTGACCCGTCTTGAAACACGGACCAAGGAGCCCAACATT
TGCGCGAGTCGCTCGGTCTTGCATAGGCCCGAGAGGCGAAATAAACATAATGGTATGATC
GCGCAATACCAACCTGCTTATCTTGCCTT--TTGACAGGAAAGCGGAGTTTGAGCGTAAA
TGTTGGTACCCGAAAGATGGTGAACTATACTTGGGCAAGACGAAGCCAGAGGAAACTCTG
GTGGAGGTCTGTAGCGATTCTGACGTGCAAATCGATCGTCAGACCTGAGTATAGGGGCGA
AAGACTAATCGAACCATCTAGTAGCTGGTTCCCTCCGAAGTTTCCCTCAGGATAGCTGGT
ACTAT---T---ACTCTGTAGCACCCGGTAAAGCGAATGATTAGAGGTCTTGGGATCGAA
ACGATCTCAACCTATTCTCAAACTTTAAATGGGTGCGGA-GCTTGACTTATTTGGAG---
--TAAAGTCTT----GCTTT---GTAAGAG--GAGTACCAAGTGGGCCATTTTTGGTAAG
CAGAACTGGCGCTGTGGGATGAACCAAACGCAGAGTTAAAGCACCAAATGCCG-ACGCTC
ATGAGACCCCATGAAAGGTGTTGGTTGCTATAGACAGCAACCTTATATTTTGCGTTTGCA
GCTTGATCAGGCATAGTAGGAGCAAGCCTAAGTACTTTAATTCGACTAGAGCTTGGGCAG
CCTGGAGCACTATTAGGCAGAGATCAAATCTATAACACAATTGTAACAGCTCACGCATTT
ATTATAATCTTTTTTATAGTTATACCAATAATGATTGGGGGTTTTGGAAACTGATTAGTA
CCAATAATAATTAGAGCCCCAGACATAGCCTTTCCCCGAATAAATAATATAAGATTTTGA
TTACTACCACCAGCTTTAATCTTACTACTTTCCGGTTCTTTTACAGCAATAGGAGCTGGT
ACAGGTTGAACAGTTTATCCCCCTTTATCCAGTAATATGGCTCACGCTGGACCAGCAGTA
GATTTAACTATTTTCTCTTTGCATTTAGCAGGAATCTCTTCTATTTTAGGAGCTATTAAT
TTTATGGCAACAATTATTAATATGAAACCTAAAAATATAAACTTCGAGCGGACCCCTTTA
TTTGTGTGATCTATCTTTATTACAACAATTTTACTTCTATTATCTCTACCTGTTTTAGCA
GGAGCTATTACTATACTTTTAACAGATCGAAATTTTAATACCTCATTTTTTGATCCAAGT
GGAGGGGGGGATCCTATTCTTTATCAACA
>H225_Sperchon_longirostris
CCGCTTGCAGGTAAACAGATGGACCCACGAAGTC--CTGTTGAGTGAGAGATTCATAT-C
TTTCGAAAGGCGATGAG-GTTAGTG-ATGTCCACTCG---TGGATAAGCTTGCATTTC--
TCTTGCTCAC--GTTGGAGCTCTGACGGCTTC---TTCGACTTTAACTGCTT--AGGCAG
CCATTGATTGTGGTCATTTCAC----TTTTGA--TGGTG-ATAAAGTTA----GGTTGAA
TGGAGTTGGT----GAATTTCTTAC--TTT--TGTTTTTCAGGTTGTCGTCAAAGATGCG
G------CATAGGGAA-TTTTCGTCTC-TCGTAGAAGAATCA------ATGATATCCAGA
GTAAGTAGGTCGGTCATCCATCTGACCCGTCTTGAAACACGGACCAAGGAGCCCAACATT
TGCGCGAGTCGCTCGGTCTTGCATAGGCCCGAGAGGCGAAATAAACATAATGGTATGATC
GCGCAATACCAACCTGCTTATCTTGCCTT--TTGACAGGAAAGCGGAGTTTGAGCGTAAA
TGTTGGTACCCGAAAGATGGTGAACTATACTTGGGCAAGACGAAGCCAGAGGAAACTCTG
GTGGAGGTCTGTAGCGATTCTGACGTGCAAATCGATCGTCAGACCTGAGTATAGGGGCGA
AAGACTAATCGAACCATCTAGTAGCTGGTTCCCTCCGAAGTTTCCCTCAGGATAGCTGGT
ACTAT---T---ACTCTGTAGCACCCGGTAAAGCGAATGATTAGAGGTCTTGGGATCGAA
ACGATCTCAACCTATTCTCAAACTTTAAATGGGTGCGGA-GCTTGACTTATTTGGAG---
--TAAAGTCTT----GCTTT---GTAAGAG--GAGTACCAAGTGGGCCATTTTTGGTAAG
CAGAACTGGCGCTGTGGGATGAACCAAACGCAGAGTTAAAGCACCAAATGCCG-ACGCTC
ATGAGACCCCATGAAAGGTGTTGGTTGCTATAGACAGCAACCTTATATTTTGCGTTTGCA
GCTTGATCAGGCATAGTAGGAGCAAGCCTAAGTACTTTAATTCGACTAGAGCTTGGGCAG
CCTGGAGCACTATTAGGCAGAGATCAAATCTATAACACAATTGTAACAGCTCACGCATTT
ATTATAATCTTTTTTATAGTTATACCAATAATGATTGGGGGTTTTGGAAACTGATTAGTA
CCAATAATAATTAGAGCCCCAGACATAGCCTTTCCCCGAATAAATAATATAAGATTTTGA
TTACTACCACCAGCTTTAATCTTACTACTTTCCGGTTCTTTTACAGCAATAGGAGCTGGT
ACAGGTTGAACAGTTTATCCCCCTTTATCCAGTAATATGGCTCACGCTGGACCAGCAGTA
GATTTAACTATTTTCTCTTTGCATTTAGCAGGAATCTCTTCTATTTTAGGAGCTATTAAT
TTTATGGCAACAATTATTAATATGAAACCTAAAAATATAAACTTCGAGCGGACCCCTTTA
TTTGTGTGATCTATCTTTATTACAACAATTTTACTTCTATTATCTCTACCTGTTTTAGCA
GGAGCTATTACTATACTTTTAACAGATCGAAATTTTAATACCTCATTTTTTGATCCAAGT
GGAGGGGGGGATCCTATTCTTTATCAACA
>H227_Partnunia_angusta
CCGCTTGCAGGTAAACAGATGGACCCACGAAGTC--CTGTTGAGCAAGAGATTCATAT-T
CTTCGAAAGGCAAGGTG-AACAGGA-AAGTCCCTCGT---GGAGTGAACTTGCATTTC--
TCTTGCTCAC--GAAGGAGCTCTGACTGCTCT---AACAGACTTGACTGCTT-AGGGCAA
CCTTAGATTGTGGTCAAATCAC----TTTCAT--AGGTGAAGTAAGTCA----AGTCAAA
TTGAGCAGTT----GAAATACTTACA-CCTAGTGTTTTTCAGGTTATCGTCAAAGATGTT
AA----CAGTGGTGTT-CTTTCGGCTC-TTGTAGTTGAATCA-----GATGATATCCAGA
GTAAGTAGGTCGGTCATCCATCTGACCCGTCTTGAAACACGGACCAAGGAGTCCAACATT
TGCGCGAGTCGCTCGGTCTTGCACAGGCCTGAGAGGCGAAATAAACATAACGGTATGATC
GCGCAATACCAACCTGCTTATTCTGCCTT--TTGACAGAGAAGCGGAGTTTGAGCGTAAA
TGTTGGTACCCGAAAGATGGTGAACTATACTTGGGCAAGACGAAGCCAGAGGAAACTCTG
GTGGAGGTCTGTAGCGATTCTGACGTGCAAATCGATCGTCAGACCTGAGTATAGGGGCGA
AAGACTAATCGAACCATCTAGTAGCTGGTTCCTTCCGAAGTTTCCCTCAGGATAGCTGGC
ACTAGATT----ACTCTGTAGCATCCGGTAAAGCGAATGATTAGAGGTATTGGGATCGAA
ACGATCTCAACCTATTCTCAAACTTTAAATGGGTGCGAGAACATGACTTTTTTGCTC---
--TAAAGTCAT----GCTTC---GTAAGAG--TAGTGCCAAGTGGGCCATTTTTGGTAAG
CAGAACTGGCGCTGTGGGATGAACCAAACACCGAGTTAAGGCACCAAATGCTG-ACGCTC
ATGAGACCCCATGAAAGGTGTTGGTTGCTATAGACAGCAACACTTTACTTTGCTTTTGGG
GCTTGATCTGGCATGGTCGGTGCTAGACTTAGAACCTTAATTCGATTAGAATTAGGACAA
CCGGGTTCTTTTATCGGAAGAGATCAAATTTATAACACAATTGTAACAGCTCACGCTTTT
GTTATAATCTTTTTTATAGTAATACCTATAATAATCGGAGGATTTGGGAATTGATTAGTA
CCTTTAATGATCAGAGCGCCTGACATAGCGTTTCCACGAATAAATAATATAAGATTTTGA
CTCCTCCCCCCATCTCTAATCTTACTATTAACCGGTTCATTCACTTCAATAGGTGCGGGA
ACAGGATGGACAGTTTATCCTCCTTTGTCAAGAAATCTTGCTCATGGGGGCCCCTCAGTA
GACTTAACAATCTTTTCTCTTCACTTAGCAGGAATCTCTTCAATCTTAGGAGCAATTAAC
TTCATGGCCACAATTATTAACATAAAACCAAAATCTATAAAAATAGAACAAATCCCTTTA
TTTGTTTGATCAATTTTTATCACAACCATTTTATTACTTCTTTCACTTCCTGTATTAGCA
GGAGCTATCACAATACTTCTAACAGATCGAAATTTCAACACATCTTTCTTCGACCCAGCC
GGAGGGGGAGACCCAATCTTATACCAACA
>H228_Partnunia_angusta
CCGCTTGCAGGTAAACAGATGGACCCACGAAGTC--CTGTTGAGCAAGAGATTCATAT-T
CTTCGAAAGGCAAGGTG-AACAGGA-AAGTCCCTCGT---GGAGTGAACTTGCATTTC--
TCTTGCTCAC--GAAGGAGCTCTGACTGCTCT---AACAGACTTGACTGCTT-AGGGCAA
CCTTAGATTGTGGTCAAATCAC----TTTCAT--AGGTGAAGTAAGTCA----AGTCAAA
TTGAGCAGTT----GAAATACTTACA-CCTAGTGTTTTTCAGGTTATCGTCAAAGATGTT
AA----CAGTGGTGTT-CTTTCGGCTC-TTGTAGTTGAATCA-----GATGATATCCAGA
GTAAGTAGGTCGGTCATCCATCTGACCCGTCTTGAAACACGGACCAAGGAGTCCAACATT
TGCGCGAGTCGCTCGGTCTTGCACAGGCCTGAGAGGCGAAATAAACATAACGGTATGATC
GCGCAATACCAACCTGCTTATTCTGCCTT--TTGACAGAGAAGCGGAGTTTGAGCGTAAA
TGTTGGTACCCGAAAGATGGTGAACTATACTTGGGCAAGACGAAGCCAGAGGAAACTCTG
GTGGAGGTCTGTAGCGATTCTGACGTGCAAATCGATCGTCAGACCTGAGTATAGGGGCGA
AAGACTAATCGAACCATCTAGTAGCTGGTTCCTTCCGAAGTTTCCCTCAGGATAGCTGGC
ACTAGATT----ACTCTGTAGCATCCGGTAAAGCGAATGATTAGAGGTATTGGGATCGAA
ACGATCTCAACCTATTCTCAAACTTTAAATGGGTGCGAGAACATGACTTTTTTGCTC---
--TAAAGTCAT----GCTTC---GTAAGAG--TAGTGCCAAGTGGGCCATTTTTGGTAAG
CAGAACTGGCGCTGTGGGATGAACCAAACACCGAGTTAAGGCACCAAATGCTG-ACGCTC
ATGAGACCCCATGAAAGGTGTTGGTTGCTATAGACAGCAACACTTTACTTTGCTTTTGGG
GCTTGATCTGGCATGGTCGGTGCTAGACTTAGAACCTTAATTCGATTAGAATTAGGACAA
CCGGGTTCTTTTATCGGAAGAGATCAAATTTATAACACAATTGTAACAGCTCACGCTTTT
GTTATAATCTTTTTTATAGTAATACCTATAATAATCGGAGGATTTGGGAATTGATTAGTA
CCTTTAATGATCAGAGCGCCTGACATAGCGTTTCCACGAATAAATAATATAAGATTTTGA
CTCCTCCCCCCATCTCTAATCTTACTATTAACCGGTTCATTCACTTCAATAGGTGCGGGA
ACAGGATGGACAGTTTATCCTCCTTTGTCAAGAAATCTTGCTCATGGGGGCCCCTCAGTA
GACTTAACAATCTTTTCTCTTCACTTAGCAGGAATCTCTTCAATCTTAGGAGCAATTAAC
TTCATGGCCACAATTATTAACATAAAACCAAAATCTATAAAAATAGAACAAATCCCTTTA
TTTGTTTGATCAATTTTTATCACAACCATTTTATTACTTCTTTCACTTCCTGTATTAGCA
GGAGCTATCACAATACTTCTAACAGATCGAAATTTCAACACATCTTTCTTCGACCCAGCC
GGAGGGGGAGACCCAATCTTATACCAACA
>H229_Partnunia_angusta
CCGCTTGCAGGTAAACAGATGGACCCACGAAGTC--CTGTTGAGCAAGAGATTCATAT-T
CTTCGAAAGGCAAGGTG-AACAGGA-AAGTCCCTCGT---GGAGTGAACTTGCATTTC--
TCTTGCTCAC--GAAGGAGCTCTGACTGCTCT---AACAGACTTGACTGCTT-AGGGCAA
CCTTAGATTGTGGTCAAATCAC----TTTCAT--AGGTGAAGTAAGTCA----AGTCAAA
TTGAGCAGTT----GAAATACTTACA-CCTAGTGTTTTTCAGGTTATCGTCAAAGATGTT
AA----CAGTGGTGTT-CTTTCGGCTC-TTGTAGTTGAATCA-----GATGATATCCAGA
GTAAGTAGGTCGGTCATCCATCTGACCCGTCTTGAAACACGGACCAAGGAGTCCAACATT
TGCGCGAGTCGCTCGGTCTTGCACAGGCCTGAGAGGCGAAATAAACATAACGGTATGATC
GCGCAATACCAACCTGCTTATTCTGCCTT--TTGACAGAGAAGCGGAGTTTGAGCGTAAA
TGTTGGTACCCGAAAGATGGTGAACTATACTTGGGCAAGACGAAGCCAGAGGAAACTCTG
GTGGAGGTCTGTAGCGATTCTGACGTGCAAATCGATCGTCAGACCTGAGTATAGGGGCGA
AAGACTAATCGAACCATCTAGTAGCTGGTTCCTTCCGAAGTTTCCCTCAGGATAGCTGGC
ACTAGATT----ACTCTGTAGCATCCGGTAAAGCGAATGATTAGAGGTATTGGGATCGAA
ACGATCTCAACCTATTCTCAAACTTTAAATGGGTGCGAGAACATGACTTTTTTGCTC---
--TAAAGTCAT----GCTTC---GTAAGAG--TAGTGCCAAGTGGGCCATTTTTGGTAAG
CAGAACTGGCGCTGTGGGATGAACCAAACACCGAGTTAAGGCACCAAATGCTG-ACGCTC
ATGAGACCCCATGAAAGGTGTTGGTTGCTATAGACAGCAACACTTTACTTTGCTTTTGGG
GCTTGATCTGGCATGGTCGGTGCTAGACTTAGAACCTTAATTCGATTAGAATTAGGACAA
CCGGGTTCTTTTATCGGAAGAGATCAAATTTATAACACAATTGTAACAGCTCACGCTTTT
GTTATAATCTTTTTTATAGTAATACCTATAATAATCGGAGGATTTGGGAATTGATTAGTA
CCTTTAATGATCAGAGCGCCTGACATAGCGTTTCCACGAATAAATAATATAAGATTTTGA
CTCCTCCCCCCATCTCTAATCTTACTATTAACCGGTTCATTCACTTCAATAGGTGCGGGA
ACAGGATGGACAGTTTATCCTCCTTTGTCAAGAAATCTTGCTCATGGGGGCCCCTCAGTA
GACTTAACAATCTTTTCTCTTCACTTAGCAGGAATCTCTTCAATCTTAGGAGCAATTAAC
TTCATGGCCACAATTATTAACATAAAACCAAAATCTATAAAAATAGAACAAATCCCTTTA
TTTGTTTGATCAATTTTTATCACAACCATTTTATTACTTCTTTCACTTCCTGTATTAGCA
GGAGCTATCACAATACTTCTAACAGATCGAAATTTCAACACATCTTTCTTCGACCCAGCC
GGAGGGGGAGACCCAATCTTATACCAACA
>H230_Sperchon_longirostris
CCGCTTGCAGGTAAACAGATGGACCCACGAAGTC--CTGTTGAGTGAGAGATTCATAT-C
TTTCGAAAGGCGATGAG-GTTAGTG-ATGTCCACTCG---TGGATAAGCTTGCATTTC--
TCTTGCTCAC--GTTGGAGCTCTGACGGCTTC---TTCGACTTTAACTGCTT--AGGCAG
CCATTGATTGTGGTCATTTCAC----TTTTGA--TGGTG-ATAAAGTTA----GGTTGAA
TGGAGTTGGT----GAATTTCTTAC--TTT--TGTTTTTCAGGTTGTCGTCAAAGATGCG
G------CATAGGGAA-TTTTCGTCTC-TCGTAGAAGAATCA------ATGATATCCAGA
GTAAGTAGGTCGGTCATCCATCTGACCCGTCTTGAAACACGGACCAAGGAGCCCAACATT
TGCGCGAGTCGCTCGGTCTTGCATAGGCCCGAGAGGCGAAATAAACATAATGGTATGATC
GCGCAATACCAACCTGCTTATCTTGCCTT--TTGACAGGAAAGCGGAGTTTGAGCGTAAA
TGTTGGTACCCGAAAGATGGTGAACTATACTTGGGCAAGACGAAGCCAGAGGAAACTCTG
GTGGAGGTCTGTAGCGATTCTGACGTGCAAATCGATCGTCAGACCTGAGTATAGGGGCGA
AAGACTAATCGAACCATCTAGTAGCTGGTTCCCTCCGAAGTTTCCCTCAGGATAGCTGGT
ACTAA---T---ACTCTGTAGCACCCGGTAAAGCGAATGATTAGAGGTCTTGGGATCGAA
ACGATCTCAACCTATTCTCAAACTTTAAATGGGTGCGGA-GCTTGACTTATTTGGAG---
--TAAAGTCTT----GCTTT---GTAAGAG--GAGTACCAAGTGGGCCATTTTTGGTAAG
CAGAACTGGCGCTGTGGGATGAACCAAACGCAGAGTTAAAGCACCAAATGCCG-ACGCTC
ATGAGACCCCATGAAAGGTGTTGGTTGCTATAGACAGCAACCTTATATTTTGCGTTTGCA
GCTTGATCAGGCATAGTAGGAGCAAGCCTAAGTACTTTAATTCGACTAGAGCTTGGGCAG
CCTGGAGCACTATTAGGCAGAGATCAAATCTATAACACAATTGTAACAGCTCACGCATTT
ATTATAATCTTTTTTATAGTTATACCAATAATGATTGGGGGTTTTGGAAACTGATTAGTA
CCAATAATAATTAGAGCCCCAGACATAGCCTTTCCCCGAATAAATAATATAAGATTTTGA
TTACTACCACCAGCTTTAATCTTACTACTTTCCGGTTCTTTTACAGCAATAGGAGCTGGT
ACAGGTTGAACAGTTTATCCCCCTTTATCCAGTAATATGGCTCACGCTGGACCAGCAGTA
GATTTAACTATTTTCTCTTTGCATTTAGCAGGAATCTCTTCTATTTTAGGAGCTATTAAT
TTTATGGCAACAATTATTAATATGAAACCTAAAAATATAAACTTCGAGCGGACCCCTTTA
TTTGTGTGATCTATCTTTATTACAACAATTTTACTTCTATTATCTCTACCTGTTTTAGCA
GGAGCTATTACTATACTTTTAACAGATCGAAATTTTAATACCTCATTTTTTGATCCAAGT
GGAGGGGGGGATCCTATTCTTTATCAACA
>H231_Sperchon_longirostris
CCGCTTGCAGGTAAACAGATGGACCCACGAAGTC--CTGTTGAGTGAGAGATTCATAT-C
TTTCGAAAGGCGATGAG-GTTAGTG-ATGTCCACTCG---TGGATAAGCTTGCATTTC--
TCTTGCTCAC--GTTGGAGCTCTGACGGCTTC---TTCGACTTTAACTGCTT--AGGCAG
CCATTGATTGTGGTCATTTCAC----TTTTGA--TGGTG-ATAAAGTTA----GGTTGAA
TGGAGTTGGT----GAATTTCTTAC--TTT--TGTTTTTCAGGTTGTCGTCAAAGATGCG
G------CATAGGGAA-TTTTCGTCTC-TCGTAGAAGAATCA------ATGATATCCAGA
GTAAGTAGGTCGGTCATCCATCTGACCCGTCTTGAAACACGGACCAAGGAGCCCAACATT
TGCGCGAGTCGCTCGGTCTTGCATAGGCCCGAGAGGCGAAATAAACATAATGGTATGATC
GCGCAATACCAACCTGCTTATCTTGCCTT--TTGACAGGAAAGCGGAGTTTGAGCGTAAA
TGTTGGTACCCGAAAGATGGTGAACTATACTTGGGCAAGACGAAGCCAGAGGAAACTCTG
GTGGAGGTCTGTAGCGATTCTGACGTGCAAATCGATCGTCAGACCTGAGTATAGGGGCGA
AAGACTAATCGAACCATCTAGTAGCTGGTTCCCTCCGAAGTTTCCCTCAGGATAGCTGGT
ACTAT---T---ACTCTGTAGCACCCGGTAAAGCGAATGATTAGAGGTCTTGGGATCGAA
ACGATCTCAACCTATTCTCAAACTTTAAATGGGTGCGGA-GCTTGACTTATTTGGAG---
--TAAAGTCTT----GCTTT---GTAAGAG--GAGTACCAAGTGGGCCATTTTTGGTAAG
CAGAACTGGCGCTGTGGGATGAACCAAACGCAGAGTTAAAGCACCAAATGCCG-ACGCTC
ATGAGACCCCATGAAAGGTGTTGGTTGCTATAGACAGCAACCTTATATTTTGCGTTTGCA
GCTTGATCAGGCATAGTAGGAGCAAGCCTAAGTACTTTAATTCGACTAGAGCTTGGGCAG
CCTGGAGCACTATTAGGCAGAGATCAAATCTATAACACAATTGTAACAGCTCACGCATTT
ATTATAATCTTTTTTATAGTTATACCAATAATGATTGGGGGTTTTGGAAACTGATTAGTA
CCAATAATAATTAGAGCCCCAGACATAGCCTTTCCCCGAATAAATAATATAAGATTTTGA
TTACTACCACCAGCTTTAATCTTACTACTTTCCGGTTCTTTTACAGCAATAGGAGCTGGT
ACAGGTTGAACAGTTTATCCCCCTTTATCCAGTAATATGGCTCACGCTGGACCAGCAGTA
GATTTAACTATTTTCTCTTTGCATTTAGCAGGAATCTCTTCTATTTTAGGAGCTATTAAT
TTTATGGCAACAATTATTAATATGAAACCTAAAAATATAAACTTCGAGCGGACCCCTTTA
TTTGTGTGATCTATCTTTATTACAACAATTTTACTTCTATTATCTCTACCTGTTTTAGCA
GGAGCTATTACTATACTTTTAACAGATCGAAATTTTAATACCTCATTTTTTGATCCAAGT
GGAGGGGGGGATCCTATTCTTTATCAACA
>H232_Sperchon_longirostris
CCGCTTGCAGGTAAACAGATGGACCCACGAAGTC--CTGTTGAGTGAGAGATTCATAT-C
TTTCGAAAGGCGATGAG-GTTAGTG-ATGTCCACTCG---TGGATAAGCTTGCATTTC--
TCTTGCTCAC--GTTGGAGCTCTGACGGCTTC---TTCGACTTTAACTGCTT--AGGCAG
CCATTGATTGTGGTCATTTCAC----TTTTGA--TGGTG-ATAAAGTTA----GGTTGAA
TGGAGTTGGT----GAATTTCTTAC--TTT--TGTTTTTCAGGTTGTCGTCAAAGATGCG
G------CATAGGGAA-TTTTCGTCTC-TCGTAGAAGAATCA------ATGATATCCAGA
GTAAGTAGGTCGGTCATCCATCTGACCCGTCTTGAAACACGGACCAAGGAGCCCAACATT
TGCGCGAGTCGCTCGGTCTTGCATAGGCCCGAGAGGCGAAATAAACATAATGGTATGATC
GCGCAATACCAACCTGCTTATCTTGCCTT--TTGACAGGAAAGCGGAGTTTGAGCGTAAA
TGTTGGTACCCGAAAGATGGTGAACTATACTTGGGCAAGACGAAGCCAGAGGAAACTCTG
GTGGAGGTCTGTAGCGATTCTGACGTGCAAATCGATCGTCAGACCTGAGTATAGGGGCGA
AAGACTAATCGAACCATCTAGTAGCTGGTTCCCTCCGAAGTTTCCCTCAGGATAGCTGGT
ACTAT---T---ACTCTGTAGCACCCGGTAAAGCGAATGATTAGAGGTCTTGGGATCGAA
ACGATCTCAACCTATTCTCAAACTTTAAATGGGTGCGGA-GCTTGACTTATTTGGAG---
--TAAAGTCTT----GCTTT---GTAAGAG--GAGTACCAAGTGGGCCATTTTTGGTAAG
CAGAACTGGCGCTGTGGGATGAACCAAACGCAGAGTTAAAGCACCAAATGCCG-ACGCTC
ATGAGACCCCATGAAAGGTGTTGGTTGCTATAGACAGCAACCTTATATTTTGCGTTTGCA
GCTTGATCAGGCATAGTAGGAGCAAGCCTAAGTACTTTAATTCGACTAGAGCTTGGGCAG
CCTGGAGCACTATTAGGCAGAGATCAAATCTATAACACAATTGTAACAGCTCACGCATTT
ATTATAATCTTTTTTATAGTTATACCAATAATGATTGGGGGTTTTGGAAACTGATTAGTA
CCAATAATAATTAGAGCCCCAGACATAGCCTTTCCCCGAATAAATAATATAAGATTTTGA
TTACTACCACCAGCTTTAATCTTACTACTTTCCGGTTCTTTTACAGCAATAGGAGCTGGT
ACAGGTTGAACAGTTTATCCCCCTTTATCCAGTAATATGGCTCACGCTGGACCAGCAGTA
GATTTAACTATTTTCTCTTTGCATTTAGCAGGAATCTCTTCTATTTTAGGAGCTATTAAT
TTTATGGCAACAATTATTAATATGAAACCTAAAAATATAAACTTCGAGCGGACCCCTTTA
TTTGTGTGATCTATCTTTATTACAACAATTTTACTTCTATTATCTCTACCTGTTTTAGCA
GGAGCTATTACTATACTTTTAACAGATCGAAATTTTAATACCTCATTTTTTGATCCAAGT
GGAGGGGGGGATCCTATTCTTTATCAACA
>H233_Zschokkea_oblonga
CCGCTTGCAGGTAAACAGATGGACCCACGAAGTC--CAGTTGAGCAAGAGATTCATAT-G
TTTCAAAAGGCGAAGTA-GTCAGGG-ATGTCCCTAGT---GGAGTGAACTTGCATTTC--
TCTTGCTCAC--GATGGAGCTCTGACTGCTCTA--ACAGACTTTAACTGCTT-AGGGCAG
CCTTTGTTTGTGGTCAATTCAC----ACTCGA--GGGTG-AGTAAGTGA----AGTCATA
TTGAGCAGTT----GAAATCCTTAC--CTTCGGGTTTTTCAGGTTGTCGTCAAAGATGAA
GG----CAGTGGAGTT-CTTTCGGCTC-TCGTAGTTGAATCA------ATGATATCCAGA
GTAAGTAGGTCGGTCATCCATCTGACCCGTCTTGAAACACGGACCAAGGAGTCCAACATT
TACGCGAGTCGCTCGGTCTTGCACAGGCCTGAGAGGCGAAATAAACATAACGGTATGATC
GCGCAATACCAACCTGCTTATCTTGCCTT--TTGACAGGAAAGCGGAGTTTGAGCGTAAA
TGTTGGTACCCGAAAGATGGTGAACTATACTTGGGCAAGACGAAGCCAGAGGAAACTCTG
GTGGAGGTCTGTAGCGATTCTGACGTGCAAATCGATCGTCAGACCTGAGTATAGGGGCGA
AAGACTAATCGAACCATCTAGTAGCTGGTTCCTTCCGAAGTTTCCCTCAGGATAGCTGGC
ACTAACCAC---ACTCTGTAGCATCCGGTAAAGCGAATGATTAGAGGTCTTGGGATCGAA
ACGATCTCAACCTATTCTCAAACTTTAAATGGGTGCGAG-GCTTGACTTTTTTGCTC---
--TAAAGTCTT----GCTTC---GTAAGAG--TAGTGCCAAGTGGGCCATTTTTGGTAAG
CAGAACTGGCGCTGTGGGATGAACCAAACGCAGAGTTAAGGCACCAAATGCTG-ACGCTC
ATGAGACCCCATGAAAGGTGTTGGTTGCTATAGACAGCAACTTTATATTTTGCTTTTGGT
GCTTGATCTGGAATAGTTGGAGCTAGCTTAAGAACATTAATTCGCCTAGAATTAGGACAA
CCTGGGTCCTTAATCGGAAATGATCAAATCTATAACACTATTGTAACAGCTCATGCATTT
ATTATAATTTTCTTTATAGTCATACCTATAATAATTGGAGGATTCGGAAATTGACTAGTG
CCGTTAATACTAAGTGCTCCAGACATAGCTTTTCCTCGAATAAATAATATAAGATTTTGA
TTACTTCCTCCTTCTTTAATTCTTCTTTTAACTAGATCATTCACTTCAATAGGAGCAGGA
ACAGGATGAACAGTCTATCCTCCCCTCTCAGGAAATTTAGCTCATAGTGGCCCATCAGTA
GACCTAACAATTTTCTCTCTTCATCTGGCTGGAATTTCATCAATTTTAGGGGCTATTAAT
TTCATAGCTACAATTATTAATATAAAACCTAACTCAATAAAATTAGAACAAATTCCCTTA
TTTATTTGATCAATTTTTATTACAACAATTTTATTACTTCTTTCTTTACCTGTATTAGCA
GGAGCAATTACTATATTATTAACAGACCGAAACTTTAATACTTCATTTTTTGACCCAGCT
GGAGGAGGAGATCCAATTTTATATCAACA
>H234_Zschokkea_oblonga
CCGCTTGCAGGTAAACAGATGGACCCACGAAGTC--CAGTTGAGCAAGAGATTCATAT-G
TTTCAAAAGGCGAAGTA-GTCAGGG-ATGTCCCTAGT---GGAGTGAACTTGCATTTC--
TCTTGCTCAC--GATGGAGCTCTGACTGCTCTA--ACAGACTTTAACTGCTT-AGGGCAG
CCTTTGTTTGTGGTCAATTCAC----ACTCGA--GGGTG-AGTAAGTGA----AGTCATA
TTGAGCAGTT----GAAATTCTTAC--CTTCGGGTTTTTCAGGTTGTCGTCAAAGATGAA
GG----CAGTGGAGTT-CTTTCGGCTC-TCGTAGTTGAATCA------ATGATATCCAGA
GTAAGTAGGTCGGTCATCCATCTGACCCGTCTTGAAACACGGACCAAGGAGTCCAACATT
TACGCGAGTCGCTCGGTCTTGCACAGGCCTGAGAGGCGAAATAAACATAACGGTATGATC
GCGCAATACCAACCTGCTTATCTTGCCTT--TTGACAGGAAAGCGGAGTTTGAGCGTAAA
TGTTGGTACCCGAAAGATGGTGAACTATACTTGGGCAAGACGAAGCCAGAGGAAACTCTG
GTGGAGGTCTGTAGCGATTCTGACGTGCAAATCGATCGTCAGACCTGAGTATAGGGGCGA
AAGACTAATCGAACCATCTAGTAGCTGGTTCCTTCCGAAGTTTCCCTCAGGATAGCTGGC
ACTAACCAC---ACTCTGTAGCATCCGGTAAAGCGAATGATTAGAGGTCTTGGGATCGAA
ACGATCTCAACCTATTCTCAAACTTTAAATGGGTGCGAG-GCTTGACTTTTTTGCTC---
--TAAAGTCTT----GCTTC---GTAAGAG--TAGTGCCAAGTGGGCCATTTTTGGTAAG
CAGAACTGGCGCTGTGGGATGAACCAAACGCAGAGTTAAGGCACCAAATGCTG-ACGCTC
ATGAGACCCCATGAAAGGTGTTGGTTGCTATAGACAGCAACTTTATATTTTGCTTTTGGT
GCTTGATCTGGAATAGTTGGAGCTAGCTTAAGAACGTTAATTCGCCTAGAATTAGGACAA
CCTGGATCCTTAATCGGAAATGATCAAGTTTATAATACTATTGTAACAGCTCATGCTTTT
ATTATAATCTTCTTTATAGTCATACCTATAATAATCGGAGGATTTGGGAATTGACTAGTC
CCGTTAATACTAAGTGCCCCAGATATAGCTTTTCCTCGAATAAATAATATAAGATTTTGA
TTACTTCCTCCTTCTTTAATTCTTCTTTTAACTAGATCGTTCACTTCAATAGGAGCAGGA
ACAGGATGAACAGTTTATCCCCCTCTATCAGGAAATTTAGCTCATAGAGGACCATCAGTA
GATCTAACAATCTTTTCTCTTCATCTGGCTGGAATTTCCTCAATTTTAGGGGCTATTAAT
TTTATAGCTACAATTATTAATATAAAACCTAACTCAATAAAGTTAGAACAAATTCCTTTA
TTTATTTGATCAATTTTTATTACAACAATTTTATTGCTTCTTTCTTTACCGGTACTAGCA
GGAGCAATTACTATATTATTAACAGACCGAAACTTTAATACTTCATTTTTTGATCCAGCT
GGAGGGGGGGATCCAATTTTGTATCAACA
>H235_Partnunia_angusta
CCGCTTGCAGGTAAACAGATGGACCCACGAAGTC--CTGTTGAGCAAGAGATTCATAT-T
CTTCGAAAGGCAAGGTG-AACAGGA-AAGTCCCTCGT---GGAGTGAACTTGCATTTC--
TCTTGCTCAC--GAAGGAGCTCTGACTGCTCT---AACAGACTTGACTGCTT-AGGGCAA
CCTTAGATTGTGGTCAAATCAC----TTTCAT--AGGTGAAGTAAGTCA----AGTCAAA
TTGAGCAGTT----GAAATACTTACA-CCTAGTGTTTTTCAGGTTATCGTCAAAGATGTT
AA----CAGTGGTGTT-CTTTCGGCTC-TTGTAGTTGAATCA-----GATGATATCCAGA
GTAAGTAGGTCGGTCATCCATCTGACCCGTCTTGAAACACGGACCAAGGAGTCCAACATT
TGCGCGAGTCGCTCGGTCTTGCACAGGCCTGAGAGGCGAAATAAACATAACGGTATGATC
GCGCAATACCAACCTGCTTATTCTGCCTT--TTGACAGAGAAGCGGAGTTTGAGCGTAAA
TGTTGGTACCCGAAAGATGGTGAACTATACTTGGGCAAGACGAAGCCAGAGGAAACTCTG
GTGGAGGTCTGTAGCGATTCTGACGTGCAAATCGATCGTCAGACCTGAGTATAGGGGCGA
AAGACTAATCGAACCATCTAGTAGCTGGTTCCTTCCGAAGTTTCCCTCAGGATAGCTGGC
ACTAGATT----ACTCTGTAGCATCCGGTAAAGCGAATGATTAGAGGTATTGGGATCGAA
ACGATCTCAACCTATTCTCAAACTTTAAATGGGTGCGAGAACATGACTTTTTTGCTC---
--TAAAGTCAT----GCTTC---GTAAGAG--TAGTGCCAAGTGGGCCATTTTTGGTAAG
CAGAACTGGCGCTGTGGGATGAACCAAACACCGAGTTAAGGCACCAAATGCTG-ACGCTC
ATGAGACCCCATGAAAGGTGTTGGTTGCTATAGACAGCAACACTTTACTTTGCTTTTGGG
GCTTGATCTGGCATGGTCGGTGCTAGACTTAGAACCTTAATTCGATTAGAATTAGGACAA
CCGGGTTCTTTTATCGGAAGAGATCAAATTTATAACACAATTGTAACAGCTCACGCTTTT
GTTATAATCTTTTTTATAGTAATACCTATAATAATCGGAGGATTTGGGAATTGATTAGTA
CCTTTAATGATCAGAGCGCCTGACATAGCGTTTCCACGAATAAATAATATAAGATTTTGA
CTCCTCCCCCCATCTCTAATCTTACTATTAACCGGTTCATTCACTTCAATAGGTGCGGGA
ACAGGATGGACAGTTTATCCTCCTTTGTCAAGAAATCTTGCTCATGGGGGCCCCTCAGTA
GACTTAACAATCTTTTCTCTTCACTTAGCAGGAATCTCTTCAATCTTAGGAGCAATTAAC
TTCATGGCCACAATTATTAACATAAAACCAAAATCTATAAAAATAGAACAAATCCCTTTA
TTTGTTTGATCAATTTTTATCACAACCATTTTATTACTTCTTTCACTTCCTGTATTAGCA
GGAGCTATCACAATACTTCTAACAGATCGAAATTTCAACACATCTTTCTTCGACCCAGCC
GGAGGGGGAGACCCAATCTTATACCAACA
>H236_Partnunia_angusta
CCGCTTGCAGGTAAACAGATGGACCCACGAAGTC--CTGTTGAGCAAGAGATTCATAT-T
CTTCGAAAGGCAAGGTG-AACAGGA-AAGTCCCTCGT---GGAGTGAACTTGCATTTC--
TCTTGCTCAC--GAAGGAGCTCTGACTGCTCT---AACAGACTTGACTGCTT-AGGGCAA
CCTTAGATTGTGGTCAAATCAC----TTTCAT--AGGTGAAGTAAGTCA----AGTCAAA
TTGAGCAGTT----GAAATACTTACA-CCTAGTGTTTTTCAGGTTATCGTCAAAGATGTT
AA----CAGTGGTGTT-CTTTCGGCTC-TTGTAGTTGAATCA-----GATGATATCCAGA
GTAAGTAGGTCGGTCATCCATCTGACCCGTCTTGAAACACGGACCAAGGAGTCCAACATT
TGCGCGAGTCGCTCGGTCTTGCACAGGCCTGAGAGGCGAAATAAACATAACGGTATGATC
GCGCAATACCAACCTGCTTATTCTGCCTT--TTGACAGAGAAGCGGAGTTTGAGCGTAAA
TGTTGGTACCCGAAAGATGGTGAACTATACTTGGGCAAGACGAAGCCAGAGGAAACTCTG
GTGGAGGTCTGTAGCGATTCTGACGTGCAAATCGATCGTCAGACCTGAGTATAGGGGCGA
AAGACTAATCGAACCATCTAGTAGCTGGTTCCTTCCGAAGTTTCCCTCAGGATAGCTGGC
ACTAGATT----ACTCTGTAGCATCCGGTAAAGCGAATGATTAGAGGTATTGGGATCGAA
ACGATCTCAACCTATTCTCAAACTTTAAATGGGTGCGAGAACATGACTTTTTTGCTC---
--TAAAGTCAT----GCTTC---GTAAGAG--TAGTGCCAAGTGGGCCATTTTTGGTAAG
CAGAACTGGCGCTGTGGGATGAACCAAACACCGAGTTAAGGCACCAAATGCTG-ACGCTC
ATGAGACCCCATGAAAGGTGTTGGTTGCTATAGACAGCAACACTTTACTTTGCTTTTGGG
GCTTGATCTGGCATGGTCGGTGCTAGACTTAGAACCTTAATTCGATTAGAATTAGGACAA
CCGGGTTCTTTTATCGGAAGAGATCAAATTTATAACACAATTGTAACAGCTCACGCTTTT
GTTATAATCTTTTTTATAGTAATACCTATAATAATCGGAGGATTTGGGAATTGATTAGTA
CCTTTAATGATCAGAGCGCCTGACATAGCGTTTCCACGAATAAATAATATAAGATTTTGA
CTCCTCCCCCCATCTCTAATCTTACTATTAACCGGTTCATTCACTTCAATAGGTGCGGGA
ACAGGATGGACAGTTTATCCTCCTTTGTCAAGAAATCTTGCTCATGGGGGCCCCTCAGTA
GACTTAACAATCTTTTCTCTTCACTTAGCAGGAATCTCTTCAATCTTAGGAGCAATTAAC
TTCATGGCCACAATTATTAACATAAAACCAAAATCTATAAAAATAGAACAAATCCCTTTA
TTTGTTTGATCAATTTTTATCACAACCATTTTATTACTTCTTTCACTTCCTGTATTAGCA
GGAGCTATCACAATACTTCTAACAGATCGAAATTTCAACACATCTTTCTTCGACCCAGCC
GGAGGGGGAGACCCAATCTTATACCAACA
>H237_Partnunia_angusta
CCGCTTGCAGGTAAACAGATGGACCCACGAAGTC--CTGTTGAGCAAGAGATTCATAT-T
CTTCGAAAGGCAAGGTG-AACAGGA-AAGTCCCTCGT---GGAGTGAACTTGCATTTC--
TCTTGCTCAC--GAAGGAGCTCTGACTGCTCT---AACAGACTTGACTGCTT-AGGGCAA
CCTTAGATTGTGGTCAAATCAC----TTTCAT--AGGTGAAGTAAGTCA----AGTCAAA
TTGAGCAGTT----GAAATACTTACA-CCTAGTGTTTTTCAGGTTATCGTCAAAGATGTT
AA----CAGTGGTGTT-CTTTCGGCTC-TTGTAGTTGAATCA-----GATGATATCCAGA
GTAAGTAGGTCGGTCATCCATCTGACCCGTCTTGAAACACGGACCAAGGAGTCCAACATT
TGCGCGAGTCGCTCGGTCTTGCACAGGCCTGAGAGGCGAAATAAACATAACGGTATGATC
GCGCAATACCAACCTGCTTATTCTGCCTT--TTGACAGAGAAGCGGAGTTTGAGCGTAAA
TGTTGGTACCCGAAAGATGGTGAACTATACTTGGGCAAGACGAAGCCAGAGGAAACTCTG
GTGGAGGTCTGTAGCGATTCTGACGTGCAAATCGATCGTCAGACCTGAGTATAGGGGCGA
AAGACTAATCGAACCATCTAGTAGCTGGTTCCTTCCGAAGTTTCCCTCAGGATAGCTGGC
ACTAGATT----ACTCTGTAGCATCCGGTAAAGCGAATGATTAGAGGTATTGGGATCGAA
ACGATCTCAACCTATTCTCAAACTTTAAATGGGTGCGAGAACATGACTTTTTTGCTC---
--TAAAGTCAT----GCTTC---GTAAGAG--TAGTGCCAAGTGGGCCATTTTTGGTAAG
CAGAACTGGCGCTGTGGGATGAACCAAACACCGAGTTAAGGCACCAAATGCTG-ACGCTC
ATGAGACCCCATGAAAGGTGTTGGTTGCTATAGACAGCAACACTTTACTTTGCTTTTGGG
GCTTGATCTGGCATGGTCGGTGCTAGACTTAGAACCTTAATTCGATTAGAATTAGGACAA
CCGGGTTCTTTTATCGGAAGAGATCAAATTTATAACACAATTGTAACAGCTCACGCTTTT
GTTATAATCTTTTTTATAGTAATACCTATAATAATCGGAGGATTTGGGAATTGATTAGTA
CCTTTAATGATCAGAGCGCCTGACATAGCGTTTCCACGAATAAATAATATAAGATTTTGA
CTCCTCCCCCCATCTCTAATCTTACTATTAACCGGTTCATTCACTTCAATAGGTGCGGGA
ACAGGATGGACAGTTTATCCTCCTTTGTCAAGAAATCTTGCTCATGGGGGCCCCTCAGTA
GACTTAACAATCTTTTCTCTTCACTTAGCAGGAATCTCTTCAATCTTAGGAGCAATTAAC
TTCATGGCCACAATTATTAACATAAAACCAAAATCTATAAAAATAGAACAAATCCCTTTA
TTTGTTTGATCAATTTTTATCACAACCATTTTATTACTTCTTTCACTTCCTGTATTAGCA
GGAGCTATCACAATACTTCTAACAGATCGAAATTTCAACACATCTTTCTTCGACCCAGCC
GGAGGGGGAGACCCAATCTTATACCAACA
>H240_Neumania_verrucosa
CCGCTTGCAAGGAAACAGATGGACCCACGAAGTC--CTGTTGGTAATGAGATTCACAT-T
TACTGAATTGCTATAGTAATTGATA---ATCCTTCCTGGAGGACTCTTTTTGCATTTC--
TCATTATCAC--GTTGGAGCTCTGACTTCTTG---ATCTAACCTTCTTGCTT-ATGACAG
CTTAAGTGAATGGTCTCTTCAT----TCATTTG-------AGTTAGTGA---GAAGGTTT
TAAAGAGGTT----GAATTACTTGC--ATT--TGT---TCAGATTGTCGTAGAATGTATG
C------AATTTGTGA-ATTTCGATTC-TTGTAATTGAATCA------ACGATATCCAGA
GTAAGTAGGTCGGTCATCCATCTGACCCGTCTTGAAACACGGACCAAGGAGCCCAACATT
TACGCGAGTCGCTCGGTCTTGAACAGGCCTGAGAGGCGAAATTAACATAATGGTATGATC
GCGCAATACCGACCTGCTTTA------TT-GCTTGCAATAAAGTGGCGTTTGAGCGTAAA
TGTTGGTACCCGAAAGATGGTGAACTATACTTGGGCAGGACGAAGCCAGAGGAAACTCTG
GTGGAGGTCTGTAGCGGTTCTGACGTGCAAATCGATCGTCAGACCTGAGTATAGGGGCGA
AAGACTAATCGAACCATCTAGTAGCTGGTTCACTCCGAAGTTTCCCTCAGGATAGCTGGT
ACTA-------AACTCTGTAGCATCTGGTAAAGCGAATGATTAGAGGTATTGGGATCGAA
ACGATCTCAACCTATTCTCATACTTTAAATAGGTGCGGA-GCTTGACTTGATTTTCGTAT
TGTTAAGTCTT----GCTTT---GTAAGAG--AAGTACCAAGTGGGCCATATTTGGTAAG
CAGATCAGGCGCTGTGGGATGAACCAAACGTGAAGTTAAGGAACCAAATGCCG-ACGCTC
ATGAGACCCCATGAAAGGTGTTGGTTGCTATAGACAGCAACTTTATATTTTGCCTTAGGG
AGATGAGCAGGAATAATAGGAGCTAGTCTAAGAACAATCATTCGACTAGAGCTTGGTCAA
CCTGGTACTCTAATTGGAAATGATCAACTTTATAATACAATTGTAACTGCTCACGCCTTT
ATTATAATCTTTTTTATGGTAATACCCATAATAATCGGAGGATTTGGTAACTGATTAGTC
CCCTTAATAATTAGAGCTCCAGATATAGCTTTCCCACGGATAAATAATATAAGATTTTGA
CTTCTACCCCCCTCTTTAGTTTTACTATCCACTAGATCTTTGGTGAATATGGGAGCAGGA
ACAGGATGAACAGTTTACCCCCCTCTTTCTGGTAATATCGCCCATAGAGGTATATCAGTT
GATTTAGCCATTTTTTCTCTCCATCTAGCTGGAATTTCTTCCATTTTGGGGGCCATTAAT
TTTATAGCAACAATTATAAATATAAAACCAAAACATATAAAACCAGAACAAATACCATTA
TTTGTATGATCAATCTTTATCACAACTATTTTACTGCTTCTTTCACTACCAGTACTAGCA
GGGGCTATCACTATACTTTTGACAGACCGAAACTTTAACACTTCTTTTTTTGACCCAGCA
GGGGGGGGAGACCCAATCTTATACCAACA
>H242_Lebertia_cuneifera
CCGCTTGCAAGTAAACAGATGGACCCACGAAGTC--CGGTTGAGTAAGGGATTCAATT-C
TCTCGAGAGGCGAGGTT-CGCAGTT-CACAACCTCACG---GTTGTGGCTTGCATTTC--
TCTTGCTCAC--GATGGAGCTCTGACTGCTTAGTCTGATACATTAACTGCTT-AGGGCAG
CCGTTGTTTGTGGTCAGTTCAC----TTTCGA--CGGTG-AGTAAGTGA----TGTGATG
CTGAGCAGGT----GAATATCTTACATACT-ATGTTG-TCAGATTATCGTCAAGTGCTTG
G------TGAGGAGAA-CTTTCGTCTC-TCGTAGATGAATCA------ATGATATCCAGA
GTAAGTAGGTCGGTCATCCATCTGACCCGTCTTGAAACACGGACCAAGGAGCCCAACAAT
TGCGCGAGTCGCTCAGTCTTGCATAGGCTTGAGAGGCGAAATAAACATAATGGTATGATC
GCGCAATGCCGACCTGCTGTATCTGCCTTCATTGACAGATTAGCGGAGTTTGAGCGTAAT
TGTTGGTACCCGAAAGATGGTGAACTATACTTGGGCAAGACGAAGCCAGAGGAAACTCTG
GTGGAGGTCTGTAGCGATTCTGACGTGCAAATCGATCGTCAGACCTGAGTATAGGGGCGA
AAGACTAATCGAACCATCTAGTAGCTGGTTCCTTCCGAAGTTTCCCTCAGGATAGCTGGC
ACAAGGAAGG--ACTCTGTAGCACCCGGTAAAGCGAATGATTAGAGGTATTGGGATCGAA
ACGATCTCAACCTATTCTCAAACTTTAAATGGGTGCGGA-GCTTGACTTATTTGGAG---
--TAAAGTCTT----GCTTTT--GTAAGAG--TTGTGCCAAGTGGGCCATTTTTGGTAAG
CAGAACTGGCGCTGTGGGATGAACCAAACACTGAGTTAAGGTACCCAATGCCG-ACGCTC
ATGAGACCCCATGAAAGGTGTTGGTTGCTATAGACAGCAACCCTTTACTTTGCTTTTGGA
GCATGATCAGGAATAGTAGGAGCAAGTTTAAGAACTTTAATTCGGCTGGAGCTAGGACAA
CCAGGAACTTTAATCGGAAGAGATCAAATTTATAACACAATTGTTACAGCACATGCTTTT
GTAATAATTTTTTTTATAGTAATACCAATAATAATCGGAGGTTTTGGAAATTGACTAGTT
CCTCTAATGATTAGAGCACCAGATATGGCATTCCCTCGAATAAATAATATAAGATTTTGA
TTACTTCCACCAGCATTAATTTTACTATTATCAAGTTCTTTCACAGCTATAGGCGCTGGG
ACAGGATGAACAGTCTATCCTCCTTTATCAGGAAACTTAGCCCATTCTGGACCATCAGTA
GATTTAACAATTTTTTCTCTTCATTTAGCAGGTATCTCATCAATTTTAGGAGCTATTAAT
TTCATAGCTACAACCATTAATATAAAACCGAAAACTATAAAAATAGAACAAATTCCCTTA
TTTGTATGATCAATTTTTATCACAGTCATTTTACTTCTTCTATCTTTACCAGTATTAGCA
GGAGCTATTACAATACTTCTAACAGACCGAAATTTTAATACATCATTTTTTGACCCTGCT
GGAGGAGGAGATCCAATTTTATACCAACA
>H243_Atractides_separatus
CCGTTTGCAGGGAAACAGATAGACCCACGAAGTC--CAGTTGGTTAAGAGATTCAAAT-T
ACTTTTAAAGCATTATT---------AATTATTCAAGTATTTGTATAGTTTGCATTTC--
TCTTAACCAC--GATGGAGCTCTGACTTCTTA---CAATTACTTGATCGTTT-AAGGCAA
GCCTTTAATCTGGTCCTCATTT------------TAAAGGTTTACGTGA---GAGTATTG
GTAAGAAGTT----GAATTACTTAC--ATT--TGTTGTTCAGTTTGTCGTAGAATACACT
A------TATATGTGT-TTTTGAACTC-TTCGAGTGAAATTGC---AAATGATATCCAGA
GTAAGTAGGTCGGTCATCTATCTGACCCGTCTTGAAACACGGACCAAGGAGCCCAACAAT
TGCGCGAGTCGCTCGGTCTTGAATAGGCCTGAGAGGCGAAATAAACATAATGGTATGATC
GCGCAATACCGACCTGCTTTATTTGCTTT---TTGCAAAAAAGTGGCGTTTGAGCGTAAT
TGTTGGTACCCGAAAGATGGTGAACTATACTTGGGCAAGACGAAGCCAGAGGAAACTCTG
GTGGAGGTCTGTAGCGATTCTGACGTGCAAATCGATCGTCAGACCTGAGTATAGGGGCGA
AAGACTAATCGAACCATCTAGTAGCTGGTTCCCTCCGAAGTTTCCCTCAGGATAGCTAGT
ACCA-------AACTCTGTAGCATCCGGTAAAGCGAATGATTAGAGGTATTGGGATCGAA
ACGATCTCAACCTATTCTCAAACTTTAAATGGGTGCGAG-GCATGACTTTTTTAAC----
--TAAAGTCTT----GCTTT---GTAAGAG--TGGTACTAAGTGGGCCATTTTTGGTAAG
CAGAACTGGCGATGTGGGATGAACCAATCGTAGAGTTAAGGCACCAAATGCCG-ACGCTC
ATGAGACCCCATGAAAGGTGTTGGTTGCTTCAGACAGCAACCATATATTTAGCCTTCGGG
ACCTGAGCGGGCGTACTCGGAGCTAGTTTTAGCCTATTGATTCGAATAGAACTTTCACAA
CCAGGAGGATTTTTAAAAAATGAGCAACTATATAATACAATTATCACATCTCACGCTTTT
ATCATAATCTTCTTTGCAGTAATACCAATCCTTATTGGTGGATTTGGAAATTGATTAGTA
CCAATCATAATAAACTACCCAGACATAGCTTTCCCACGAATAAATAATATAAGATTCTGA
CTACTACCCCCATCATTATTTCTTCTAGTCTCAAGCTCAATCGTAGGAATAGGAGCAGGA
ACAGGATGAACCGTCTACCCCCCCCTCTCAGACAGAGAATTTCACACAGACATCTCAGTA
GACTTAATAATTTTCTCCCTACATTTAGCAGGAATCTCTTCAATCTTAGGGGGTATTAAT
TTTTTTATAACAATAACTGTAGAAAAGCTAAACTGAAAAAGAGCTATAAAAATCCCCTTA
TTTGTATGAGCCGTAGCTTTTACAGGCTTACTAATCATTCTTTCCCTACCCATTCTAGCA
AGAGGTATTACCATACTGTTAACGGATCGTAATCTAAACAGATCATTCTTTGACCCCTCC
GGAGGAGGAGATCCAATTTTCTTTCAACA
>H244_Atractides_vaginalis
CCGTTTGCAGGGAAACAGATAGACCCACGAAGTC--CAGTTGGTTAAGAGATTCAAAT-T
ACTTTTAAAGCATTATT---------AATTATTCAAGTATTTGGATGGTTTGCATTTC--
TCTTAACCAC--GATGGAGCTCTGACTTCTTA---CAATTACTTGATCGTTT-AAGGCAA
GCCTTTAATCTGGTCCTCATTT------------TAAAGGTTTACGTGA---GAGTATTG
GTAAGAAGTT----GAATTACTTAC--ACA--TGTTGTTCAGTTTGTCGTAGAATAAACT
A------TATATGTGT-TTTTGAACTC-TTTGAGTGAAATTGC---AAACGATATCCAGA
GTAAGTAGGTCGGTCATCTATCTGACCCGTCTTGAAACACGGACCAAGGAGCCCAACAAT
TGCGCGAGTCGCTCGGTCTTGAATAGGCCTGAGAGGCGAAATAAACATAATGGTATGATC
GCGCAATACCGACCTGCTTTATTTGCTTT---TTGCAAAAAAGTGGCGTTTGAGCGTAAT
TGTTGGTACCCGAAAGATGGTGAACTATACTTGGGCAAGACGAAGCCAGAGGAAACTCTG
GTGGAGGTCTGTAGCGATTCTGACGTGCAAATCGATCGTCAGACCTGAGTATAGGGGCGA
AAGACTAATCGAACCATCTAGTAGCTGGTTCCCTCCGAAGTTTCCCTCAGGATAGCTAGT
ACCA-------AACTCTGTAGCATCCGGTAAAGCGAATGATTAGAGGTATTGGGATCGAA
ACGATCTCAACCTATTCTCAAACTTTAAATGGGTGCGAG-GCATGACTTTTTTAAC----
--TAAAGTCTT----GCTTT---GTAAGAG--TGGTACTAAGTGGGCCATTTTTGGTAAG
CAGAACTGGCGATGTGGGATGAACCAATCGTAGAGTTAAGGCACCAAATGCCG-ACGCTC
ATGAGACCCCATGAAAGGTGTTGGTTGCTTCAGACAGCAACAATATACTTAGCTTTCGGA
ACTTGAGCCGGCGTGCTCGGAGCTAGATTTAGTCTTCTAATTCGAATAGAACTTTCACAA
CCAGGAGGATTCTTAAAAAACGAACAACTATATAATACAATCATTACATCTCATGCCTTT
ATCATAATCTTCTTTGCGGTGATACCCATTCTAATCGGAGGATTCGGAAATTGACTAGTG
CCAATTATAATAAACTATCCAGATATAGCTTTCCCACGAATAAACAATATAAGATTTTGA
CTTCTACCTCCATCCTTATTTCTTCTAGTATCAAGCTCAATCGTAGGAATAGGAGCCGGA
ACAGGATGAACTGTGTACCCACCACTATCTGATAGAGACTTTCATACAGATATTTCCGTA
GATTTAATAATCTTTTCCCTCCATCTAGCTGGAATTTCCTCAATTTTGGGGGGTATCAAT
TTCTTTATAACCATAACTGTAGAAAAACTCAACTGAAAAAGAGCCATAAAAATCCCCCTA
TTTGTATGAGCAGTAGCTTTTACTGGTCTACTAATTATTCTTTCTCTACCTATTTTAGCA
AGCGGAATCACAATACTTCTAACAGATCGTAACCTAAATAGCTCATTCTTTGATCCTTCA
GGTGGAGGAGATCCAATTTTCTTTCAACA
>H248_Lebertia_stigmatifera
CCGCTTGCAAGTAAACAGATGGACCCACGAAGTC--CAGTTGAGTAAGGGATTCAATT-C
TCTCGAGAGGCGAAGTT-TGCAGTT-TACAACCTCACG---GTTGTGGCTTGCATTTC--
TCTTGCTCAC--GTTGGAGCTCTGACTGCTTAGTCTGATACATTAACTGCTT-AGGGCAG
CCGTTGATTGTGGTCGTTTCAC----TTTCGA--TGGTG-AGTAAGTGA----TGTGATG
CTGAGCAGGT----GAAGTACTTAC--ACT-ATGTTG-TCAGATTATCGTCAAGTGCTTG
G------TGGAAAGAA-CTTTCGTCTC-TTGTAGATGAATCA------ATGATATCCAGA
GTAAGTAGGTCGGTCATCCATCTGACCCGTCTTGAAACACGGACCAAGGAGCCCAACAAT
TGCGCGAGTCGCTCAGTCTTGCATAGGCTTGAGAGGCGAAATAAACATAATGGTATGATC
GCGCAATGCCGACCTGCTGTATTTGCCTTTATTGACAGATTAGCGGAGTTTGAGCGTAAT
TGTTGGTACCCGAAAGATGGTGAACTATACTTGGGCAAGACGAAGCCAGAGGAAACTCTG
GTGGAGGTCTGTAGCGATTCTGACGTGCAAATCGATCGTCAGACCTGAGTATAGGGGCGA
AAGACTAATCGAACCATCTAGTAGCTGGTTCCTTCCGAAGTTTCCCTCAGGATAGCTGGC
ACAAGGAAGG--ACTCTGTAGCACCCGGTAAAGCGAATGATTAGAGGTATTGGGATCGAA
ACGATCTCAACCTATTCTCAAACTTTAAATGGGTGCGGA-GCTTGACTTATTTGGAG---
--TAAAGTCTT----GCTTTT--GTAAGAG--TTGTGCCAAGTGGGCCATTTTTGGTAAG
CAGAACTGGCGCTGTGGGATGAACCAAACACTGAGTTAAGGTACCCAATGCCG-ACGCTC
ATGAGACCCCATGAAAGGTGTTGGTTGCTATAGACAGCAACACTTTATTTTGCTTTTGGA
GCATGATCAGGAATAGTAGGAGCAAGACTAAGAACTTTAATCCGATTAGAATTAGGACAA
CCTGGAACTCTAATTGGAAGAGATCAAATTTATAATACAATTGTTACAGCTCATGCTTTT
GTTATAATTTTCTTTATAGTTATACCAATAATAATTGGAGGATTTGGAAATTGACTAGTA
CCATTAATAATTAGAGCACCAGATATAGCATTCCCCCGAATAAATAATATAAGATTTTGA
TTACTTCCTCCAGCCTTAATTTTACTATTATCAAGCTCTTTCACAGCTATAGGAGCAGGT
ACAGGATGAACAGTATATCCACCATTATCTGGAAATTTAGCTCATTCCGGTCCTTCAGTA
GACCTAACAATCTTTTCTCTTCATTTAGCAGGTATTTCCTCAATTTTAGGAGCTATCAAC
TTTATAGCTACAACTATTAATATAAAACCAAAAACAATAAAAATAGAACAAATTCCATTA
TTTGTATGATCGATTTTCATTACAGTCATTTTACTTTTATTATCACTCCCAGTACTAGCT
GGGGCCATTACTATATTATTAACAGACCGAAACTTTAATACTTCATTTTTTGACCCAGCT
GGAGGAGGAGACCCAATTTTATATCAACA
>H252_Lebertia_reticulata
CCGCTTGCAAGTAAACAGATGGACCCACGAAGTC--CTGTTGAGTAAGGGATTCATAT-A
CCTTGAGAGGCGAAGTT-TTTAGTTGAACATCTTTATT---GATGTGGCTTGCATTTC--
TCTTGCTCAC--GTTGGAGCTCTGACCGTTTAG--CTCAACCTTAACTGCTA-TGGGCAG
CCATTGTGAGTGATCTATTTAC----TTTCTG--ATG-GTAGTAAGTGA----GGTAACG
CTGAACGGGT----GAATATCTAAC--GAT-ATGTTGATCAGATTGTCGTCAAGTACTTG
G------TGAAGGGAC-TTTTCGTCTC-TTGTAGATGAATCA------ATGATATCCAGA
GTAAGTAGGTCGGTCATCCATCTGACCCGTCTTGAAACACGGACCAAGGAGCCCAGCAAT
TGCGCGAGTCGCTCAGTCTTGCATAGGCTTGAGAGGCGAAATAAACATAATGGTATGATC
GCGCAATGCCAACCTGCTATAGTTGCCTTGATTGACAGCTTAGTGGAGTTTGAGCGTAAT
TGCTGGTACCCGAAAGATGGTGAACTATACTTGGGCAAGACGAAGCCAGAGGAAACTCTG
GTGGAGGTCTGTAGCGATTCTGACGTGCAAATCGATCGTCAGACCTGAGTATAGGGGCGA
AAGACTAATCGAACCATCTAGTAGCTGGTTCCTTCCGAAGTTTCCCTCAGGATAGCTGAC
ACAAATGGAA--TCTCTGTAGCACCCGGTAAAGCGAATGATTAGAGGTATTGGGATCGAA
ACGATCTCAACCTATTCTCAAACTTTAAATGGGTGCGGA-GCTTGACTTTTTTGGAG---
--TGAAGTCTT----GCTTT---GTAAGAGTTTTGTGTCAAGTGGGCCATTTTTGGTAAG
CAGAACTGGCGCTGTGGGATGAACCAAACACAGAGTTAAAGTACCCAATGCCG-ACGCTC
ATGAGACCCCATGAAAGGTGTTGGTTGCTATAGACAGCAACATTATACTTCGCCTTTGGG
GCATGATCAGGTATAGTAGGTGCAAGATTAAGAACATTAATTCGATTAGAATTAGGACAA
CCTGGAACACTTTTAGGAAGAGATCAAATTTATAACACTATTGTAACAGCCCACGCCTTC
GTAATAATCTTCTTTATAGTTATACCAATAATGATTGGAGGTTTTGGAAATTGATTAGTA
CCACTTATAATTAGTGCTCCAGATATAGCATTCCCACGCATAAATAATATAAGATTTTGA
TTATTACCCCCTTCTTTAATTCTTCTATTATCAAGCTCTTTCACAGCAATAGGAGCTGGA
ACTGGATGAACAGTATATCCACCACTTTCTGGAAATATAGCTCACGCAGGTCCTGCAGTA
GATTTAACCATTTTCTCTCTTCATTTAGCAGGTATTTCGTCAATTTTAGGGGCTATTAAC
TTTATAGCAACAATTATTAATATAAAACCAAAAACAATAAAAATAGAACAAGTACCATTA
TTTGTATGATCAATTTTTATTACAGTTATTTTACTTCTTTTATCACTACCAGTTTTAGCT
GGAGCTATTACAATACTACTAACAGATCGAAACTTTAACACTTCATTTTTTGATCCTGCT
GGAGGAGGAGATCCAATTTTATACCAACA
>H253_Lebertia_reticulata
CCGCTTGCAAGTAAACAGATGGACCCACGAAGTC--CTGTTGAGTAAGGGATTCATAT-A
CCTTGAGAGGCGAAGTT-TTTAGTTGAACATCTTTATT---GATGTGGCTTGCATTTC--
TCTTGCTCAC--GTTGGAGCTCTGACCGTTTAG--CTCAACCTTAACTGCTA-TGGGCAG
CCATTGTGAGTGATCTATTTAC----TTTCTG--ATG-GTAGTAAGTGA----GGTAACG
CTGAACGGGT----GAATATCTAAC--GAT-ATGTTGATCAGATTGTCGTCAAGTACTTG
G------TGAAGGGAC-TTTTCGTCTC-TTGTAGATGAATCA------ATGATATCCAGA
GTAAGTAGGTCGGTCATCCATCTGACCCGTCTTGAAACACGGACCAAGGAGCCCAGCAAT
TGCGCGAGTCGCTCAGTCTTGCATAGGCTTGAGAGGCGAAATAAACATAATGGTATGATC
GCGCAATGCCAACCTGCTATAGTTGCCTTGATTGACAGCTTAGTGGAGTTTGAGCGTAAT
TGCTGGTACCCGAAAGATGGTGAACTATACTTGGGCAAGACGAAGCCAGAGGAAACTCTG
GTGGAGGTCTGTAGCGATTCTGACGTGCAAATCGATCGTCAGACCTGAGTATAGGGGCGA
AAGACTAATCGAACCATCTAGTAGCTGGTTCCTTCCGAAGTTTCCCTCAGGATAGCTGAC
ACAAATGGAA--TCTCTGTAGCACCCGGTAAAGCGAATGATTAGAGGTATTGGGATCGAA
ACGATCTCAACCTATTCTCAAACTTTAAATGGGTGCGGA-GCTTGACTTTTTTGGAG---
--TGAAGTCTT----GCTTT---GTAAGAGTTTTGTGTCAAGTGGGCCATTTTTGGTAAG
CAGAACTGGCGCTGTGGGATGAACCAAACACAGAGTTAAAGTACCCAATGCCG-ACGCTC
ATGAGACCCCATGAAAGGTGTTGGTTGCTATAGACAGCAACATTATACTTCGCCTTTGGG
GCATGATCAGGTATAGTAGGTGCAAGATTAAGAACATTAATTCGATTAGAATTAGGACAA
CCTGGAACACTTTTAGGAAGAGATCAAATTTATAACACTATTGTAACAGCCCACGCCTTC
GTAATAATCTTCTTTATAGTTATACCAATAATGATTGGAGGTTTTGGAAATTGATTAGTA
CCACTTATAATTAGTGCTCCAGATATAGCATTCCCACGCATAAATAATATAAGATTTTGA
TTATTACCCCCTTCTTTAATTCTTCTATTATCAAGCTCTTTCACAGCAATAGGAGCTGGA
ACTGGATGAACAGTATATCCACCACTTTCTGGAAATATAGCTCACGCAGGTCCTGCAGTA
GATTTAACCATTTTCTCTCTTCATTTAGCAGGTATTTCGTCAATTTTAGGGGCTATTAAC
TTTATAGCAACAATTATTAATATAAAACCAAAAACAATAAAAATAGAACAAGTACCATTA
TTTGTATGATCAATTTTTATTACAGTTATTTTACTTCTTTTATCACTACCAGTTTTAGCT
GGAGCTATTACAATACTACTAACAGATCGAAACTTTAACACTTCATTTTTTGATCCTGCT
GGAGGAGGAGATCCAATTTTATACCAACA
>H254_Lebertia_cuneifera
CCGCTTGCAAGTAAACAGATGGACCCACGAAGTC--CGGTTGAGTAAGGGATTCAATT-C
TCTCGAGAGGCGAGGTT-CGCAGTT-TACAACCTCACG---GTTGTGGCTTGCATTTC--
TCTTGCTCAC--GATGGAGCTCTGACTGCTTAGTCTGATACATTAACTGCTT-AGGGCAG
CCGTTGTTTGTGGTCAGTTCAC----TTTCGA--CGGTG-AGTAAGTGA----TGTGATG
CTGAGCAGGT----GAATATCTTACATACT-ATGTTG-TCAGATTATCGTCAAGTGCTTG
G------TGAGGAGAA-CTTTCGTCTC-TCGTAGATGAATCA------ATGATATCCAGA
GTAAGTAGGTCGGTCATCCATCTGACCCGTCTTGAAACACGGACCAAGGAGCCCAACAAT
TGCGCGAGTCGCTCAGTCTTGCATAGGCTTGAGAGGCGAAATAAACATAATGGTATGATC
GCGCAATGCCGACCTGCTGTATCTGCCTTCATTGACAGATTAGCGGAGTTTGAGCGTAAT
TGTTGGTACCCGAAAGATGGTGAACTATACTTGGGCAAGACGAAGCCAGAGGAAACTCTG
GTGGAGGTCTGTAGCGATTCTGACGTGCAAATCGATCGTCAGACCTGAGTATAGGGGCGA
AAGACTAATCGAACCATCTAGTAGCTGGTTCCTTCCGAAGTTTCCCTCAGGATAGCTGGC
ACAAGGAAGG--ACTCTGTAGCACCCGGTAAAGCGAATGATTAGAGGTATTGGGATCGAA
ACGATCTCAACCTATTCTCAAACTTTAAATGGGTGCGGA-GCTTGACTTATTTGGAG---
--TAAAGTCTT----GCTTTT--GTAAGAG--TTGTGCCAAGTGGGCCATTTTTGGTAAG
CAGAACTGGCGCTGTGGGATGAACCAAACACTGAGTTAAGGTACCCAATGCCG-ACGCTC
ATGAGACCCCATGAAAGGTGTTGGTTGCTATAGACAGCAACCCTTTACTTTGCTTTTGGA
GCATGATCAGGAATAGTAGGAGCAAGTTTAAGAACTTTAATTCGACTGGAGCTAGGACAA
CCAGGAACTTTAATCGGAAGAGATCAAATTTATAACACAATTGTTACAGCACATGCTTTT
GTTATAATTTTTTTTATAGTAATACCAATAATAATCGGAGGTTTTGGAAATTGATTAGTT
CCTCTAATGATTAGAGCACCAGATATGGCATTCCCTCGAATAAATAATATAAGATTTTGA
TTACTTCCACCAGCATTAATTTTACTACTATCAAGTTCTTTCACAGCTATAGGCGCTGGA
ACAGGGTGAACAGTCTATCCTCCTTTATCAGGAAACTTAGCCCATTCTGGACCATCAGTA
GATTTAACAATTTTTTCTCTTCATTTAGCAGGTATCTCATCAATTTTAGGAGCTATTAAT
TTTATAGCTACAACCATTAATATAAAACCGAAAACTATAAAAATAGAACAAATTCCCTTA
TTCGTATGATCAATTTTTATCACAGTCATTTTACTTCTTCTATCTTTACCAGTACTAGCA
GGAGCTATTACAATACTTCTAACAGACCGAAATTTTAATACATCATTTTTTGACCCTGCT
GGAGGAGGAGATCCAATTTTATATCAACA
>H255_Lebertia_cuneifera
CCGCTTGCAAGTAAACAGATGGACCCACGAAGTC--CGGTTGAGTAAGGGATTCAATT-C
TCTCGAGAGGCGAGGTT-CGCAGTT-TACAACCTCACG---GTTGTGGCTTGCATTTC--
TCTTGCTCAC--GATGGAGCTCTGACTGCTTAGTCTGATACATTAACTGCTT-AGGGCAG
CCGTTGTTTGTGGTCAGTTCAC----TTTCGA--CGGTG-AGTAAGTGA----TGTGATG
CTGAGCAGGT----GAATATCTTACATACT-ATGTTG-TCAGATTATCGTCAAGTGCTTG
G------TGAGGAGAA-CTTTCGTCTC-TCGTAGATGAATCA------ATGATATCCAGA
GTAAGTAGGTCGGTCATCCATCTGACCCGTCTTGAAACACGGACCAAGGAGCCCAACAAT
TGCGCGAGTCGCTCAGTCTTGCATAGGCTTGAGAGGCGAAATAAACATAATGGTATGATC
GCGCAATGCCGACCTGCTGTATCTGCCTTCATTGACAGATTAGCGGAGTTTGAGCGTAAT
TGTTGGTACCCGAAAGATGGTGAACTATACTTGGGCAAGACGAAGCCAGAGGAAACTCTG
GTGGAGGTCTGTAGCGATTCTGACGTGCAAATCGATCGTCAGACCTGAGTATAGGGGCGA
AAGACTAATCGAACCATCTAGTAGCTGGTTCCTTCCGAAGTTTCCCTCAGGATAGCTGGC
ACAAGGAAGG--ACTCTGTAGCACCCGGTAAAGCGAATGATTAGAGGTATTGGGATCGAA
ACGATCTCAACCTATTCTCAAACTTTAAATGGGTGCGGA-GCTTGACTTATTTGGAG---
--TAAAGTCTT----GCTTTT--GTAAGAG--TTGTGCCAAGTGGGCCATTTTTGGTAAG
CAGAACTGGCGCTGTGGGATGAACCAAACACTGAGTTAAGGTACCCAATGCCG-ACGCTC
ATGAGACCCCATGAAAGGTGTTGGTTGCTATAGACAGCAACCCTTTACTTTGCTTTTGGA
GCATGATCAGGAATAGTAGGAGCAAGTTTAAGAACTTTAATTCGACTGGAGCTAGGACAA
CCAGGAACTTTAATCGGAAGAGATCAAATTTATAACACAATTGTTACAGCACATGCTTTT
GTTATAATTTTTTTTATAGTAATACCAATAATAATCGGAGGTTTTGGAAATTGATTAGTT
CCTCTAATGATTAGAGCACCAGATATGGCATTCCCTCGAATAAATAATATAAGATTTTGA
TTACTTCCACCAGCATTAATTTTACTACTATCAAGTTCTTTCACAGCTATAGGCGCTGGA
ACAGGGTGAACAGTCTATCCTCCTTTATCAGGAAACTTAGCCCATTCTGGACCATCAGTA
GATTTAACAATTTTTTCTCTTCATTTAGCAGGTATCTCATCAATTTTAGGAGCTATTAAT
TTTATAGCTACAACCATTAATATAAAACCGAAAACTATAAAAATAGAACAAATTCCCTTA
TTCGTATGATCAATTTTTATCACAGTCATTTTACTTCTTCTATCTTTACCAGTACTAGCA
GGAGCTATTACAATACTTCTAACAGACCGAAATTTTAATACATCATTTTTTGACCCTGCT
GGAGGAGGAGATCCAATTTTATATCAACA
>H256_Lebertia_cuneifera
CCGCTTGCAAGTAAACAGATGGACCCACGAAGTC--CGGTTGAGTAAGGGATTCAATT-C
TCTCGAGAGGCGAGGTT-CGCAGTT-TACAACCTCACG---GTTGTGGCTTGCATTTC--
TCTTGCTCAC--GATGGAGCTCTGACTGCTTAGTCTGATACATTAACTGCTT-AGGGCAG
CCGTTGTTTGTGGTCAGTTCAC----TTTCGA--CGGTG-AGTAAGTGA----TGTGATG
CTGAGCAGGT----GAATATCTTACATACT-ATGTTG-TCAGATTATCGTCAAGTGCTTG
G------TGAGGAGAA-CTTTCGTCTC-TCGTAGATGAATCA------ATGATATCCAGA
GTAAGTAGGTCGGTCATCCATCTGACCCGTCTTGAAACACGGACCAAGGAGCCCAACAAT
TGCGCGAGTCGCTCAGTCTTGCATAGGCTTGAGAGGCGAAATAAACATAATGGTATGATC
GCGCAATGCCGACCTGCTGTATCTGCCTTCATTGACAGATTAGCGGAGTTTGAGCGTAAT
TGTTGGTACCCGAAAGATGGTGAACTATACTTGGGCAAGACGAAGCCAGAGGAAACTCTG
GTGGAGGTCTGTAGCGATTCTGACGTGCAAATCGATCGTCAGACCTGAGTATAGGGGCGA
AAGACTAATCGAACCATCTAGTAGCTGGTTCCTTCCGAAGTTTCCCTCAGGATAGCTGGC
ACAAGGAAGG--ACTCTGTAGCACCCGGTAAAGCGAATGATTAGAGGTATTGGGATCGAA
ACGATCTCAACCTATTCTCAAACTTTAAATGGGTGCGGA-GCTTGACTTATTTGGAG---
--TAAAGTCTT----GCTTTT--GTAAGAG--TTGTGCCAAGTGGGCCATTTTTGGTAAG
CAGAACTGGCGCTGTGGGATGAACCAAACACTGAGTTAAGGTACCCAATGCCG-ACGCTC
ATGAGACCCCATGAAAGGTGTTGGTTGCTATAGACAGCAACCCTTTACTTTGCTTTTGGA
GCATGATCAGGAATAGTAGGAGCAAGTTTAAGAACTTTAATTCGACTGGAGCTAGGACAA
CCAGGAACTTTAATCGGAAGAGATCAAATTTATAACACAATTGTTACAGCACATGCTTTT
GTTATAATTTTTTTTATAGTAATACCAATAATAATCGGAGGTTTTGGAAATTGATTAGTT
CCTCTAATGATTAGAGCACCAGATATGGCATTCCCTCGAATAAATAATATAAGATTTTGA
TTACTTCCACCAGCATTAATTTTACTACTATCAAGTTCTTTCACAGCTATAGGCGCTGGA
ACAGGGTGAACAGTCTATCCTCCTTTATCAGGAAACTTAGCCCATTCTGGACCATCAGTA
GATTTAACAATTTTTTCTCTTCATTTAGCAGGTATCTCATCAATTTTAGGAGCTATTAAT
TTTATAGCTACAACCATTAATATAAAACCGAAAACTATAAAAATAGAACAAATTCCCTTA
TTCGTATGATCAATTTTTATCACAGTCATTTTACTTCTTCTATCTTTACCAGTACTAGCA
GGAGCTATTACAATACTTCTAACAGACCGAAATTTTAATACATCATTTTTTGACCCTGCT
GGAGGAGGAGATCCAATTTTATATCAACA
>H257_Lebertia_holsatica
CCGCTTGCAAGTAAACAGATGGACCCACGAAGTC--CGGTTGAGTAAGGGATTCAATT-C
TCTCGAGAGGCGAAGTT-GGCTCT--CATGACCTCACG---GTTGTGAGTTGCATTTC--
TCTTGTTCAC--GATGGAGCTCTGACTGCTTAGTCTGAAACATTAACTGCTT-AGGGCAG
CCGTTGTTTGTGGTCGTTTCAC----TTTCGA--TGGTG-AGTAAGTGA----TGTGACG
CTGAGCAGGT----GAATATCTTACATACT-ATGTTG-TCAGATTATCGTCAAGTGCTTG
G------TGAGGAGAA-CTTTCGTCTC-TCGTAGATGAATCA------ATGATATCCAGA
GTAAGTAGGTCGGTCATCCATCTGACCCGTCTTGAAACACGGACCAAGGAGCCCAACAAT
TGCGCGAGTCGCTCAGTCTTGCATAGGCTTGAGAGGCGAAATAAACATAACGGTATGATC
GCGCAATGCCGACCTGCTGTATTTGCCTTCATTGACAGATTAGCGGAGTCTGAGCGTAAT
TGTTGGTACCCGAAAGATGGTGAACTATACTTGGGCAAGACGAAGCCAGAGGAAACTCTG
GTGGAGGTCTGTAGCGATTCTGACGTGCAAATCGATCGTCAGACCTGAGTATAGGGGCGA
AAGACTAATCGAACCATCTAGTAGCTGGTTCCTTCCGAAGTTTCCCTCAGGATAGCTGGC
ACAAAGGAAGGTACTCTGTAGCACCCGGTAAAGCGAATGATTAGAGGTATTGGGATCGAA
ACGATCTCAACCTATTCTCAAACTTTAAATGGGTGCGGA-GCTTGACTTATTTGGAG---
--TAAAGTCTT----GCTTTT--GTAAGAG--TTGTGCCAAGTGGGCCATTTTTGGTAAG
CAGAACTGGCGCTGTGGGATGAACCAAACACTGAGTTAAAGTACCCAATGCCG-ACGCTC
ATGAGACCCCATGAAAGGTGTTGGTTGCTATAGACAGCAACTCTTTATTTTGCTTTTGGA
GCATGATCAGGAATAGTAGGAGCTAGATTAAGAACTATAATCCGACTGGAACTAGGACAA
CCTGGAACCTTAATTGGAAGAGATCAAATTTATAACACTATTGTAACAGCACATGCTTTT
ATTATAATTTTTTTTATAGTTATACCAATAATAATTGGAGGATTCGGTAATTGACTTGTA
CCTCTAATAATTAGAGCACCAGATATAGCATTCCCCCGAATAAATAATATAAGATTTTGA
TTACTTCCACCAGCCTTAATTTTATTACTATCTAGTTCCTTTACAGCAATAGGAGCCGGA
ACAGGATGAACTGTATACCCACCTTTATCTAGAAACTTAGCCCATTCTGGACCTTCAGTA
GATTTAGCAATTTTCTCTCTTCACCTAGCAGGTATTTCTTCAATTTTAGGTGCTATTAAT
TTCATAGCTACTACTATTAATATAAAACCTAAAACAATAAAAATAGAACAAATTCCTTTA
TTTGTTTGATCAATTTTCATTACAGTTATCCTTCTTTTACTATCTTTACCAGTCTTAGCA
GGAGCTATTACAATACTTTTAACAGACCGAAACTTTAATACTTCATTCTTTGACCCAGCA
GGAGGAGGAGATCCTATTCTTTATCAACA
>H258_Lebertia_holsatica
CCGCTTGCAAGTAAACAGATGGACCCACGAAGTC--CGGTTGAGTAAGGGATTCAATT-C
TCTCGAGAGGCGAAGTT-GGCTCT--CATGACCTCACG---GTTGTGAGTTGCATTTC--
TCTTGTTCAC--GATGGAGCTCTGACTGCTTAGTCTGAAACATTAACTGCTT-AGGGCAG
CCGTTGTTTGTGGTCGTTTCAC----TTTCGA--TGGTG-AGTAAGTGA----TGTGACG
CTGAGCAGGT----GAATATCTTACATACT-ATGTTG-TCAGATTATCGTCAAGTGCTTG
G------TGAGGAGAA-CTTTCGTCTC-TCGTAGATGAATCA------ATGATATCCAGA
GTAAGTAGGTCGGTCATCCATCTGACCCGTCTTGAAACACGGACCAAGGAGCCCAACAAT
TGCGCGAGTCGCTCAGTCTTGCATAGGCTTGAGAGGCGAAATAAACATAACGGTATGATC
GCGCAATGCCGACCTGCTGTATTTGCCTTCATTGACAGATTAGCGGAGTCTGAGCGTAAT
TGTTGGTACCCGAAAGATGGTGAACTATACTTGGGCAAGACGAAGCCAGAGGAAACTCTG
GTGGAGGTCTGTAGCGATTCTGACGTGCAAATCGATCGTCAGACCTGAGTATAGGGGCGA
AAGACTAATCGAACCATCTAGTAGCTGGTTCCTTCCGAAGTTTCCCTCAGGATAGCTGGC
ACAAAGGAAGGTACTCTGTAGCACCCGGTAAAGCGAATGATTAGAGGTATTGGGATCGAA
ACGATCTCAACCTATTCTCAAACTTTAAATGGGTGCGGA-GCTTGACTTATTTGGAG---
--TAAAGTCTT----GCTTTT--GTAAGAG--TTGTGCCAAGTGGGCCATTTTTGGTAAG
CAGAACTGGCGCTGTGGGATGAACCAAACACTGAGTTAAAGTACCCAATGCCG-ACGCTC
ATGAGACCCCATGAAAGGTGTTGGTTGCTATAGACAGCAACTCTTTATTTTGCTTTTGGA
GCATGATCAGGAATAGTAGGAGCTAGATTAAGAACTATAATCCGACTGGAACTAGGACAA
CCTGGAACCTTAATTGGAAGAGATCAAATTTATAACACTATTGTAACAGCACATGCTTTT
ATTATAATTTTTTTTATAGTTATACCAATAATAATTGGAGGATTCGGTAATTGACTTGTA
CCTCTAATAATTAGAGCACCAGATATAGCATTCCCCCGAATAAATAATATAAGATTTTGA
TTACTTCCACCAGCCTTAATTTTATTACTATCTAGTTCCTTTACAGCAATAGGAGCCGGA
ACAGGATGAACTGTATACCCACCTTTATCTAGAAACTTAGCCCATTCTGGACCTTCAGTA
GATTTAGCAATTTTCTCTCTTCACCTAGCAGGTATTTCTTCAATTTTAGGTGCTATTAAT
TTCATAGCTACTACTATTAATATAAAACCTAAAACAATAAAAATAGAACAAATTCCTTTA
TTTGTTTGATCAATTTTCATTACAGTTATCCTTCTTTTACTATCTTTACCAGTCTTAGCA
GGAGCTATTACAATACTTTTAACAGACCGAAACTTTAATACTTCATTCTTTGACCCAGCA
GGAGGAGGAGATCCTATTCTTTATCAACA
>H259_Lebertia_lativentris
CCGCTTGCAAGTAAACAGATGGACCCACGAAGTC--CGGTTGAGTAAGGGATTCAATT-C
TCTCGAGAGGCGAAGTT-GGCTCT--CATGACCTCACG---GTTGTGAGTTGCATTTC--
TCTTGTTCAC--GATGGAGCTCTGACTGCTTAGTCTGAAACATTAACTGCTT-AGGGCAG
CCGTTGTTTGTGGTCGTTTCAC----TTTCGA--TGGTG-AGTAAGTGA----TGTGACG
CTGAGCAGGT----GAATATCTTACATACT-ATGTTG-TCAGATTATCGTCAAGTGCTTG
G------TGAGGAGAA-CTTTCGTCTC-TCGTAGATGAATCA------ATGATATCCAGA
GTAAGTAGGTCGGTCATCCATCTGACCCGTCTTGAAACACGGACCAAGGAGCCCAACAAT
TGCGCGAGTCGCTCAGTCTTGCATAGGCTTGAGAGGCGAAATAAACATAACGGTATGATC
GCGCAATGCCGACCTGCTGTATTTGCCTTCATTGACAGATTAGCGGAGTCTGAGCGTAAT
TGTTGGTACCCGAAAGATGGTGAACTATACTTGGGCAAGACGAAGCCAGAGGAAACTCTG
GTGGAGGTCTGTAGCGATTCTGACGTGCAAATCGATCGTCAGACCTGAGTATAGGGGCGA
AAGACTAATCGAACCATCTAGTAGCTGGTTCCTTCCGAAGTTTCCCTCAGGATAGCTGGC
ACAAAGGAAGGTACTCTGTAGCACCCGGTAAAGCGAATGATTAGAGGTATTGGGATCGAA
ACGATCTCAACCTATTCTCAAACTTTAAATGGGTGCGGA-GCTTGACTTATTTGGAG---
--TAAAGTCTT----GCTTTT--GTAAGAG--TTGTGCCAAGTGGGCCATTTTTGGTAAG
CAGAACTGGCGCTGTGGGATGAACCAAACACTGAGTTAAAGTACCCAATGCCG-ACGCTC
ATGAGACCCCATGAAAGGTGTTGGTTGCTATAGACAGCAACACTTTATTTTGCTTTTGGA
GCATGGTCAGGAATAGTGGGAGCAAGATTAAGAACTTTAATCCGACTGGAACTAGGACAA
CCTGGAACCTTAATTGGAAGAGATCAAATTTATAACACTATTGTAACAGCACATGCTTTT
GTTATAATTTTTTTTATAGTTATACCAATAATAATTGGAGGATTCGGTAATTGACTTGTG
CCTCTAATAATTAGAGCACCAGATATAGCATTCCCCCGAATAAATAATATAAGATTTTGA
TTACTTCCACCAGCATTAATTTTATTACTATCTAGTTCATTTACAGCAATAGGAGCCGGA
ACAGGATGAACTGTATATCCACCTTTATCTAGAAACTTAGCCCATTCTGGACCTTCAGTC
GATTTAACAATTTTCTCTCTCCACCTAGCAGGTATTTCCTCAATTTTAGGTGCTATTAAT
TTCATAGCTACTACTATTAATATAAAACCTAAAACAATAAAAATAGAACAAATTCCTTTA
TTTGTTTGATCAATTTTCATTACAGTTATCCTTCTTTTATTATCTTTACCAGTTTTAGCA
GGAGCTATTACAATACTTTTAACAGACCGAAACTTTAATACTTCATTCTTTGACCCAGCA
GGAGGAGGAGATCCTATTCTTTATCAACA
>H26_Lebertia_maculosa
CCGCTTGCAAGCAAACAGATGGACCCACGAAGTC--CTGTTGAGTAAGAGATTCATAT-A
CTCTAAGAGGCGATGCTGTGTCGTTATGATGCTTCTTTATTGAGGTTAGCTGCATTTC--
TTTTGCTCAC--GATGGAGCTCTGACTGCTCAAC-TGATACCTTACTGCTTT-ACGGCAG
CCGTTATTTGTGATCATTT-AC----TTGTGA--TGGTGAAGTAAGTGA----GGTGATG
TTGAGTAGGT----GAATATCTAACA-TTT-ATGT---TCAGATTATCGCCAAGAGTTTG
G------TGAGGAGATAATTTCGGCTC-TTGTAGTTGAATCA------ATGATATCCAGA
GTAAGTAGGTCGGTCATCCATCTGACCCGTCTTGAAACACGGACCAAGGAGCCCAACAAA
TGCGCGAGTCGCTCAGTCTTGCATAGGCTTGAGAGGCGAAATAAACATAACAGCATGATC
GCGCAATGCTGACCTACTATAGTTGCCTT--CTGACAACTCGGTGGAGTCTGAGCGTATT
TGTTGGTACCCGAAAGATGGTGAACTATACTTGGGCAAGATGAAGCCAGAGGAAACTCTG
GTGGAGGTCTGTAGCGATTCTGACGTGCAAATCGATCGTCAGACCTGAGTATAGGGGCGA
AAGACTAATCGAACCATCTAGTAGCTGGTTCCTTCCGAAGTTTCCCTCAGGATAGCTGGC
ACATACAAAG--ACTCTGTAGCACCCGGTAAAGAGAATGATTAGAGGTATTGGGATCGAA
ACGATCTCAACCTATTCTCAAACTTTGAATGGGTGCGGA-GCTTGACTTATTTGAAGTGA
AATAAAGTCTT----GCTTTT--GTAAGAG--TTGTGCCAAGTGGGCCATTTTTGGTAAG
CAGAACTGGCGCTGTGGGATGAACCAAACACTAAGTTAAGGTACCAAATGCGT-ACGCTC
ATGAGACCCCATGAAAGGTGTTGGTTGCTTATGACAGCAACACTTTATTTTGCCTTTGGA
GCTTGATCTGGAATAGTAGGAGCAAGATTAAGTACCTTAATTCGATTAGAATTAGGACAA
CCCGGAACACTTTTAGGAAGAGATCAAATTTATAATACAATTGTAACAGCTCACGCTTTT
GTTATAATCTTTTTTATAGTTATACCAATAATAATTGGAGGATTTGGAAACTGATTAGTT
CCCCTTATAATTAGAGCCCCAGATATAGCTTTTCCACGAATAAATAATATAAGCTTTTGA
CTTTTACCTCCATCTTTAATTTTACTTTTATCAAGTTCTTTTACATCAATAGGAGCAGGA
ACAGGGTGAACTGTATATCCGCCCCTATCAGGAAATTTAGCTCACGCTGGTCCTTCAGTT
GATTTAACCATCTTTTCATTACATCTAGCTGGAATCTCATCGATTCTAGGAGCTATTAAT
TTCATAGCCACAATTATTAATATAAAACCTAAAACAATAAAAATGGAACAAATTCCATTA
TTCGTATGATCAATTTTTATTACAGTAATTTTATTATTATTATCTTTACCAGTTCTAGCT
GGAGCTATTACTATATTATTAACTGATCGAAATTTTAATACATCATTTTTTGATCCAGCA
GGAGGAGGAGACCCTATTTTATATCAACA
>H260_Lebertia_minutipalpis
CCGCTTGCAAGTAAACAGATGGACCCACGAAGTC--CTGTTGAGTGAGAGATTCATAT-A
GCTCGAGAGGCGAAGTT-TGCAGTG-GATATCTTAAGT---GATATCGCTTGCATTTC--
TCTTGCTCAC--GCTGGAGCTCTGACTGCTTAG--CATAACCTTAACTGCTT-AGGGCAG
CCGATGATTGTGGTCGTTTCAC----TCTCGA--AGGTGTAGTAAGTGA----GGTGACG
TTGAGCAGGT----GAACACCTAAC--GAT-ATGTTGATCAGATTGTCGTCAAGCGTTTG
G------TGAGGGGAA-CTTTCGTCTC-TCGTAGATGAATCA------ATGATATCCAGA
GTAAGTAGGTCGGTCATCCATCTGACCCGTCTTGAAACACGGACCAAGGAGCCCAGCAAT
TGCGCGAGTCGCTCAGTCTTGCATAGGCTTGAGAGGCGAAATAAACATAACGGTATGATC
GCGCAATACCGACCTGCTATAGTTGCCTTGATTGACAGCTTAGCGGAGTCTGAGCGTAAT
TGCTGGTACCCGAAAGATGGTGAACTATACTTGGGCAAGACGAAGCCAGAGGAAACTCTG
GTGGAGGTCTGTAGCGATTCTGACGTGCAAATCGATCGTCAGACCTGAGTATAGGGGCGA
AAGACTAATCGAACCATCTAGTAGCTGGTTCCTTCCGAAGTTTCCCTCAGGATAGCTGGC
ACAAAGACCG---CTCTGTAGCACCCGGTAAAGCGAATGATTAGAGGTATTGGGATCGAA
ACGATCTCAACCTATTCTCAAACTTTAAATGGGTGCGGA-GCTTGACTTTTTTGGAG---
--TGAAGTCTT----GCTTTT--GTAAGAG--TTGTGCCAAGTGGGCCATTTTTGGTAAG
CAGAACTGGCGCTGTGGGATGAACCAAACACTGAGTTAAGGTACCAAATGCCG-ACGCTC
ATGAGACCCCATGAAAGGTGTTGGTTGCTATAGACAGCAACACTCTACTTTGCTTTTGGA
GCATGATCAGGAATAGTAGGAGCCAGTTTAAGAACTTTAATTCGACTTGAATTAGGGCAA
CCAGGAACATTATTGGGAAGAGACCAAATTTACAATACAATCGTAACAGCCCACGCTTTT
GTTATAATCTTTTTTATAGTTATACCAATAATAATTGGTGGATTTGGAAATTGACTTGTT
CCACTTATAATTAGAGCTCCAGATATAGCATTTCCACGAATAAATAATATAAGATTTTGA
CTTCTACCTCCATCATTAATTTTATTACTATCAAGTTCTTTCACTGCAATAGGGGCCGGA
ACAGGGTGAACAGTTTATCCACCTCTATCAGGTAATATAGCTCATGCAGGACCATCTGTA
GATTTAACCATTTTTTCTCTTCATTTAGCAGGTATTTCCTCTATTTTAGGAGCTATTAAC
TTTATAGCCACAATTATCAATATAAAACCAAAAACTATAAAAATAGAACAAATTCCCCTA
TTTGTTTGATCAATTTTTATTACGGTAATCTTACTTCTATTATCTTTACCAGTTTTAGCA
GGAGCTATTACAATATTATTAACAGATCGAAATTTTAATACCTCATTCTTTGATCCTGCT
GGAGGAGGAGACCCAATCTTATACCAACA
>H261_Lebertia_minutipalpis
CCGCTTGCAAGTAAACAGATGGACCCACGAAGTC--CTGTTGAGTGAGAGATTCATAT-A
GCTCGAGAGGCGAAGTT-TGCAGTG-GATATCTTAAGT---GATATCGCTTGCATTTC--
TCTTGCTCAC--GCTGGAGCTCTGACTGCTTAG--CATAACCTTAACTGCTT-AGGGCAG
CCGATGATTGTGGTCGTTTCAC----TCTCGA--AGGTGTAGTAAGTGA----GGTGACG
TTGAGCAGGT----GAACACCTAAC--GAT-ATGTTGATCAGATTGTCGTCAAGCGTTTG
G------TGAGGGGAA-CTTTCGTCTC-TCGTAGATGAATCA------ATGATATCCAGA
GTAAGTAGGTCGGTCATCCATCTGACCCGTCTTGAAACACGGACCAAGGAGCCCAGCAAT
TGCGCGAGTCGCTCAGTCTTGCATAGGCTTGAGAGGCGAAATAAACATAACGGTATGATC
GCGCAATACCGACCTGCTATAGTTGCCTTGATTGACAGCTTAGCGGAGTCTGAGCGTAAT
TGCTGGTACCCGAAAGATGGTGAACTATACTTGGGCAAGACGAAGCCAGAGGAAACTCTG
GTGGAGGTCTGTAGCGATTCTGACGTGCAAATCGATCGTCAGACCTGAGTATAGGGGCGA
AAGACTAATCGAACCATCTAGTAGCTGGTTCCTTCCGAAGTTTCCCTCAGGATAGCTGGC
ACAAAGACCG---CTCTGTAGCACCCGGTAAAGCGAATGATTAGAGGTATTGGGATCGAA
ACGATCTCAACCTATTCTCAAACTTTAAATGGGTGCGGA-GCTTGACTTTTTTGGAG---
--TGAAGTCTT----GCTTTT--GTAAGAG--TTGTGCCAAGTGGGCCATTTTTGGTAAG
CAGAACTGGCGCTGTGGGATGAACCAAACACTGAGTTAAGGTACCAAATGCCG-ACGCTC
ATGAGACCCCATGAAAGGTGTTGGTTGCTATAGACAGCAACACTCTACTTTGCTTTTGGA
GCATGATCAGGAATAGTAGGAGCCAGTTTAAGAACTTTAATTCGACTTGAATTAGGGCAA
CCAGGAACATTATTGGGAAGAGACCAAATTTATAATACAATCGTAACAGCCCACGCTTTT
GTTATAATCTTTTTTATAGTTATACCAATAATAATTGGTGGATTTGGAAATTGACTTGTT
CCACTTATAATTAGAGCTCCAGATATAGCATTTCCACGAATAAATAATATAAGATTTTGA
CTTCTACCTCCATCATTAATTTTATTACTATCAAGTTCTTTTACTGCAATAGGGGCCGGA
ACAGGGTGAACAGTTTATCCACCTCTATCAGGTAATATAGCTCATGCAGGACCATCTGTA
GATTTAACCATTTTTTCTCTTCATTTAGCAGGTATTTCCTCTATTTTAGGAGCTATTAAC
TTTATAGCCACAATTATCAATATAAAACCAAAAACTATAAAAATAGAACAAATTCCCCTA
TTTGTTTGATCAATTTTTATTACGGTAATCTTACTTCTATTATCTTTACCAGTTTTAGCA
GGAGCTATTACAATATTATTAACAGATCGAAATTTTAATACCTCATTCTTTGATCCTGCT
GGAGGAGGAGACCCAATCTTATACCAACA
>H262_Lebertia_minutipalpis
CCGCTTGCAAGTAAACAGATGGACCCACGAAGTC--CTGTTGAGTGAGAGATTCATAT-A
GCTCGAGAGGCGAAGTT-TGCAGTG-GATATCTTAAGT---GATATCGCTTGCATTTC--
TCTTGCTCAC--GCTGGAGCTCTGACTGCTTAG--CATAACCTTAACTGCTT-AGGGCAG
CCGATGATTGTGGTCGTTTCAC----TCTCGA--AGGTGTAGTAAGTGA----GGTGACG
TTGAGCAGGT----GAACACCTAAC--GAT-ATGTTGATCAGATTGTCGTCAAGCGTTTG
G------TGAGGGGAA-CTTTCGTCTC-TCGTAGATGAATCA------ATGATATCCAGA
GTAAGTAGGTCGGTCATCCATCTGACCCGTCTTGAAACACGGACCAAGGAGCCCAGCAAT
TGCGCGAGTCGCTCAGTCTTGCATAGGCTTGAGAGGCGAAATAAACATAACGGTATGATC
GCGCAATACCGACCTGCTATAGTTGCCTTGATTGACAGCTTAGCGGAGTCTGAGCGTAAT
TGCTGGTACCCGAAAGATGGTGAACTATACTTGGGCAAGACGAAGCCAGAGGAAACTCTG
GTGGAGGTCTGTAGCGATTCTGACGTGCAAATCGATCGTCAGACCTGAGTATAGGGGCGA
AAGACTAATCGAACCATCTAGTAGCTGGTTCCTTCCGAAGTTTCCCTCAGGATAGCTGGC
ACAAAGACCG---CTCTGTAGCACCCGGTAAAGCGAATGATTAGAGGTATTGGGATCGAA
ACGATCTCAACCTATTCTCAAACTTTAAATGGGTGCGGA-GCTTGACTTTTTTGGAG---
--TGAAGTCTT----GCTTTT--GTAAGAG--TTGTGCCAAGTGGGCCATTTTTGGTAAG
CAGAACTGGCGCTGTGGGATGAACCAAACACTGAGTTAAGGTACCAAATGCCG-ACGCTC
ATGAGACCCCATGAAAGGTGTTGGTTGCTATAGACAGCAACACTCTACTTTGCTTTTGGA
GCATGATCAGGAATAGTAGGAGCCAGTTTAAGAACTTTAATTCGACTTGAATTAGGGCAA
CCAGGAACATTATTGGGAAGAGACCAAATTTATAATACAATCGTAACAGCCCACGCTTTT
GTTATAATCTTTTTTATAGTTATACCAATAATAATTGGTGGATTTGGAAATTGACTTGTT
CCACTTATAATTAGAGCTCCAGATATAGCATTTCCACGAATAAATAATATAAGATTTTGA
CTTCTACCTCCATCATTAATTTTATTACTATCAAGTTCTTTCACTGCCATAGGGGCCGGA
ACAGGGTGAACAGTTTATCCACCTCTATCAGGTAATATAGCTCATGCAGGACCATCTGTA
GATTTAACCATTTTTTCTCTTCATTTAGCAGGTATTTCCTCTATTTTAGGAGCTATTAAC
TTTATAGCCACAATTATCAATATAAAACCAAAAACTATAAAAATAGAACAAATTCCCCTA
TTTGTTTGATCAATTTTTATTACGGTAATCTTACTTCTATTATCTTTACCAGTTTTAGCA
GGAGCTATTACAATATTATTAACAGATCGAAATTTTAATACCTCATTCTTTGATCCTGCT
GGAGGAGGAGACCCAATCTTATACCAACA
>H263_Lebertia_sefvei
CCGCTTGCAAGTAAACAGATGGACCCACGAAGTC--CGGTTGAGTAAGGGATTCAATT-C
TCTCGAGAGGCGAAGTT-GGCTCT--CATGACCTCACG---GTTGTGGGTTGCATTTC--
TCTTGTTCAC--GATGGAGCTCTGACTGCTTAGTCTGAAACATTAACTGCTT-AGGGCAG
CCGTTGTTTGTGGTCGTTTCAC----TTTCGA--TGGTG-AGTAAGTGA----TGTGATG
CTGAGCAGGT----GAAGATCTTACATACT-ATGTTG-TCAGATTATCGTCAAGTGCTTG
G------TGAAGAGAA-CTTTCGTCTC-TCGTAGATGAATCA------ATGATATCCAGA
GTAAGTAGGTCGGTCATCCATCTGACCCGTCTTGAAACACGGACCAAGGAGCCCAACAAT
TGCGCAAGTCGCTCAGTCTTGCATAGGCTTGAGAGGCGAAATAAACATAACGGTATGATC
GCGCAATGCCGACCTGCTGTATCTGCCTTCATTGACAGATTAGCGGAGTCTGAGCGTAAT
TGTTGGTACCCGAAAGATGGTGAACTATACTTGGGCAAGACGAAGCCAGAGGAAACTCTG
GTGGAGGTCTGTAGCGATTCTGACGTGCAAATCGATCGTCAGACCTGAGTATAGGGGCGA
AAGACTAATCGAACCATCTAGTAGCTGGTTCCTTCCGAAGTTTCCCTCAGGATAGCTGGC
ACAAGGAAGG--ACTCTGTAGCACCCGGTAAAGCGAATGATTAGAGGTATTGGGATCGAA
ACGATCTCAACCTATTCTCAAACTTTAAATGGGTGCGGA-GCTTGACTTATTTGGAG---
--TAAAGTCTT----GCTTTT--GTAAGAG--TTGTGCCAAGTGGGCCATTTTTGGTAAG
CAGAACTGGCGCTGTGGGATGAACCAAACACTGAGTTAAAGTACCCAATGCCG-ACGCTC
ATGAGACCCCATGAAAGGTGTTGGTTGCTATAGACAGCAACACTTTATTTCGCTTTCGGA
GCATGATCAGGAATAGTGGGAGCAAGATTAAGAACTTTAATCCGACTAGAATTAGGACAA
CCTGGAACTTTAATTGGAAGAGATCAAATTTATAATACTATTGTAACAGCACATGCTTTT
GTTATAATTTTTTTTATAGTTATACCAATAATAATTGGAGGATTTGGAAATTGACTTGTA
CCTCTAATACTTAGAGCTCCAGATATAGCATTCCCCCGAATAAATAATATAAGATTTTGA
TTACTTCCACCATCACTAATTTTATTACTATCAAGTTCCTTTACAGCAATAGGAGCTGGA
ACAGGATGAACTGTATACCCACCTTTATCAAGAAATTTAGCCCATTCTGGACCATCAGTT
GATTTAACAATTTTTTCTCTTCACTTAGCAGGTATTTCTTCAATTTTAGGTGCTATTAAT
TTTATAGCTACTACTATTAATATAAAACCTAAAACAATAAAAATAGAACAAATTCCCTTA
TTTGTTTGATCTATTTTTATTACAGTTATCCTTCTTTTACTATCTTTACCAGTTTTAGCA
GGAGCTATTACAATACTTCTAACAGACCGAAATTTTAATACTTCATTTTTTGATCCAGCA
GGAGGAGGAGATCCTATTCTTTATCAACA
>H264_Lebertia_sefvei
CCGCTTGCAAGTAAACAGATGGACCCACGAAGTC--CGGTTGAGTAAGGGATTCAATT-C
TCTCGAGAGGCGAAGTT-GGCTCT--CATGACCTCACG---GTTATGGGTTGCATTTC--
TCTTGTTCAC--GATGGAGCTCTGACTGCTTAGTCTGAAACATTAACTGCTT-AGGGCAG
CCGTTGTTTGTGGTCGTTTCAC----TTTCGA--TGGTG-AGTTAGTGA----TGTGATG
CTGAGCAGGT----GAAGATCTTACATACT-ATGTTG-TCAGATTATCGTCAAGTGCTTG
G------TGGAGAGAA-CTTTCGTCTC-TCGTAGATGAATCA------ATGATATCCAGA
GTAAGTAGGTCGGTCATCCATCTGACCCGTCTTGAAACACGGACCAAGGAGCCCAACAAT
TGCGCAAGTCGCTCAGTCTTGCATAGGCTTGAGAGGCGAAATAAACATAACGGTATGATC
GCGCAATGCCGACCTGCTGTATTTGCCTTCATTGACAGATTAGCGGAGTCTGAGCGTAAT
TGTTGGTACCCGAAAGATGGTGAACTATACTTGGGCAAGACGAAGCCAGAGGAAACTCTG
GTGGAGGTCTGTAGCGATTCTGACGTGCAAATCGATCGTCAGACCTGAGTATAGGGGCGA
AAGACTAATCGAACCATCTAGTAGCTGGTTCCTTCCGAAGTTTCCCTCAGGATAGCTGGC
ACAAAGAAGG--ACTCTGTAGCACCCGGTAAAGCGAATGATTAGAGGTATTGGGATCGAA
ACGATCTCAACCTATTCTCAAACTTTAAATGGGTGCGGA-GCTTGACTTATTTGGAG---
--TAAAGTCTT----GCTTTT--GTAAGAG--TTGTGCCAAGTGGGCCATTTTTGGTAAG
CAGAACTGGCGCTGTGGGATGAACCAAACACTGAGTTAAAGTACCCAATGCCG-ACGCTC
ATGAGACCCCATGAAAGGTGTTGGTTGCTATAGACAGCAACACTTTATTTCGCTTTCGGA
GCATGATCAGGAATAGTGGGAGCAAGATTAAGAACTTTAATCCGACTAGAATTAGGACAA
CCTGGAACTTTAATTGGAAGAGATCAAATTTATAATACTATTGTAACAGCACATGCTTTT
GTTATAATTTTTTTTATAGTTATACCAATAATAATTGGAGGATTTGGAAATTGACTTGTA
CCTCTAATACTTAGAGCTCCAGATATAGCATTCCCCCGAATAAATAATATAAGATTTTGA
TTACTTCCACCATCACTAATTTTATTACTATCAAGTTCCTTTACAGCAATAGGAGCTGGA
ACAGGATGAACTGTATACCCACCTTTATCAAGAAATTTAGCCCATTCTGGACCATCAGTT
GATTTAACAATTTTTTCTCTTCACTTAGCAGGTATTTCTTCAATTTTAGGTGCTATTAAT
TTTATAGCTACTACTATTAATATAAAACCTAAAACAATAAAAATAGAACAAATTCCCTTA
TTTGTTTGATCTATTTTTATTACAGTTATCCTTCTTTTACTATCTTTACCAGTTTTAGCA
GGAGCTATTACAATACTTCTAACAGACCGAAATTTTAATACTTCATTTTTTGATCCAGCA
GGAGGAGGAGATCCTATTCTTTATCAACA
>H265_Lebertia_sefvei
CCGCTTGCAAGTAAACAGATGGACCCACGAAGTC--CGGTTGAGTAAGGGATTCAATT-C
TCTCGAGAGGCGAAGTT-GGCTCT--CATGACCTCACG---GTTATGGGTTGCATTTC--
TCTTGTTCAC--GATGGAGCTCTGACTGCTTAGTCTGAAACATTAACTGCTT-AGGGCAG
CCGTTGTTTGTGGTCGTTTCAC----TTTCGA--TGGTG-AGTTAGTGA----TGTGATG
CTGAGCAGGT----GAAGATCTTACATACT-ATGTTG-TCAGATTATCGTCAAGTGCTTG
G------TGGAGAGAA-CTTTCGTCTC-TCGTAGATGAATCA------ATGATATCCAGA
GTAAGTAGGTCGGTCATCCATCTGACCCGTCTTGAAACACGGACCAAGGAGCCCAACAAT
TGCGCAAGTCGCTCAGTCTTGCATAGGCTTGAGAGGCGAAATAAACATAACGGTATGATC
GCGCAATGCCGACCTGCTGTATTTGCCTTCATTGACAGATTAGCGGAGTCTGAGCGTAAT
TGTTGGTACCCGAAAGATGGTGAACTATACTTGGGCAAGACGAAGCCAGAGGAAACTCTG
GTGGAGGTCTGTAGCGATTCTGACGTGCAAATCGATCGTCAGACCTGAGTATAGGGGCGA
AAGACTAATCGAACCATCTAGTAGCTGGTTCCTTCCGAAGTTTCCCTCAGGATAGCTGGC
ACAAAGAAGG--ACTCTGTAGCACCCGGTAAAGCGAATGATTAGAGGTATTGGGATCGAA
ACGATCTCAACCTATTCTCAAACTTTAAATGGGTGCGGA-GCTTGACTTATTTGGAG---
--TAAAGTCTT----GCTTTT--GTAAGAG--TTGTGCCAAGTGGGCCATTTTTGGTAAG
CAGAACTGGCGCTGTGGGATGAACCAAACACTGAGTTAAAGTACCCAATGCCG-ACGCTC
ATGAGACCCCATGAAAGGTGTTGGTTGCTATAGACAGCAACACTTTATTTCGCTTTCGGA
GCATGATCAGGAATAGTGGGAGCAAGATTAAGAACTTTAATCCGACTAGAATTAGGACAA
CCTGGAACTTTAATTGGAAGAGATCAAATTTATAATACTATTGTAACAGCACATGCTTTT
GTTATAATTTTTTTTATAGTTATACCAATAATAATTGGAGGATTTGGAAATTGACTTGTA
CCTCTAATACTTAGAGCTCCAGATATAGCATTCCCCCGAATAAATAATATAAGATTTTGA
TTACTTCCACCATCACTAATTTTATTACTATCAAGTTCCTTTACAGCAATAGGAGCTGGA
ACAGGATGAACTGTATACCCACCTTTATCAAGAAATTTAGCCCATTCTGGACCATCAGTT
GATTTAACAATTTTTTCTCTTCACTTAGCAGGTATTTCTTCAATTTTAGGTGCTATTAAT
TTTATAGCTACTACTATTAATATAAAACCTAAAACAATAAAAATAGAACAAATTCCCTTA
TTTGTTTGATCTATTTTTATTACAGTTATCCTTCTTTTACTATCTTTACCAGTTTTAGCA
GGAGCTATTACAATACTTCTAACAGACCGAAATTTTAATACTTCATTTTTTGATCCAGCA
GGAGGAGGAGATCCTATTCTTTATCAACA
>H267_Lebertia_stigmatifera
CCGCTTGCAAGTAAACAGATGGACCCACGAAGTC--CAGTTGAGTAAGGGATTCAATT-C
TCTCGAGAGGCGAAGTT-TGCAGTT-TACAACCTCACG---GTTGTGGCTTGCATTTC--
TCTTGCTCAC--GTTGGAGCTCTGACTGCTTAGTCTGATACATTAACTGCTT-AGGGCAG
CCGTTGATTGTGGTCGTTTCAC----TTTCGA--TGGTG-AGTAAGTGA----TGTGATG
CTGAGCAGGT----GAAGTACTTAC--ACT-ATGTTG-TCAGATTATCGTCAAGTGCTTG
G------TGGGAAGAA-CTTTCGTCTC-TTGTAGATGAATCA------ATGATATCCAGA
GTAAGTAGGTCGGTCATCCATCTGACCCGTCTTGAAACACGGACCAAGGAGCCCAACAAT
TGCGCGAGTCGCTCAGTCTTGCATAGGCTTGAGAGGCGAAATAAACATAATGGTATGATC
GCGCAATGCCGACCTGCTGTATTTGCCTTTATTGACAGATTAGCGGAGTTTGAGCGTAAT
TGTTGGTACCCGAAAGATGGTGAACTATACTTGGGCAAGACGAAGCCAGAGGAAACTCTG
GTGGAGGTCTGTAGCGATTCTGACGTGCAAATCGATCGTCAGACCTGAGTATAGGGGCGA
AAGACTAATCGAACCATCTAGTAGCTGGTTCCTTCCGAAGTTTCCCTCAGGATAGCTGGC
ACAAGGAAGG--ACTCTGTAGCACCCGGTAAAGCGAATGATTAGAGGTATTGGGATCGAA
ACGATCTCAACCTATTCTCAAACTTTAAATGGGTGCGGA-GCTTGACTTATTTGGAG---
--TAAAGTCTT----GCTTTT--GTAAGAG--TTGTGCCAAGTGGGCCATTTTTGGTAAG
CAGAACTGGCGCTGTGGGATGAACCAAACACTGAGTTAAGGTACCCAATGCCG-ACGCTC
ATGAGACCCCATGAAAGGTGTTGGTTGCTATAGACAGCAACACTTTATTTTGCTTTTGGA
GCATGATCAGGAATAGTAGGAGCAAGACTAAGAACTTTAATCCGATTAGAATTAGGACAA
CCTGGAACTCTAATTGGAAGAGATCAAATTTATAATACAATTGTTACAGCTCATGCTTTT
GTTATAATTTTCTTTATAGTTATACCAATAATAATTGGAGGATTTGGAAATTGACTAGTA
CCATTAATAATTAGAGCACCAGATATAGCATTCCCCCGAATAAATAATATAAGATTTTGA
TTACTTCCCCCAGCCTTAATTTTACTATTATCAAGCTCTTTCACAGCTATAGGAGCAGGT
ACAGGATGAACAGTATATCCACCATTATCTGGAAATTTAGCTCATTCCGGTCCTTCAGTA
GACCTAACAATCTTTTCTCTTCATTTAGCAGGTATTTCCTCAATTTTAGGAGCTATCAAC
TTTATAGCTACAACTATTAATATAAAACCAAAAACAATAAAAATAGAACAAATTCCATTA
TTTGTATGATCGATTTTCATTACAGTCATTTTACTTTTATTATCACTCCCAGTACTAGCT
GGGGCCATTACTATATTATTAACAGACCGAAACTTTAATACTTCATTTTTTGACCCAGCT
GGAGGAGGAGACCCAATTTTATATCAACA
>H268_Lebertia_crenophila
CCGCTTGCAAGTAAACAGATGGACCCACGAAGTC--CGGTTGAGTAAGGGATTCAATT-C
TCTCGAGAGGCGAAGTT-GTCTCA--CATGACCTCACG---GTCTTGGGTTGCATTTC--
TCTTGTTCAC--GATGGAGCTCTGACTGCTTAGTCTGAAACATTAACTGCTT-AGGGCAG
CCGTTGTTTGTGGTCGTTTCAC----TTTCAA--TGGTG-AGTAAGTGA----TGTGATG
CTGAGCAGGT----GAAGTACTTACATACT-ATGTTG-TCAGATTATCGTCAAGTGCTTG
G------TGAGGAGAA-CTTTCGTCTC-TCGTAGATGAATCA------ATGATATCCAGA
GTAAGTAGGTCGGTCATCCATCTGACCCGTCTTGAAACACGGACCAAGGAGCCCAACAAT
TGCGCGAGTCGCTCAGTCTTGCATAGGCTTGAGAGGCGAAATAAACATAACGGTATGATC
GCGCAATGCCGACCTGCTGTATTTGCCTTCATTGACAGATTAGCGGAGTCTGAGCGTAAT
TGTTGGTACCCGAAAGATGGTGAACTATACTTGGGCAAGACGAAGCCAGAGGAAACTCTG
GTGGAGGTCTGTAGCGATTCTGACGTGCAAATCGATCGTCAGACCTGAGTATAGGGGCGA
AAGACTAATCGAACCATCTAGTAGCTGGTTCCTTCCGAAGTTTCCCTCAGGATAGCTGGC
ACAAAGGAAGGTACTCTGTAGCACCCGGTAAAGCGAATGATTAGAGGTATTGGGATCGAA
ACGATCTCAACCTATTCTCAAACTTTAAATGGGTGCGGA-GCTTGACTTATTTGGAG---
--TAAAGTCTT----GCTTTT--GTAAGAG--TTGTGCCAAGTGGGCCATTTTTGGTAAG
CAGAACTGGCGCTGTGGGATGAACCAAACACTGAGTTAAAGTACCCAATGCCG-ACGCTC
ATGAGACCCCATGAAAGGTGTTGGTTGCTATAGACAGCAACTCTTTATTTTGCTTTTGGA
GCATGATCAGGAATAGTAGGAGCAAGATTAAGAACTCTAATCCGACTGGAACTAGGACAA
CCTGGAACCTTAATTGGAAGAGATCAAATTTATAACACTATTGTAACAGCACATGCTTTT
GTTATAATTTTTTTTATAGTTATACCAATAATGATTGGAGGATTCGGTAATTGACTTGTA
CCCTTAATAATTAGAGCACCAGATATAGCATTTCCCCGAATAAATAATATAAGATTTTGA
TTACTTCCACCAGCATTAGTTTTATTACTATCTAGTTCCTTTACAGCAATAGGAGCCGGA
ACAGGATGAACTGTATATCCACCTTTATCTAGAAACTTAGCCCATTCTGGACCTTCAGTC
GATTTAACAATTTTCTCTCTTCATTTAGCAGGTATTTCCTCAATTTTAGGTGCTATTAAT
TTCATAGCTACTATTATTAATATAAAACCTAAAACAATAAAAATAGAACAAATTCCTTTA
TTTGTTTGATCAATTTTCATTACAGTTATCCTTCTTTTATTATCTTTACCAGTCTTAGCA
GGAGCTATTACAATACTTTTAACAGACCGAAACTTTAATACTTCATTCTTTGATCCAGCA
GGAGGAGGAGATCCTATTCTCTATCAACA
>H272_Lebertia_elsteri
CCGCTTGCAAGTAAACAGATGGACCCACGAAGTC--CTGTTGAGTAAGGGATTCATAT-A
CCTCGAGAGGCGAAGTA-TGATGCT-AGCATCCTTAGT---GATGTTACATGCATTTC--
CCTTGCTCAC--GTTGGAGCTCTGACTGCTTAG--CTGAACCTTAACTGCTT-CGGGCAA
CTATTGTTTGTGATCATCTTAC----ATTCGA--TGGTGTAGTAAGTGA----GGTGACG
CTGAGTAGGT----GAATATCTAAC--AAT-ATGTTGATCAGATTGTCGTCAAGTAGTTG
G------TAAAGAGAA-CTTTCGTCTC-TCGTAGATGAATCA------ATGAGATCCAGA
GTAAGTAGGTCGGTCATCCATCTGACCCGTCTTGAAACACGGACCAAGGAGCCCAGCAAT
TGCGCGAGTCGCTCAGTCTTGCATAGGCTTGAGAGGCGAAATAAACATAACGGTATGATC
GCGCAATGCCAACCTGCTATAGTTGCCTTCATTGACAGCTTAGCGGAGTTTGAGCGTAAT
TGCTGGTACCCGAAAGATGGTGAACTATACTTGGGCAAGACGAAGCCAGAGGAAACTCTG
GTGGAGGTCTGTAGCGATTCTGACGTGCAAATCGATCGTCAGACCTGAGTATAGGGGCGA
AAGACTAATCGAACCATCTAGTAGCTGGTTCCTTCCGAAGTTTCCCTCAGGATAGCTGGC
ACAAACTA----ACTCTGTAGCACCCGGTAAAGCGAATGATTAGAGGTATTGGGATCGAA
ACGATCTCAACCTATTCTCAAACTTTAAATGGGTGCGGA-GCTTGACTTTTTTGGAG---
--TGAAGTCTT----GCTTT---GTAAGAG--TTGTGCCAAGTGGGCCATTTTTGGTAAG
CAGAACTGGCGCTGTGGGATGAACCAAACACTGAGTTAAAGTACCAAATGCCG-ACGCTC
ATGAGACCCCATGAAAGGTGTTGGTTGCTATAGACAGCAACTCTATATTTTGCTTTTGGA
GCATGATCAGGTATAGTAGGAGCAAGATTAAGAACGCTAATTCGTTTAGAATTAGGACAA
CCAGGAACTCTACTCGGAAGAGATCAAATTTATAACACTATTGTAACAGCTCATGCTTTT
GTAATAATTTTTTTTATAGTTATACCAATAATAATCGGTGGATTTGGAAATTGATTAGTT
CCTCTAATAATTAGCGCTCCAGATATAGCATTCCCACGAATAAATAATATAAGATTTTGA
TTACTCCCTCCATCTTTAATTCTTCTATTATCAAGTTCATTTACAGCAATAGGAGCAGGG
ACTGGATGAACAGTTTATCCACCTTTATCTAGAAATATAGCACATGCTGGACCAGCAGTA
GATCTAACTATTTTTTCATTACATTTAGCAGGTATTTCATCTATTTTAGGAGCTATTAAT
TTTATAGCAACAATTATTAATATAAAACCAAAAACCATAAAAATAGAACAAATTCCTTTA
TTTGTATGATCAATTTTTATTACAGTTATTTTACTTCTTTTATCATTACCAGTTTTAGCT
GGTGCTATTACAATACTTTTAACAGATCGAAATTTTAATACTTCATTTTTTGATCCAGCA
GGAGGAGGAGATCCAATTTTATATCAACA
>H274_Lebertia_reticulata
CCGCTTGCAAGTAAACAGATGGACCCACGAAGTC--CTGTTGAGTAAGGGATTCATAT-A
CCTTGAGAGGCGAAGTT-TTTAGTTGAACATCTTTATT---GATGTGGCTTGCATTTC--
TCTTGCTCAC--GTTGGAGCTCTGACCGTTTAG--CTCAACCTTAACTGCTA-TGGGCAG
CCATTGTGAGTGATCTATTTAC----TTTCTG--ATG-GTAGTAAGTGA----GGTAACG
CTGAACGGGT----GAATATCTAAC--GAT-ATGTTGATCAGATTGTCGTCAAGTACTTG
G------TGAAGGGAC-TTTTCGTCTC-TTGTAGATGAATCA------ATGATATCCAGA
GTAAGTAGGTCGGTCATCCATCTGACCCGTCTTGAAACACGGACCAAGGAGCCCAGCAAT
TGCGCGAGTCGCTCAGTCTTGCATAGGCTTGAGAGGCGAAATAAACATAATGGTATGATC
GCGCAATGCCAACCTGCTATAGTTGCCTTGATTGACAGCTTAGTGGAGTTTGAGCGTAAT
TGCTGGTACCCGAAAGATGGTGAACTATACTTGGGCAAGACGAAGCCAGAGGAAACTCTG
GTGGAGGTCTGTAGCGATTCTGACGTGCAAATCGATCGTCAGACCTGAGTATAGGGGCGA
AAGACTAATCGAACCATCTAGTAGCTGGTTCCTTCCGAAGTTTCCCTCAGGATAGCTGAC
ACAAATGGAA--TCTCTGTAGCACCCGGTAAAGCGAATGATTAGAGGTATTGGGATCGAA
ACGATCTCAACCTATTCTCAAACTTTAAATGGGTGCGGA-GCTTGACTTTTTTGGAG---
--TGAAGTCTT----GCTTT---GTAAGAGTTTTGTGTCAAGTGGGCCATTTTTGGTAAG
CAGAACTGGCGCTGTGGGATGAACCAAACACAGAGTTAAAGTACCCAATGCCG-ACGCTC
ATGAGACCCCATGAAAGGTGTTGGTTGCTATAGACAGCAACATTATACTTCGCCTTTGGG
GCATGATCAGGTATAGTAGGTGCAAGATTAAGAACATTAATTCGATTAGAATTAGGACAA
CCTGGAACACTTTTAGGAAGAGACCAAATTTATAACACTATTGTAACAGCCCACGCCTTC
GTAATAATCTTCTTTATAGTTATACCAATAATGATTGGGGGTTTTGGAAATTGATTAGTA
CCACTTATAATTAGTGCTCCAGATATAGCATTCCCACGCATAAATAATATAAGATTTTGA
TTATTACCCCCTTCTTTAATTCTTCTATTATCAAGCTCTTTCACAGCAATAGGAGCTGGA
ACTGGATGAACAGTGTATCCACCACTTTCTGGAAATATAGCTCACGCAGGTCCTGCAGTA
GATTTAACCATTTTCTCTCTTCATTTAGCAGGTATTTCATCAATTTTAGGGGCTATTAAC
TTTATAGCAACAATTATTAATATAAAACCAAAAACAATAAAAATAGAACAAGTACCATTA
TTTGTATGATCAATTTTTATTACAGTTATTTTACTTCTTTTATCACTACCAGTTTTAGCT
GGAGCTATCACAATACTACTAACAGATCGAAACTTTAACACTTCATTTTTTGATCCTGCT
GGTGGAGGAGATCCAATTTTATATCAACA
>H277_Lebertia_cuneifera
CCGCTTGCAAGTAAACAGATGGACCCACGAAGTC--CGGTTGAGTAAGGGATTCAATT-C
TCTCGAGAGGCGAGGTT-CGCAGTT-CACAACCTCACG---GTTGTGGCTTGCATTTC--
TCTTGCTCAC--GATGGAGCTCTGACTGCTTAGTCTGATACATTAACTGCTT-AGGGCAG
CCGTTGTTTGTGGTCAGTTCAC----TTTCGA--CGGTG-AGTAAGTGA----TGTGATG
CTGAGCAGGT----GAATATCTTACATACT-ATGTTG-TCAGATTATCGTCAAGTGCTTG
G------TGAGGAGAA-CTTTCGTCTC-TCGTAGATGAATCA------ATGATATCCAGA
GTAAGTAGGTCGGTCATCCATCTGACCCGTCTTGAAACACGGACCAAGGAGCCCAACAAT
TGCGCGAGTCGCTCAGTCTTGCATAGGCTTGAGAGGCGAAATAAACATAATGGTATGATC
GCGCAATGCCGACCTGCTGTTGCTGCCTTTATTGACAGATTAGCGGAGTTTGAGCGTAAT
TGTTGGTACCCGAAAGATGGTGAACTATACTTGGGCAAGACGAAGCCAGAGGAAACTCTG
GTGGAGGTCTGTAGCGATTCTGACGTGCAAATCGATCGTCAGACCTGAGTATAGGGGCGA
AAGACTAATCGAACCATCTAGTAGCTGGTTCCTTCCGAAGTTTCCCTCAGGATAGCTGGC
ACAAGGAAGG--ACTCTGTAGCACCCGGTAAAGCGAATGATTAGAGGTATTGGGATCGAA
ACGATCTCAACCTATTCTCAAACTTTAAATGGGTGCGGA-GCTTGACTTATTTGGAG---
--TAAAGTCTT----GCTTTT--GTAAGAG--TTGTGCCAAGTGGGCCATTTTTGGTAAG
CAGAACTGGCGCTGTGGGATGAACCAAACACTGAGTTAAGGTACCCAATGCCG-ACGCTC
ATGAGACCCCATGAAAGGTGTTGGTTGCTATAGACAGCAACCCTTTACTTTGCTTTTGGA
GCATGATCAGGAATAGTAGGAGCAAGTTTAAGAACTTTAATTCGACTGGAGCTAGGACAA
CCAGGAACTTTAATCGGAAGAGATCAAATTTATAACACAATTGTTACAGCACATGCTTTT
GTAATAATTTTTTTTATAGTAATACCAATAATAATCGGAGGTTTTGGAAATTGACTAGTT
CCTCTAATGATTAGAGCACCAGATATGGCATTCCCTCGAATAAATAATATAAGATTTTGA
TTACTTCCACCAGCATTAATTTTACTATTATCAAGTTCTTTCACAGCTATAGGCGCTGGG
ACAGGATGAACAGTCTATCCTCCTTTATCAGGAAACTTAGCCCATTCTGGACCATCAGTA
GATTTAACAATTTTTTCTCTTCATTTAGCAGGTATCTCATCAATTTTAGGAGCTATTAAT
TTCATAGCTACAACCATTAATATAAAACCGAAAACTATAAAAATAGAACAAATTCCCTTA
TTTGTATGATCAATTTTTATCACAGTCATTTTACTTCTTCTATCTTTACCAGTATTAGCA
GGAGCTATTACAATACTTCTAACAGACCGAAATTTTAATACATCATTTTTTGACCCTGCT
GGAGGAGGAGATCCAATTTTATACCAACA
>H278_Lebertia_cuneifera
CCGCTTGCAAGTAAACAGATGGACCCACGAAGTC--CGGTTGAGTAAGGGATTCAATT-C
TCTCGAGAGGCGAGGTT-CGCAGTT-CACAACCTCACG---GTTGTGGCTTGCATTTC--
TCTTGCTCAC--GATGGAGCTCTGACTGCTTAGTCTGATACATTAACTGCTT-AGGGCAG
CCGTTGTTTGTGGTCAGTTCAC----TTTCGA--CGGTG-AGTAAGTGA----TGTGATG
CTGAGCAGGT----GAATATCTTACATACT-ATGTTG-TCAGATTATCGTCAAGTGCTTG
G------TGAGGAGAA-CTTTCGTCTC-TCGTAGATGAATCA------ATGATATCCAGA
GTAAGTAGGTCGGTCATCCATCTGACCCGTCTTGAAACACGGACCAAGGAGCCCAACAAT
TGCGCGAGTCGCTCAGTCTTGCATAGGCTTGAGAGGCGAAATAAACATAATGGTATGATC
GCGCAATGCCGACCTGCTGTTGCTGCCTTYATTGACAGATTAGCGGAGTTTGAGCGTAAT
TGTTGGTACCCGAAAGATGGTGAACTATACTTGGGCAAGACGAAGCCAGAGGAAACTCTG
GTGGAGGTCTGTAGCGATTCTGACGTGCAAATCGATCGTCAGACCTGAGTATAGGGGCGA
AAGACTAATCGAACCATCTAGTAGCTGGTTCCTTCCGAAGTTTCCCTCAGGATAGCTGGC
ACAAGGAAGG--ACTCTGTAGCACCCGGTAAAGCGAATGATTAGAGGTATTGGGATCGAA
ACGATCTCAACCTATTCTCAAACTTTAAATGGGTGCGGA-GCTTGACTTATTTGGAG---
--TAAAGTCTT----GCTTTT--GTAAGAG--TTGTGCCAAGTGGGCCATTTTTGGTAAG
CAGAACTGGCGCTGTGGGATGAACCAAACACTGAGTTAAGGTACCCAATGCCG-ACGCTC
ATGAGACCCCATGAAAGGTGTTGGTTGCTATAGACAGCAACCCTTTACTTTGCTTTTGGA
GCATGATCAGGAATAGTAGGAGCAAGTTTAAGAACTTTAATTCGACTGGAGCTAGGACAA
CCAGGAACTTTAATCGGAAGAGATCAAATTTATAACACAATTGTTACAGCACATGCTTTT
GTTATAATTTTTTTTATAGTAATACCAATAATAATCGGAGGTTTTGGAAATTGATTAGTT
CCTCTAATGATTAGAGCACCAGATATGGCATTCCCTCGAATAAATAATATAAGATTTTGA
TTACTTCCACCAGCATTAATTTTACTACTATCAAGTTCTTTCACAGCTATAGGCGCTGGA
ACAGGGTGAACAGTCTATCCTCCTTTATCAGGAAACTTAGCCCATTCTGGACCATCAGTA
GATTTAACAATTTTTTCTCTTCATTTAGCAGGTATCTCATCAATTTTAGGAGCTATTAAT
TTTATAGCTACAACCATTAATATAAAACCGAAAACTATAAAAATAGAACAAATTCCCTTA
TTCGTATGATCAATTTTTATCACAGTCATTTTACTTCTTCTATCTTTACCAGTACTAGCA
GGAGCTATTACAATACTTCTAACAGACCGAAATTTTAATACATCATTTTTTGACCCTGCT
GGAGGAGGAGATCCAATTTTATATCAACA
>H279_Lebertia_holsatica
CCGCTTGCAAGTAAACAGATGGACCCACGAAGTC--CGGTTGAGTAAGGGATTCAATT-C
TCTCGAGAGGCGAAGTT-GGCTCT--CATGACCTCACG---GTTGTGGGTTGCATTTC--
TCTTGTTCAC--GATGGAGCTCTGACTGCTTAGTCTGAAACATTAACTGCTT-AGGGCAG
CCGTTGTTTGTGGTCGTTTCAC----TTTCGA--TGGTG-AGTAAGTGA----TGTGACG
CTGAGCAGGT----GAATATCTTACATACT-ATGTTG-TCAGATTATCGTCAAGTGCTTG
G------TGAGGAGAA-CTTTCGTCTC-TCGTAGATGAATCA------ATGATATCCAGA
GTAAGTAGGTCGGTCATCCATCTGACCCGTCTTGAAACACGGACCAAGGAGCCCAACAAT
TGCGCGAGTCGCTCAGTCTTGCATAGGCTTGAGAGGCGAAATAAACATAACGGTATGATC
GCGCAATGCCGACCTGCTGTATTTGCCTTCATTGACAGATTAGCGGAGTCTGAGCGTAAT
TGTTGGTACCCGAAAGATGGTGAACTATACTTGGGCAAGACGAAGCCAGAGGAAACTCTG
GTGGAGGTCTGTAGCGATTCTGACGTGCAAATCGATCGTCAGACCTGAGTATAGGGGCGA
AAGACTAATCGAACCATCTAGTAGCTGGTTCCTTCCGAAGTTTCCCTCAGGATAGCTGGC
ACAAAGGAAGGTACTCTGTAGCACCCGGTAAAGCGAATGATTAGAGGTATTGGGATCGAA
ACGATCTCAACCTATTCTCAAACTTTAAATGGGTGCGGA-GCTTGACTTATTTGGAG---
--TAAAGTCTT----GCTTTT--GTAAGAG--TTGTGCCAAGTGGGCCATTTTTGGTAAG
CAGAACTGGCGCTGTGGGATGAACCAAACACTGAGTTAAAGTACCCAATGCCG-ACGCTC
ATGAGACCCCATGAAAGGTGTTGGTTGCTATAGACAGCAACTCTTTATTTTGCTTTTGGA
GCATGATCAGGAATAGTAGGAGCTAGATTAAGAACTATAATCCGACTGGAACTAGGACAA
CCTGGAACCTTAATTGGAAGAGATCAAATTTATAACACTATTGTAACAGCACATGCTTTT
ATTATAATTTTTTTTATAGTTATACCAATAATAATTGGAGGATTCGGTAATTGACTTGTA
CCTCTAATAATTAGAGCACCAGATATAGCATTCCCCCGAATAAATAATATAAGATTTTGA
TTACTTCCACCAGCCTTAATTTTATTACTATCTAGTTCCTTTACAGCAATAGGAGCCGGA
ACAGGATGAACTGTATACCCACCTTTATCTAGAAACTTAGCCCATTCTGGACCTTCAGTA
GATTTAGCAATTTTCTCTCTTCACCTAGCAGGTATTTCTTCAATTTTAGGTGCTATTAAT
TTCATAGCTACTACTATTAATATAAAACCTAAAACAATAAAAATAGAACAAATTCCTTTA
TTTGTTTGATCAATTTTCATTACAGTTATCCTTCTTTTACTATCTTTACCAGTCTTAGCA
GGAGCTATTACAATACTTTTAACAGACCGAAACTTTAATACTTCATTCTTTGACCCAGCA
GGAGGAGGAGATCCTATTCTTTATCAACA
>H281_Lebertia_holsatica
CCGCTTGCAAGTAAACAGATGGACCCACGAAGTC--CGGTTGAGTAAGGGATTCAATT-C
TCTCGAGAGGCGAAGTT-GGCTCT--CATGACCTCACG---GTTGTGAGTTGCATTTC--
TCTTGTTCAC--GATGGAGCTCTGACTGCTTAGTCTGAAACATTAACTGCTT-AGGGCAG
CCGTTGTTTGTGGTCGTTTCAC----TTTCGA--TGGTG-AGTAAGTGA----TGTGACG
CTGAGCAGGT----GAATATCTTACATACT-ATGTTG-TCAGATTATCGTCAAGTGCTTG
G------TGAGGAGAA-CTTTCGTCTC-TCGTAGATGAATCA------ATGATATCCAGA
GTAAGTAGGTCGGTCATCCATCTGACCCGTCTTGAAACACGGACCAAGGAGCCCAACAAT
TGCGCGAGTCGCTCAGTCTTGCATAGGCTTGAGAGGCGAAATAAACATAACGGTATGATC
GCGCAATGCCGACCTGCTGTATTTGCCTTCATTGACAGATTAGCGGAGTCTGAGCGTAAT
TGTTGGTACCCGAAAGATGGTGAACTATACTTGGGCAAGACGAAGCCAGAGGAAACTCTG
GTGGAGGTCTGTAGCGATTCTGACGTGCAAATCGATCGTCAGACCTGAGTATAGGGGCGA
AAGACTAATCGAACCATCTAGTAGCTGGTTCCTTCCGAAGTTTCCCTCAGGATAGCTGGC
ACAAAGGAAGGTACTCTGTAGCACCCGGTAAAGCGAATGATTAGAGGTATTGGGATCGAA
ACGATCTCAACCTATTCTCAAACTTTAAATGGGTGCGGA-GCTTGACTTATTTGGAG---
--TAAAGTCTT----GCTTTT--GTAAGAG--TTGTGCCAAGTGGGCCATTTTTGGTAAG
CAGAACTGGCGCTGTGGGATGAACCAAACACTGAGTTAAAGTACCCAATGCCG-ACGCTC
ATGAGACCCCATGAAAGGTGTTGGTTGCTATAGACAGCAACTCTTTATTTTGCTTTTGGA
GCATGATCAGGAATAGTAGGAGCTAGATTAAGAACTATAATCCGACTGGAACTAGGACAA
CCTGGAACCTTAATTGGAAGAGATCAAATTTATAACACTATTGTAACAGCACATGCTTTT
ATTATAATTTTTTTTATAGTTATACCAATAATAATTGGAGGATTCGGTAATTGACTTGTA
CCTCTAATAATTAGAGCACCAGATATAGCATTCCCCCGAATAAATAATATAAGATTTTGA
TTACTTCCACCAGCCTTAATTTTATTACTATCTAGTTCCTTTACAGCAATAGGAGCCGGA
ACAGGATGAACTGTATACCCACCTTTATCTAGAAACTTAGCCCATTCTGGACCTTCAGTA
GATTTAGCAATTTTCTCTCTTCACCTAGCAGGTATTTCTTCAATTTTAGGTGCTATTAAT
TTCATAGCTACTACTATTAATATAAAACCTAAAACAATAAAAATAGAACAAATTCCTTTA
TTTGTTTGATCAATTTTCATTACAGTTATCCTTCTTTTACTATCTTTACCAGTCTTAGCA
GGAGCTATTACAATACTTTTAACAGACCGAAACTTTAATACTTCATTCTTTGACCCAGCA
GGAGGAGGAGATCCTATTCTTTATCAACA
>H283_Lebertia_sefvei
CCGCTTGCAAGTAAACAGATGGACCCACGAAGTC--CGGTTGAGTAAGGGATTCAATT-C
TCTCGAGAGGCGAAGTT-GGCTCT--CATGACCTCACG---GTTGTGGGTTGCATTTC--
TCTTGTTCAC--GATGGAGCTCTGACTGCTTAGTCTGAAACATTAACTGCTT-AGGGCAG
CCGTTGTTTGTGGTCGTTTCAC----TTTCGA--TGGTG-AGTAAGTGA----TGTGATG
CTGAGCAGGT----GAAGATCTTACATACT-ATGTTG-TCAGATTATCGTCAAGTGCTTG
G------TGAAGAGAA-CTTTCGTCTC-TCGTAGATGAATCA------ATGATATCCAGA
GTAAGTAGGTCGGTCATCCATCTGACCCGTCTTGAAACACGGACCAAGGAGCCCAACAAT
TGCGCAAGTCGCTCAGTCTTGCATAGGCTTGAGAGGCGAAATAAACATAACGGTATGATC
GCGCAATGCCGACCTGCTGTATCTGCCTTCATTGACAGATTAGCGGAGTCTGAGCGTAAT
TGTTGGTACCCGAAAGATGGTGAACTATACTTGGGCAAGACGAAGCCAGAGGAAACTCTG
GTGGAGGTCTGTAGCGATTCTGACGTGCAAATCGATCGTCAGACCTGAGTATAGGGGCGA
AAGACTAATCGAACCATCTAGTAGCTGGTTCCTTCCGAAGTTTCCCTCAGGATAGCTGGC
ACAAGGAAGG--ACTCTGTAGCACCCGGTAAAGCGAATGATTAGAGGTATTGGGATCGAA
ACGATCTCAACCTATTCTCAAACTTTAAATGGGTGCGGA-GCTTGACTTATTTGGAG---
--TAAAGTCTT----GCTTTT--GTAAGAG--TTGTGCCAAGTGGGCCATTTTTGGTAAG
CAGAACTGGCGCTGTGGGATGAACCAAACACTGAGTTAAAGTACCCAATGCCG-ACGCTC
ATGAGACCCCATGAAAGGTGTTGGTTGCTATAGACAGCAACACTTTATTTCGCTTTCGGA
GCATGATCAGGAATAGTGGGAGCAAGATTAAGAACTTTAATCCGACTAGAATTAGGACAA
CCTGGAACTTTAATTGGAAGAGATCAAATTTATAATACTATTGTAACAGCACATGCTTTT
GTTATAATTTTTTTTATAGTTATACCAATAATAATTGGAGGATTTGGAAATTGACTTGTA
CCTCTAATACTTAGAGCTCCAGATATAGCATTCCCCCGAATAAATAATATAAGATTTTGA
TTACTTCCACCATCACTAATTTTATTACTATCAAGTTCCTTTACAGCAATAGGAGCTGGA
ACAGGATGAACTGTATACCCACCTTTATCAAGAAATTTAGCCCATTCTGGACCATCAGTT
GATTTAACAATTTTTTCTCTTCACTTAGCAGGTATTTCTTCAATTTTAGGTGCTATTAAT
TTTATAGCTACTACTATTAATATAAAACCTAAAACAATAAAAATAGAACAAATTCCCTTA
TTTGTTTGATCTATTTTTATTACAGTTATCCTTCTTTTACTATCTTTACCAGTTTTAGCA
GGAGCTATTACAATACTTCTAACAGACCGAAATTTTAATACTTCATTTTTTGATCCAGCA
GGAGGAGGAGATCCTATTCTTTATCAACA
>H284_Lebertia_sefvei
CCGCTTGCAAGTAAACAGATGGACCCACGAAGTC--CGGTTGAGTAAGGGATTCAATT-C
TCTCGAGAGGCGAAGTT-GGCTCT--CATGACCTCACG---GTTATGGGTTGCATTTC--
TCTTGTTCAC--GATGGAGCTCTGACTGCTTAGTCTGAAACATTAACTGCTT-AGGGCAG
CCGTTGTTTGTGGTCGTTTCAC----TTTCGA--TGGTG-AGTTAGTGA----TGTGATG
CTGAGCAGGT----GAAGATCTTACATACT-ATGTTG-TCAGATTATCGTCAAGTGCTTG
G------TGGAGAGAA-CTTTCGTCTC-TCGTAGATGAATCA------ATGATATCCAGA
GTAAGTAGGTCGGTCATCCATCTGACCCGTCTTGAAACACGGACCAAGGAGCCCAACAAT
TGCGCAAGTCGCTCAGTCTTGCATAGGCTTGAGAGGCGAAATAAACATAACGGTATGATC
GCGCAATGCCGACCTGCTGTATTTGCCTTCATTGACAGATTAGCGGAGTCTGAGCGTAAT
TGTTGGTACCCGAAAGATGGTGAACTATACTTGGGCAAGACGAAGCCAGAGGAAACTCTG
GTGGAGGTCTGTAGCGATTCTGACGTGCAAATCGATCGTCAGACCTGAGTATAGGGGCGA
AAGACTAATCGAACCATCTAGTAGCTGGTTCCTTCCGAAGTTTCCCTCAGGATAGCTGGC
ACAAAGAAGG--ACTCTGTAGCACCCGGTAAAGCGAATGATTAGAGGTATTGGGATCGAA
ACGATCTCAACCTATTCTCAAACTTTAAATGGGTGCGGA-GCTTGACTTATTTGGAG---
--TAAAGTCTT----GCTTTT--GTAAGAG--TTGTGCCAAGTGGGCCATTTTTGGTAAG
CAGAACTGGCGCTGTGGGATGAACCAAACACTGAGTTAAAGTACCCAATGCCG-ACGCTC
ATGAGACCCCATGAAAGGTGTTGGTTGCTATAGACAGCAACACTTTATTTCGCTTTCGGA
GCATGATCAGGAATAGTGGGAGCAAGATTAAGAACTTTAATCCGACTAGAATTAGGACAA
CCTGGAACTTTAATTGGAAGAGATCAAATTTATAATACTATTGTAACAGCACATGCTTTT
GTTATAATTTTTTTTATAGTTATACCAATAATAATTGGAGGATTTGGAAATTGACTTGTA
CCTCTAATACTTAGAGCTCCAGATATAGCATTCCCCCGAATAAATAATATAAGATTTTGA
TTACTTCCACCATCACTAATTTTATTACTATCAAGTTCCTTTACAGCAATAGGAGCTGGA
ACAGGATGAACTGTATACCCACCTTTATCAAGAAATTTAGCCCATTCTGGACCATCAGTT
GATTTAACAATTTTTTCTCTTCACTTAGCAGGTATTTCTTCAATTTTAGGTGCTATTAAT
TTTATAGCTACTACTATTAATATAAAACCTAAAACAATAAAAATAGAACAAATTCCCTTA
TTTGTTTGATCTATTTTTATTACAGTTATCCTTCTTTTACTATCTTTACCAGTTTTAGCA
GGAGCTATTACAATACTTCTAACAGACCGAAATTTTAATACTTCATTTTTTGATCCAGCA
GGAGGAGGAGATCCTATTCTTTATCAACA
>H285_Lebertia_holsatica
CCGCTTGCAAGTAAACAGATGGACCCACGAAGTC--CGGTTGAGTAAGGGATTCAATT-C
TCTCGAGAGGCGAAGTT-GGCTCT--CATGACCTCACG---GTTGTGDGTTGCATTTC--
TCTTGTTCAC--GATGGAGCTCTGACTGCTTAGTCTGAAACATTAACTGCTT-AGGGCAG
CCGTTGTTTGTGGTCGTTTCAC----TTTCGA--TGGTG-AGTAAGTGA----TGTGACG
CTGAGCAGGT----GAATATCTTACATACT-ATGTTG-TCAGATTATCGTCAAGTGCTTG
G------TGAGGAGAA-CTTTCGTCTC-TCGTAGATGAATCA------ATGATATCCAGA
GTAAGTAGGTCGGTCATCCATCTGACCCGTCTTGAAACACGGACCAAGGAGCCCAACAAT
TGCGCGAGTCGCTCAGTCTTGCATAGGCTTGAGAGGCGAAATAAACATAACGGTATGATC
GCGCAATGCCGACCTGCTGTATTTGCCTTCATTGACAGATTAGCGGAGTCTGAGCGTAAT
TGTTGGTACCCGAAAGATGGTGAACTATACTTGGGCAAGACGAAGCCAGAGGAAACTCTG
GTGGAGGTCTGTAGCGATTCTGACGTGCAAATCGATCGTCAGACCTGAGTATAGGGGCGA
AAGACTAATCGAACCATCTAGTAGCTGGTTCCTTCCGAAGTTTCCCTCAGGATAGCTGGC
ACAAAGGAAGGTACTCTGTAGCACCCGGTAAAGCGAATGATTAGAGGTATTGGGATCGAA
ACGATCTCAACCTATTCTCAAACTTTAAATGGGTGCGGA-GCTTGACTTATTTGGAG---
--TAAAGTCTT----GCTTTT--GTAAGAG--TTGTGCCAAGTGGGCCATTTTTGGTAAG
CAGAACTGGCGCTGTGGGATGAACCAAACACTGAGTTAAAGTACCCAATGCCG-ACGCTC
ATGAGACCCCATGAAAGGTGTTGGTTGCTATAGACAGCAACTCTTTATTTTGCTTTTGGA
GCATGATCAGGAATAGTAGGAGCTAGATTAAGAACTATAATCCGACTGGAACTAGGACAA
CCTGGAACCTTAATTGGAAGAGATCAAATTTATAACACTATTGTAACAGCACATGCTTTT
ATTATAATTTTTTTTATAGTTATACCAATAATAATTGGAGGATTCGGTAATTGACTTGTA
CCTCTAATAATTAGAGCACCAGATATAGCATTCCCCCGAATAAATAATATAAGATTTTGA
TTACTTCCACCAGCCTTAATTTTATTACTATCTAGTTCCTTTACAGCAATAGGAGCCGGA
ACAGGATGAACTGTATACCCACCTTTATCTAGAAACTTAGCCCATTCTGGACCTTCAGTA
GATTTAGCAATTTTCTCTCTTCACCTAGCAGGTATTTCTTCAATTTTAGGTGCTATTAAT
TTCATAGCTACTACTATTAATATAAAACCTAAAACAATAAAAATAGAACAAATTCCTTTA
TTTGTTTGATCAATTTTCATTACAGTTATCCTTCTTTTACTATCTTTACCAGTCTTAGCA
GGAGCTATTACAATACTTTTAACAGACCGAAACTTTAATACTTCATTCTTTGACCCAGCA
GGAGGAGGAGATCCTATTCTTTATCAACA
>H287_Lebertia_cuneifera
CCGCTTGCAAGTAAACAGATGGACCCACGAAGTC--CGGTTGAGTAAGGGATTCAATT-C
TCTCGAGAGGCGAGGTT-CGCAGTT-CACAACCTCACG---GTTGTGGCTTGCATTTC--
TCTTGCTCAC--GATGGAGCTCTGACTGCTTAGTCTGATACATTAACTGCTT-AGGGCAG
CCGTTGTTTGTGGTCAGTTCAC----TTTCGA--CGGTG-AGTAAGTGA----TGTGATG
CTGAGCAGGT----GAATATCTTACATACT-ATGTTG-TCAGATTATCGTCAAGTGCTTG
G------TGAGGAGAA-CTTTCGTCTC-TCGTAGATGAATCA------ATGATATCCAGA
GTAAGTAGGTCGGTCATCCATCTGACCCGTCTTGAAACACGGACCAAGGAGCCCAACAAT
TGCGCGAGTCGCTCAGTCTTGCATAGGCTTGAGAGGCGAAATAAACATAATGGTATGATC
GCGCAATGCCGACCTGCTGTATCTGCCTTCATTGACAGATTAGCGGAGTTTGAGCGTAAT
TGTTGGTACCCGAAAGATGGTGAACTATACTTGGGCAAGACGAAGCCAGAGGAAACTCTG
GTGGAGGTCTGTAGCGATTCTGACGTGCAAATCGATCGTCAGACCTGAGTATAGGGGCGA
AAGACTAATCGAACCATCTAGTAGCTGGTTCCTTCCGAAGTTTCCCTCAGGATAGCTGGC
ACAAGGAAGG--ACTCTGTAGCACCCGGTAAAGCGAATGATTAGAGGTATTGGGATCGAA
ACGATCTCAACCTATTCTCAAACTTTAAATGGGTGCGGA-GCTTGACTTATTTGGAG---
--TAAAGTCTT----GCTTTT--GTAAGAG--TTGTGCCAAGTGGGCCATTTTTGGTAAG
CAGAACTGGCGCTGTGGGATGAACCAAACACTGAGTTAAGGTACCCAATGCCG-ACGCTC
ATGAGACCCCATGAAAGGTGTTGGTTGCTATAGACAGCAACCCTTTACTTTGCTTTTGGA
GCATGATCAGGAATAGTAGGAGCAAGTTTAAGAACTTTAATTCGACTGGAGCTAGGACAA
CCAGGAACTTTAATCGGAAGAGATCAAATTTATAACACAATTGTTACAGCACATGCTTTT
GTTATAATTTTTTTTATAGTAATACCAATAATAATCGGAGGTTTTGGAAATTGACTAGTT
CCTCTAATGATTAGAGCACCAGATATGGCATTCCCTCGAATAAATAATATAAGATTTTGA
TTACTTCCACCAGCATTAATTTTACTACTATCAAGTTCTTTCACAGCTATAGGCGCTGGG
ACAGGGTGAACAGTCTATCCTCCTTTATCAGGAAACTTAGCCCATTCTGGACCATCAGTA
GATTTAACAATTTTTTCTCTTCATTTAGCAGGTATTTCATCAATTTTAGGAGCTATTAAT
TTTATAGCTACAACCATTAATATAAAACCGAAAACTATAAAAATAGAACAAATTCCCTTA
TTCGTATGATCAATTTTTATCACAGTCATTTTACTTCTCCTATCTTTACCAGTACTAGCA
GGAGCTATTACAATACTTCTAACAGACCGAAATTTTAATACATCATTTTTTGACCCTGCT
GGAGGAGGAGATCCAATTTTATATCAACA
>H289_Lebertia_cuneifera
CCGCTTGCAAGTAAACAGATGGACCCACGAAGTC--CGGTTGAGTAAGGGATTCAATT-C
TCTCGAGAGGCGAGGTT-CGCAGTT-TACAACCTCACG---GTTGTGGCTTGCATTTC--
TCTTGCTCAC--GATGGAGCTCTGACTGCTTAGTCTGATACATTAACTGCTT-AGGGCAG
CCGTTGTTTGTGGTCAGTTCAC----TTTCGA--CGGTG-AGTAAGTGA----TGTGATG
CTGAGCAGGT----GAATATCTTACATACT-ATGTTG-TCAGATTATCGTCAAGTGCTTG
G------TGAGGAGAA-CTTTCGTCTC-TCGTAGATGAATCA------ATGATATCCAGA
GTAAGTAGGTCGGTCATCCATCTGACCCGTCTTGAAACACGGACCAAGGAGCCCAACAAT
TGCGCGAGTCGCTCAGTCTTGCATAGGCTTGAGAGGCGAAATAAACATAATGGTATGATC
GCGCAATGCCGACCTGCTGTATCTGCCTTCATTGACAGATTAGCGGAGTTTGAGCGTAAT
TGTTGGTACCCGAAAGATGGTGAACTATACTTGGGCAAGACGAAGCCAGAGGAAACTCTG
GTGGAGGTCTGTAGCGATTCTGACGTGCAAATCGATCGTCAGACCTGAGTATAGGGGCGA
AAGACTAATCGAACCATCTAGTAGCTGGTTCCTTCCGAAGTTTCCCTCAGGATAGCTGGC
ACAAGGAAGG--ACTCTGTAGCACCCGGTAAAGCGAATGATTAGAGGTATTGGGATCGAA
ACGATCTCAACCTATTCTCAAACTTTAAATGGGTGCGGA-GCTTGACTTATTTGGAG---
--TAAAGTCTT----GCTTTT--GTAAGAG--TTGTGCCAAGTGGGCCATTTTTGGTAAG
CAGAACTGGCGCTGTGGGATGAACCAAACACTGAGTTAAGGTACCCAATGCCG-ACGCTC
ATGAGACCCCATGAAAGGTGTTGGTTGCTATAGACAGCAACCCTTTACTTTGCTTTTGGA
GCATGATCAGGAATAGTAGGAGCAAGTTTAAGAACTTTAATTCGACTGGAGCTAGGACAA
CCAGGAACTTTAATCGGAAGAGATCAAATTTATAACACAATTGTTACAGCACATGCTTTT
GTTATAATTTTTTTTATAGTAATACCAATAATAATCGGAGGTTTTGGAAATTGATTAGTT
CCTCTAATGATTAGAGCACCAGATATGGCATTCCCTCGAATAAATAATATAAGATTTTGA
TTACTTCCACCAGCATTAATTTTACTACTATCAAGTTCTTTCACAGCTATAGGCGCTGGA
ACAGGGTGAACAGTCTATCCTCCTTTATCAGGAAACTTAGCCCATTCTGGACCATCAGTA
GATTTAACAATTTTTTCTCTTCATTTAGCAGGTATCTCATCAATTTTAGGAGCTATTAAT
TTTATAGCTACAACCATTAATATAAAACCGAAAACTATAAAAATAGAACAAATTCCCTTA
TTCGTATGATCAATTTTTATCACAGTCATTTTACTTCTTCTATCTTTACCAGTACTAGCA
GGAGCTATTACAATACTTCTAACAGACCGAAATTTTAATACATCATTTTTTGACCCTGCT
GGAGGAGGAGATCCAATTTTATATCAACA
>H29_Lebertia_maculosa
CCGCTTGCAAGCAAACAGATGGACCCACGAAGTC--CTGTTGAGTAAGAGATTCATAT-A
CTCTAAGAGGCGATGCTGTGTCGTTATGATGCTTCTTTATTGAGGTTAGCTGCATTTC--
TTTTGCTCAC--GATGGAGCTCTGACTGCTCAAC-TGATACCTTACTGCTTT-ACGGCAG
CCGTTATTTGTGATCATTT-AC----TTGTGA--TGGTGAAGTAAGTGA----GGTGATG
TTGAGTAGGT----GAATATCTAACA-TTT-ATGT---TCAGATTATCGCCAAGAGTTTG
G------TGAGGAGATCATTTCGKCTC-TTGTAGTTGAATCA------ATGATATCCAGA
GTAAGTAGGTCGGTCATCCATCTGACCCGTCTTGAAACACGGACCAAGGAGCCCAACAAA
TGCGCGAGTCGCTCAGTCTTGCATAGGCTTGAGAGGCGAAATAAACATAACAGCATGATC
GCGCAATGCTGACCTACTATAGTTGCCTT--CTGACAACTCGGTGGAGTCTGAGCGTATT
TGTTGGTACCCGAAAGATGGTGAACTATACTTGGGCAAGATGAAGCCAGAGGAAACTCTG
GTGGAGGTCTGTAGCGATTCTGACGTGCAAATCGATCGTCAGACCTGAGTATAGGGGCGA
AAGACTAATCGAACCATCTAGTAGCTGGTTCCTTCCGAAGTTTCCCTCAGGATAGCTGGC
ACATACAAAG--ACTCTGTAGCACCCGGTAAAGAGAATGATTAGAGGTATTGGGATCGAA
ACGATCTCAACCTATTCTCAAACTTTGAATGGGTGCGGA-GCTTGACTTATTTGAAGTGA
AATAAAGTCTT----GCTTTT--GTAAGAG--TTGTGCCAAGTGGGCCATTTTTGGTAAG
CAGAACTGGCGCTGTGGGATGAACCAAACACTAAGTTAAGGTACCAAATGCGT-ACGCTC
ATGAGACCCCATGAAAGGTGTTGGTTGCTTATGACAGCAACACTTTATTTTGCCTTTGGA
GCTTGATCTGGAATAGTAGGAGCAAGATTAAGTACCTTAATTCGATTAGAATTAGGACAA
CCCGGAACACTTTTAGGAAGAGATCAAATTTATAATACAATTGTAACAGCTCACGCTTTT
GTTATAATCTTTTTTATAGTTATACCAATAATAATTGGAGGATTTGGAAACTGATTAGTT
CCCCTTATAATTAGAGCCCCAGATATAGCTTTTCCACGAATAAATAATATAAGCTTTTGA
CTTTTACCTCCATCTTTAATTTTACTTTTATCAAGTTCTTTTACATCAATAGGAGCAGGA
ACAGGGTGAACTGTATATCCGCCCCTATCAGGAAATTTAGCTCACGCTGGTCCTTCAGTT
GATTTAACCATCTTTTCATTACATCTAGCTGGAATCTCATCGATTCTAGGAGCTATTAAT
TTCATAGCCACAATTATTAATATAAAACCTAAAACAATAAAAATGGAACAAATTCCATTA
TTCGTATGATCAATTTTTATTACAGTAATTTTATTATTATTATCTTTACCAGTTCTAGCT
GGAGCTATTACTATATTATTAACTGATCGAAATTTTAATACATCATTTTTTGATCCAGCA
GGAGGAGGAGACCCTATTTTATATCAACA
>H290_Lebertia_cuneifera
CCGCTTGCAAGTAAACAGATGGACCCACGAAGTC--CGGTTGAGTAAGGGATTCAATT-C
TCTCGAGAGGCGAGGTT-CGCAGTT-CACAACCTCACG---GTTGTGGCTTGCATTTC--
TCTTGCTCAC--GATGGAGCTCTGACTGCTTAGTCTGATACATTAACTGCTT-AGGGCAG
CCGTTGTTTGTGGTCAGTTCAC----TTTCGA--CGGTG-AGTAAGTGA----TGTGATG
CTGAGCAGGT----GAATATCTTACATACT-ATGTTG-TCAGATTATCGTCAAGTGCTTG
G------TGAGGAGAA-CTTTCGTCTC-TCGTAGATGAATCA------ATGATATCCAGA
GTAAGTAGGTCGGTCATCCATCTGACCCGTCTTGAAACACGGACCAAGGAGCCCAACAAT
TGCGCGAGTCGCTCAGTCTTGCATAGGCTTGAGAGGCGAAATAAACATAATGGTATGATC
GCGCAATGCCGACCTGCTGTATCTGCCTTCATTGACAGATTAGCGGAGTTTGAGCGTAAT
TGTTGGTACCCGAAAGATGGTGAACTATACTTGGGCAAGACGAAGCCAGAGGAAACTCTG
GTGGAGGTCTGTAGCGATTCTGACGTGCAAATCGATCGTCAGACCTGAGTATAGGGGCGA
AAGACTAATCGAACCATCTAGTAGCTGGTTCCTTCCGAAGTTTCCCTCAGGATAGCTGGC
ACAAGGAAGG--ACTCTGTAGCACCCGGTAAAGCGAATGATTAGAGGTATTGGGATCGAA
ACGATCTCAACCTATTCTCAAACTTTAAATGGGTGCGGA-GCTTGACTTATTTGGAG---
--TAAAGTCTT----GCTTTT--GTAAGAG--TTGTGCCAAGTGGGCCATTTTTGGTAAG
CAGAACTGGCGCTGTGGGATGAACCAAACACTGAGTTAAGGTACCCAATGCCG-ACGCTC
ATGAGACCCCATGAAAGGTGTTGGTTGCTATAGACAGCAACCCTTTACTTTGCTTTTGGA
GCATGATCAGGAATAGTAGGAGCAAGTTTAAGAACTTTAATTCGACTGGAGCTAGGACAA
CCAGGAACTTTAATCGGAAGAGATCAAATTTATAACACAATTGTTACAGCACATGCTTTT
GTTATAATTTTTTTTATAGTAATACCAATAATAATCGGAGGTTTTGGAAATTGATTAGTT
CCTCTAATGATTAGAGCACCAGATATGGCATTCCCTCGAATAAATAATATAAGATTTTGA
TTACTTCCACCAGCATTAATTTTACTACTATCAAGTTCTTTCACAGCTATAGGCGCTGGA
ACAGGGTGAACAGTCTATCCTCCTTTATCAGGAAACTTAGCCCATTCTGGACCATCAGTA
GATTTAACAATTTTTTCTCTTCATTTAGCAGGTATCTCATCAATTTTAGGAGCTATTAAT
TTTATAGCTACAACCATTAATATAAAACCGAAAACTATAAAAATAGAACAAATTCCCTTA
TTCGTATGATCAATTTTTATCACAGTCATTTTACTTCTTCTATCTTTACCAGTACTAGCA
GGAGCTATTACAATACTTCTAACAGACCGAAATTTTAATACATCATTTTTTGACCCTGCT
GGAGGAGGAGATCCAATTTTATATCAACA
>H291_Atractides_adnatus
CCGTTTGCAGGGAAACAGATAGACCCACGAAGTC--CAGTTGGTTAAGAGATTCAAAT-T
ACTTTTAAAGCATTATT---------TATTATTCAAGTATTTGGATAGTTTGCATTTC--
TCTTAACYAC--GATGGAGCTCTGACTTCTTA---CAATTACTTGATCGTTT-AAGGCAA
GCCTCTAATCTGGTCCTCATTT------------TAAAGGTTTACGTGA---GAGTATTG
GTAAGAAGTT----GAATTACTTAC--ATT--TGTTGTTCAGTTTGTCGTAGAATACACT
A------TATATGTGT-TTTTGAACTC-TTCGAGTGAAATTGC---AAATGATATCCAGA
GTAAGTAGGTCGGTCATCTATCTGACCCGTCTTGAAACACGGACCAAGGAGCCCAACAAT
TGCGCGAGTCGCTCGGTCTTGAATAGGCCTGAGAGGCGAAATAAACATAATGGTATGATC
GCGCAATACCGACCTGCTTTATTTGCTTT---TTGCAAAAAAGTGGCGTTTGAGCGTAAT
TGTTGGTACCCGAAAGATGGTGAACTATACTTGGGCAAGACGAAGCCAGAGGAAACTCTG
GTGGAGGTCTGTAGCGATTCTGACGTGCAAATCGATCGTCAGACCTGAGTATAGGGGCGA
AAGACTAATCGAACCATCTAGTAGCTGGTTCCCTCCGAAGTTTCCCTCAGGATAGCTAGT
ACCA-------AACTCTGTAGCATCCGGTAAAGCGAATGATTAGAGGTATTGGGATCGAA
ACGATCTCAACCTATTCTCAAACTTTAAATGGGTGCGAG-GCATGACTTTTTTAAC----
--TAAAGTCTT----GCTTT---GTAAGAG--TGGTACTAAGTGGGCCATTTTTGGTAAG
CAGAACTGGCGATGTGGGATGAACCAATCGTAGAGTTAAGGCACCAAATGCCG-ACGCTC
ATGAGACCCCATGAAAGGTGTTGGTTGCTTCAGACAGCAACTATATATTTAGCCTTTGGC
ACCTGAGCCGGCGTGCTTGGAGCCAGTTTTAGTCTACTGATTCGAATAGAACTTTCGCAA
CCAGGAGGATTCCTAAAAAATGAGCAACTATATAATACAATTATTACATCCCATGCTTTC
GTCATAATCTTCTTTGCAGTGATACCAATTCTCATTGGAGGATTCGGAAACTGACTAGTA
CCAATCATAATAAACTATCCAGACATAGCTTTTCCACGAATAAACAATATAAGATTCTGA
TTACTACCCCCATCATTATTTCTTCTAGTGTCAAGCTCGATTGTGGGAATAGGAGCAGGA
ACAGGGTGAACCATCTACCCCCCTCTTTCAGATAGAGACTTTCACACGGATATTTCAGTA
GACTTAATAATTTTTTCTCTACATCTAGCAGGAATCTCTTCAATCTTAGGGGGTATCAAT
TTTTTTATAACAATAACTGTAGAAAAACTTAACTGAAAAAGAGCCATAAAAATCCCTTTA
TTTGTATGAGCTGTAGCTTTCACAGGCTTATTAATCATTCTCTCTCTACCTATCTTAGCA
AGAGGAATTACTATGCTTCTAACAGATCGAAATTTAAATAGATCGTTCTTCGACCCTTCC
GGAGGAGGAGATCCAATCTTCTTTCAACA
>H292_Atractides_adnatus
CCGTTTGCAGGGAAACAGATAGACCCACGAAGTC--CAGTTGGTTAAGAGATTCAAAT-T
ACTTTTAAAGCATTATT---------TATTATTCAAGTATTTGGATAGTTTGCATTTC--
TCTTAACTAC--GATGGAGCTCTGACTTCTTA---CAATTACTTGATCGTTT-AAGGCAA
GCCTCTAATCTGGTCCTCATTT------------TAAAGGTTTACGTGA---GAGTATTG
GTAAGAAGTT----GAATTACTTAC--ATT--TGTTGTTCAGTTTGTCGTAGAATACACT
A------TATATGTGT-TTTTGAACTC-TTCGAGTGAAATTGC---AAATGATATCCAGA
GTAAGTAGGTCGGTCATCTATCTGACCCGTCTTGAAACACGGACCAAGGAGCCCAACAAT
TGCGCGAGTCGCTCGGTCTTGAATAGGCCTGAGAGGCGAAATAAACATAATGGTATGATC
GCGCAATACCGACCTGCTTTATTTGCTTT---TTGCAAAAAAGTGGCGTTTGAGCGTAAT
TGTTGGTACCCGAAAGATGGTGAACTATACTTGGGCAAGACGAAGCCAGAGGAAACTCTG
GTGGAGGTCTGTAGCGATTCTGACGTGCAAATCGATCGTCAGACCTGAGTATAGGGGCGA
AAGACTAATCGAACCATCTAGTAGCTGGTTCCCTCCGAAGTTTCCCTCAGGATAGCTAGT
ACCA-------AACTCTGTAGCATCCGGTAAAGCGAATGATTAGAGGTATTGGGATCGAA
ACGATCTCAACCTATTCTCAAACTTTAAATGGGTGCGAG-GCATGACTTTTTTAAC----
--TAAAGTCTT----GCTTT---GTAAGAG--TGGTACTAAGTGGGCCATTTTTGGTAAG
CAGAACTGGCGATGTGGGATGAACCAATCGTAGAGTTAAGGCACCAAATGCCG-ACGCTC
ATGAGACCCCATGAAAGGTGTTGGTTGCTTCAGACAGCAACTATATATTTAGCCTTTGGC
ACCTGAGCCGGCGTGCTTGGAGCCAGTTTTAGTCTACTGATTCGAATAGAACTTTCGCAA
CCAGGAGGATTCCTAAAAAATGAGCAACTATATAATACAATTATTACATCCCATGCTTTC
GTCATAATCTTCTTTGCAGTGATACCAATTCTCATTGGAGGATTCGGAAACTGACTAGTA
CCAATCATAATAAACTATCCAGACATAGCTTTTCCACGAATAAACAATATAAGATTCTGA
CTACTACCCCCATCATTATTTCTTCTAGTGTCAAGCTCGATTGTGGGAATAGGAGCAGGA
ACAGGGTGAACCATCTACCCCCCTCTTTCAGATAGAGACTTTCACACGGATATTTCAGTA
GACTTAATAATTTTTTCTCTACATCTAGCAGGAATCTCTTCAATCTTAGGGGGTATCAAT
TTTTTTATAACAATAACTGTAGAAAAACTTAACTGAAAAAGAGCCATAAAAATCCCTTTA
TTTGTATGAGCTGTAGCTTTCACAGGCTTATTAATCATTCTCTCTCTACCTATCTTAGCA
AGAGGAATTACTATGCTTCTAACAGATCGAAATTTAAATAGATCGTTCTTCGACCCTTCC
GGAGGAGGAGATCCAATCTTCTTTCAACA
>H293_Atractides_adnatus
CCGTTTGCAGGGAAACAGATAGACCCACGAAGTC--CAGTTGGTTAAGAGATTCAAAT-T
ACTTTTAAAGCATTATT---------TATTATTCAAGTATTTGGATAGTTTGCATTTC--
TCTTAACTAC--GATGGAGCTCTGACTTCTTA---CAATTACTTGATCGTTT-AAGGCAA
GCCTCTAATCTGGTCCTCATTT------------TAAAGGTTTACGTGA---GAGTATTG
GTAAGAAGTT----GAATTACTTAC--ATT--TGTTGTTCAGTTTGTCGTAGAATACACT
A------TATATGTGT-TTTTGAACTC-TTCGAGTGAAATTGC---AAATGATATCCAGA
GTAAGTAGGTCGGTCATCTATCTGACCCGTCTTGAAACACGGACCAAGGAGCCCAACAAT
TGCGCGAGTCGCTCGGTCTTGAATAGGCCTGAGAGGCGAAATAAACATAATGGTATGATC
GCGCAATACCGACCTGCTTTATTTGCTTT---TTGCAAAAAAGTGGCGTTTGAGCGTAAT
TGTTGGTACCCGAAAGATGGTGAACTATACTTGGGCAAGACGAAGCCAGAGGAAACTCTG
GTGGAGGTCTGTAGCGATTCTGACGTGCAAATCGATCGTCAGACCTGAGTATAGGGGCGA
AAGACTAATCGAACCATCTAGTAGCTGGTTCCCTCCGAAGTTTCCCTCAGGATAGCTAGT
ACCA-------AACTCTGTAGCATCCGGTAAAGCGAATGATTAGAGGTATTGGGATCGAA
ACGATCTCAACCTATTCTCAAACTTTAAATGGGTGCGAG-GCATGACTTTTTTAAC----
--TAAAGTCTT----GCTTT---GTAAGAG--TGGTACTAAGTGGGCCATTTTTGGTAAG
CAGAACTGGCGATGTGGGATGAACCAATCGTAGAGTTAAGGCACCAAATGCCG-ACGCTC
ATGAGACCCCATGAAAGGTGTTGGTTGCTTCAGACAGCAACTATATATTTAGCCTTTGGC
ACCTGAGCCGGCGTGCTTGGAGCCAGTTTTAGTCTACTGATTCGAATAGAACTTTCGCAA
CCAGGAGGATTCCTAAAAAATGAGCAACTATATAATACAATTATTACATCCCATGCTTTC
GTCATAATCTTCTTTGCAGTGATACCAATTCTCATTGGAGGATTCGGAAACTGACTAGTA
CCAATCATAATAAACTATCCAGACATAGCTTTTCCACGAATAAACAATATAAGATTCTGA
CTACTACCCCCATCATTATTTCTTCTAGTGTCAAGCTCGATTGTGGGAATAGGAGCAGGA
ACAGGGTGAACCATCTACCCCCCTCTTTCAGATAGAGACTTTCACACGGATATTTCAGTA
GACTTAATAATTTTTTCTCTACATCTAGCAGGAATCTCTTCAATCTTAGGGGGTATCAAT
TTTTTTATAACAATAACTGTAGAAAAACTTAACTGAAAAAGAGCCATAAAAATCCCTTTA
TTTGTATGAGCTGTAGCTTTCACAGGCTTATTAATCATTCTCTCTCTACCTATCTTAGCA
AGAGGAATTACTATGCTTCTAACAGATCGAAATTTAAATAGATCGTTCTTCGACCCTTCC
GGAGGAGGAGATCCAATCTTCTTTCAACA
>H304_Atractides_walteri
CCGTTTGCAGGGAAACAGATAGACCCACGAAGTC--CAGTTGGTTAAGAGATTCAAAT-T
ACTTTTAAAGCATTATT---------AATTACTCAAGTATTTGGATAGTTTGCATTTC--
TCTTAACCAC--GATGGAGCTCTGACTTCTTA---CAATTACTTGATCGTTT-AAGGCAA
GCCTTTAATCTGGTCCTCATTT------------TAAGGGTTTACGTGA---GAGTATTG
GTAAGAGGTT----GAATTACTTAC--ACT--TGTTGTTCAGTTTGTCGTAGAATAAATT
A------TATATGTGT-TTTTGAACTC-TTTGAGTGAAATTGC---AAATGATATCCAGA
GTAAGTAGGTCGGTCATCTATCTGACCCGTCTTGAAACACGGACCAAGGAGCCCAACAAT
TGCGCGAGTCGCTCGGTCTTGAATAGGCCTGAGAGGCGAAATAAACATAATGGTATGATC
GCGCAATACCGACCTGCTTTATTTGCTTT---TTGCAAAAAAGTGGCGTTTGAGCGTAAT
TGTTGGTACCCGAAAGATGGTGAACTATACTTGGGCAAGACGAAGCCAGAGGAAACTCTG
GTGGAGGTCTGTAGCGATTCTGACGTGCAAATCGATCGTCAGACCTGAGTATAGGGGCGA
AAGACTAATCGAACCATCTAGTAGCTGGTTCCCTCCGAAGTTTCCCTCAGGATAGCTAGT
ACCA-------AACTCTGTAGCATCCGGTAAAGCGAATGATTAGAGGTATTGGGATCGAA
ACGATCTCAACCTATTCTCAAACTTTAAATGGGTGCGAG-GCATGACTTTTTTAAC----
--TAAAGTCTT----GCTTT---GTAAGAG--TGGTACTAAGTGGGCCATTTTTGGTAAG
CAGAACTGGCGATGTGGGATGAACCAATCGTAGAGTTAAGGCACCAAATGCCG-ACGCTC
ATGAGACCCCATGAAAGGTGTTGGTTGCTTCAGACAGCAACTATATACCTAGCTTTTGGG
ACCTGAGCCGGCGTACTAGGGGCTAGTTTTAGTCTCCTAATTCGAATAGAACTATCTCAA
CCAGGAGGATTTCTAAAAAATGAACAACTTTATAATACTATTATTACATCTCACGCTTTC
ATTATAATTTTCTTTGCAGTAATACCCATTTTAATCGGAGGATTTGGAAACTGACTGGTA
CCAATCATAATAAACTACCCAGACATAGCTTTTCCACGAATAAACAATATAAGCTTCTGA
CTATTACCTCCATCCCTATTCCTTTTAGTGTCAAGCTCCATCGTAGGAATAGGAGCTGGC
ACAGGATGAACTGTGTATCCCCCACTGTCTGATAGTGAATTTCATACAGACATTTCCGTA
GACTTAATAATTTTCTCCCTTCATCTAGCTGGAATCTCTTCAATTCTAGGAGGTATCAAC
TTTTTCATAACAATAACTGTAGAAAAACTCAACTGAAAAAGAGCCATAAAGATTCCCTTA
TTTGTCTGAGCGGTAGCTTTCACAGGACTCCTAATCATCCTTTCACTACCTATTTTAGCA
AGAGGAATCACAATACTTCTAACAGATCGTAATCTAAATAGCTCATTCTTCGATCCCTCA
GGAGGAGGGGACCCAATTTTCTTTCAACA
>H311_Atractides_separatus
CCGTTTGCAGGGAAACAGATAGACCCACGAAGTC--CAGTTGGTTAAGAGATTCAAAT-T
ACTTTTAAAGCATTATT---------AATTATTCAAGTATTTGTATAGTTTGCATTTC--
TCTTAACCAC--GATGGAGCTCTGACTTCTTA---CAATTACTTGATCGTTT-AAGGCAA
GCCTTTAATCTGGTCCTCATTT------------TAAAGGTTTACGTGA---GAGTATTG
GTAAGAAGTT----GAATTACTTAC--ATT--TGTTGTTCAGTTTGTCGTAGAATACACT
A------TATATGTGT-TTTTGAACTC-TTCGAGTGAAATTGC---AAATGATATCCAGA
GTAAGTAGGTCGGTCATCTATCTGACCCGTCTTGAAACACGGACCAAGGAGCCCAACAAT
TGCGCGAGTCGCTCGGTCTTGAATAGGCCTGAGAGGCGAAATAAACATAATGGTATGATC
GCGCAATACCGACCTGCTTTATTTGCTTT---TTGCAAAAAAGTGGCGTTTGAGCGTAAT
TGTTGGTACCCGAAAGATGGTGAACTATACTTGGGCAAGACGAAGCCAGAGGAAACTCTG
GTGGAGGTCTGTAGCGATTCTGACGTGCAAATCGATCGTCAGACCTGAGTATAGGGGCGA
AAGACTAATCGAACCATCTAGTAGCTGGTTCCCTCCGAAGTTTCCCTCAGGATAGCTAGT
ACCA-------AACTCTGTAGCATCCGGTAAAGCGAATGATTAGAGGTATTGGGATCGAA
ACGATCTCAACCTATTCTCAAACTTTAAATGGGTGCGAG-GCATGACTTTTTTAAC----
--TAAAGTCTT----GCTTT---GTAAGAG--TGGTACTAAGTGGGCCATTTTTGGTAAG
CAGAACTGGCGATGTGGGATGAACCAATCGTAGAGTTAAGGCACCAAATGCCG-ACGCTC
ATGAGACCCCATGAAAGGTGTTGGTTGCTTCAGACAGCAACCATATATTTAGCCTTCGGG
ACCTGAGCGGGCGTACTCGGAGCTAGTTTTAGCCTATTGATTCGAATAGAACTTTCACAA
CCAGGAGGATTTTTAAAAAATGAGCAACTATATAATACAATTATCACATCTCACGCTTTT
ATCATAATCTTCTTTGCAGTAATACCAATCCTTATTGGTGGATTTGGAAATTGATTAGTA
CCAATCATAATAAACTACCCAGACATAGCTTTCCCACGAATAAATAATATAAGATTCTGA
CTACTACCCCCATCATTATTTCTTCTAGTCTCAAGCTCAATCGTAGGAATAGGAGCAGGA
ACAGGATGAACCGTCTACCCCCCCCTCTCAGACAGAGAATTTCACACAGACATCTCAGTA
GACTTAATAATTTTCTCCCTACATTTAGCAGGAATCTCTTCAATCTTAGGGGGTATTAAT
TTTTTTATAACAATAACTGTAGAAAAGCTAAACTGAAAAAGAGCTATAAAAATCCCCTTA
TTTGTATGAGCCGTAGCTTTTACAGGCTTACTAATCATTCTTTCCCTACCCATTCTAGCA
AGAGGTATTACCATACTGTTAACGGATCGTAATCTAAACAGATCATTCTTTGACCCCTCC
GGAGGAGGAGATCCAATTTTCTTTCAACA
>H326_Feltria_longispina
CCGCTTGCAGGGAAACAGATGGACCCACGAAGTC--CAGTTGAGTATGAGATTCATATTT
TTGTACTTGGTTGTGTT-GTTTGTT-ATGTCTTCTACGAGGGCTATGGCTTGCATTTC--
TCATATTCAC--GATGGAGCTCTGACTTTTCG---TTATAACTTGAGTGTTT-ATAGCAG
TTCCTTCATGTGGTCAACTCAC----TTGTTG--GGATG-AACAACTCA----AGTTTTA
TAGAGGAGTT----GAATTACTTAC--AAT--TGTTGTTCAGGTTGTCGTATAGTGCATG
AA-----TGTGGATAAAACTTCGGTCC-TTGTGATTGAATCA------ATGATATCCAGA
GTAAGTAGGTCGGTCATCCATCTGACCCGTCTTGAAACACGGACCAAGGAGCCCAACAAC
TGCGCGAGTCGCTCGGTCTTGTTTAGGCCAGAGAGGCGAAATAAACATAATGGTATGATC
GCGCAATACCAACCTGCTTTAATTGCTTT--TTTGCAATGAAGCGGCGTTTGAGCGTAAT
TGTTGGTACCCGAAAGATGGTGAACTATACTTGGGCAAGACGAAGCCAGAGGAAACTCTG
GTGGAGGTCTGTAGCGGTTCTGACGTGCAAATCGATCGTCAGACCTGAGTATAGGGGCGA
AAGACTAATCGAACCATCTAGTAGCTGGTTCCCTCCGAAGTTTCCCTCAGGATAGCTGGT
ACTAATT-----ACTCTGTAGCATCCGGTAAAGCGAATGATTAGAGGTATTGGGATCGAA
ACGATCTCAACCTATTCTCAAACTTTAAATGGGTGCGAA-GCATGACTTTTTTTGCT---
--TAAAGTCTT----GCTTTC--GTAAGAG--GAGTACCAAGTGGGCCATTTTTGGTAAG
CAGAACTGGCGCTGTGGGATGAACCAAACGTGAAGTTAAGGAACCAAATGCTG-ACGCTC
ATGAGACCCCATGAAAGGTGTTGGTTGCTATAGACAGCAACTCTTTATTTTGCTTTTGGT
AGCTGAGCGGGAATGCTAGGAGCTAGCTTGAGATCTATTATTCGACTTGAATTGGGGCAA
CCTGGGACACTTATAGGAGACGATCAAATTTACAATACCATTGTAACTGCTCACGCCTTT
GTGATGATTTTTTTTATAGTAATACCGATGATAATCGGAGGGTTCGGAAACTGACTGGTG
CCTCTTATACTAAGAGCACCGGACATGGCTTTTCCTCGGATAAACAACATAAGCTTCTGG
CTGCTTCCCCCCTCTATTCTTTTATTGATTATAGGCTCACTAACCTCCATAGGGGCTGGG
ACTGGCTGGACTGTATATCCCCCCCTATCTAGAAATATTGCACATGCTGGGCCCTCAGTA
GACTTAACAATTTTTTCTTTGCACTTAGCTGGAATTTCCTCTATTTTAGGGGCTATCAAT
TTCATGGCCACAATCCTCAACATAAAACCTAAACATATAAAGTTAGAGCAAATACCTTTA
TTCGTATGATCAATTTTCATTACAACAGTACTTTTACTTCTATCTTTACCTGTCTTAGCC
GGAGCTATTACCATGCTACTAACTGATCGAAATTTTAACACTTCATTTTTTGATCCGGCT
GGGGGAGGCGATCCAATTTTATATCAACA
>H327_Feltria_minuta
CCGCTTGCAGGGAAACAGATGGACCCACGAAGTC--CTGTTGAGTATGAGATTCATATTT
TCTAACCAAGTTATGTG-GTTAATT-ATACCTTCTACGAAGG---TGGTTTGCATTTC--
TCATATTCAC--GTTGGAGCTCTGACGCCTCT---TTCATACTTGAATGTTT-AGAGCAG
TTCCTTTAGATGGTCAACTCAT----CTATTG--GGATG-AACAATTCA----AGTTAAA
TAGAGGTGTT----GAATCACTAAC--AAT--TGTCTTTCAGGTTGTCGTATAGTGCATG
TA-----TGTGGATAAAACTTCGGCTC-TTGTAGTTGAATCA------ATGATATCCAGA
GTAAGTAGGTCGGTCATCCATCTGACCCGTCTTGAAACACGGACCAAGGAGCCCAACAAC
TGCGCGAGTCGCTCGATCTTGTTTAGGTCAGAGAGGCGAAATAAACATAATGGTATGATC
GCGCAATACCAACCTGCTTTAAATACTTT--TTTGTATTGAAGCGGCGTTTGAGCGTAAT
TGTTGGTACCCGAAAGATGGTGAACTATACTTGGGCAAGACGAAGCCAGAGGAAACTCTG
GTGGAGGTCTGTAGCGATTCTGACGTGCAAATCGATCGTCAGACCTGAGTATAGGGGCGA
AAGACTAATCGAACCATCTAGTAGCTGGTTCCCTCCGAAGTTTCCCTCAGGATAGCTGGT
ACTAATTT----ACTCTGTAGCATCCGGTAAAGCGAATGATTAGAGGTATTGGGATCGAA
ACGATCTCAACCTATTCTCAAACTTTAAATGGGTGCGAA-GCATGACTTTTTTTGCT---
--TAAAGTCTT----GCTTTC--GTAAGAG--GAGTACCAAGTGGGCCATTTTTGGTAAG
CAGAACTGGCGCTGTGGGATGAACCAAACGTTGAGTTAAGGAACCAAATGCTG-ACGCTC
ATGAGACCCCATGAAAGGTGTTGGTTGCTATAGACAGCAACTTTATATTTCGGGTTTGGG
AGCTGAGCAGGTATGTTAGGGGCTAGTTTAAGCTCTATTATTCGTCTTGAATTAGGCCAA
CCCGGATCACTAATTGGGAACGATCAGATCTATAACACAATTGTGACTTCTCACGCATTT
ATTATAATTTTTTTTATAGTTATACCTATAATAATTGGAGGTTTTGGGAACTGATTGGTC
CCTTTAATGCTCAGCGCCCCAGATATAGCTTTTCCTCGAATAAATAATATAAGTTTTTGA
TTGCTTCCCCCTTCAATTCTTCTATTAATTATAGGATCCTTAACTTCTATAGGGGCGGGA
ACAGGGTGAACAGTGTACCCTCCTTTATCAAGAAACATTTCCCATGCAGGGCCTTCAGTA
GATTTAACAATTTTCTCTTTACATCTTGCAGGCATTTCGTCTATTTTAGGAGCCATTAAT
TTTATAGCTACTGTTATTAACATAAAGCCTACCCACATAAAAATAGAGCAAATGCCCCTA
TTTGTATGGTCAATTTTTATCACAACTGTTCTTTTATTATTATCTTTACCTGTTTTAGCA
GGAGCGATCACAATATTACTAACAGATCGAAACTTCAACACGTCTTTTTTTGACCCAGCG
GGGGGAGGAGACCCTATTTTATACCAACA
>H328_Feltria_minuta
CCGCTTGCAGGGAAACAGATGGACCCACGAAGTC--CTGTTGAGTATGAGATTCATATTT
TCTAACCAAGTTATGTG-GTTAATT-ATACCTTCTACGAAGG---TGGTTTGCATTTC--
TCATATTCAC--GTTGGAGCTCTGACGCCTCT---TTCATACTTGAATGTTT-AGAGCAG
TTCCTTTAGATGGTCAACTCAT----CTATTG--GGATG-AACAATTCA----AGTTAAA
TAGAGGTGTT----GAATCACTAAC--AAT--TGTCTTTCAGGTTGTCGTATAGTGCATG
TA-----TGTGGATAAAACTTCGGCTC-TTGTAGTTGAATCA------ATGATATCCAGA
GTAAGTAGGTCGGTCATCCATCTGACCCGTCTTGAAACACGGACCAAGGAGCCCAACAAC
TGCGCGAGTCGCTCGATCTTGTTTAGGTCAGAGAGGCGAAATAAACATAATGGTATGATC
GCGCAATACCAACCTGCTTTAAATACTTT--TTTGTATTRAAGCGGCGTTTGAGCGTAAT
TGTTGGTACCCGAAAGATGGTGAACTATACTTGGGCAAGACGAAGCCAGAGGAAACTCTG
GTGGAGGTCTGTAGCGATTCTGACGTGCAAATCGATCGTCAGACCTGAGTATAGGGGCGA
AAGACTAATCGAACCATCTAGTAGCTGGTTCCCTCCGAAGTTTCCCTCAGGATAGCTGGT
ACTAATTT----ACTCTGTAGCATCCGGTAAAGCGAATGATTAGAGGTATTGGGATCGAA
ACGATCTCAACCTATTCTCAAACTTTAAATGGGTGCGAA-GCATGACTTTTTTTGCT---
--TAAAGTCTT----GCTTTC--GTAAGAG--GAGTACCAAGTGGGCCATTTTTGGTAAG
CAGAACTGGCGCTGTGGGATGAACCAAACGTTGAGTTAAGGAACCAAATGCTG-ACGCTC
ATGAGACCCCATGAAAGGTGTTGGTTGCTATAGACAGCAACTTTATATTTCGGGTTTGGG
AGCTGAGCAGGTATGTTAGGAGCTAGTTTAAGCTCTATTATTCGTCTTGAATTAGGCCAA
CCCGGATCACTAATTGGGGACGATCAGATCTATAACACAATTGTGACTTCTCACGCATTT
ATTATAATTTTTTTTATAGTTATACCTATAATAATTGGAGGTTTTGGGAACTGATTGGTC
CCTTTAATACTCAGCGCCCCAGATATAGCTTTTCCTCGAATAAATAATATAAGTTTTTGA
TTGCTTCCCCCTTCAATTCTTCTATTAATTATAGGATCCTTAACTTCTATAGGGGCGGGA
ACAGGGTGAACAGTGTACCCTCCTTTATCAAGAAACATTTCCCATGCAGGGCCTTCAGTA
GATTTAACAATTTTCTCTTTACATCTTGCAGGCATTTCGTCTATTTTAGGAGCCATTAAT
TTTATAGCTACTATTATTAACATAAAGCCTACCCACATAAAAATAGAGCAAATGCCCCTA
TTTGTATGGTCAATTTTTATCACAACTGTTCTTTTATTATTATCTTTACCTGTTTTAGCA
GGAGCGATCACAATATTACTAACAGATCGAAACTTCAACACGTCTTTTTTTGACCCAGCG
GGGGGAGGAGACCCTATTTTATACCAACA
>H329_Feltria_minuta
CCGCTTGCAGGGAAACAGATGGACCCACGAAGTC--CTGTTGAGTATGAGATTCATATTT
TCTAACCAAGTTATGTG-GTTAATT-ATACCTTCTACGAAGG---TGGTTTGCATTTC--
TCATATTCAC--GTTGGAGCTCTGACGCCTCT---TTCATACTTGAATGTTT-AGAGCAG
TTCCTTTAGATGGTCAACTCAT----CTATTG--GGATG-AACAATTCA----AGTTAAA
TAGAGGTGTT----GAATCACTAAC--AAT--TGTCTTTCAGGTTGTCGTATAGTGCATG
TA-----TGTGGATAAAACTTCGGCTC-TTGTAGTTGAATCA------ATGATATCCAGA
GTAAGTAGGTCGGTCATCCATCTGACCCGTCTTGAAACACGGACCAAGGAGCCCAACAAC
TGCGCGAGTCGCTCGATCTTGTTTAGGTCAGAGAGGCGAAATAAACATAATGGTATGATC
GCGCAATACCAACCTGCTTTAAATACTTT--TTTGTATTGAAGCGGCGTTTGAGCGTAAT
TGTTGGTACCCGAAAGATGGTGAACTATACTTGGGCAAGACGAAGCCAGAGGAAACTCTG
GTGGAGGTCTGTAGCGATTCTGACGTGCAAATCGATCGTCAGACCTGAGTATAGGGGCGA
AAGACTAATCGAACCATCTAGTAGCTGGTTCCCTCCGAAGTTTCCCTCAGGATAGCTGGT
ACTAATTT----ACTCTGTAGCATCCGGTAAAGCGAATGATTAGAGGTATTGGGATCGAA
ACGATCTCAACCTATTCTCAAACTTTAAATGGGTGCGAA-GCATGACTTTTTTTGCT---
--TAAAGTCTT----GCTTTC--GTAAGAG--GAGTACCAAGTGGGCCATTTTTGGTAAG
CAGAACTGGCGCTGTGGGATGAACCAAACGTTGAGTTAAGGAACCAAATGCTG-ACGCTC
ATGAGACCCCATGAAAGGTGTTGGTTGCTATAGACAGCAACTTTATATTTCGGGTTTGGG
AGCTGAGCAGGTATGTTAGGGGCTAGTTTAAGCTCTATTATTCGTCTTGAATTAGGCCAA
CCCGGATCACTAATTGGGAACGATCAGATCTATAACACAATTGTGACTTCTCACGCATTT
ATTATAATTTTTTTTATAGTTATACCTATAATAATTGGAGGTTTTGGGAACTGATTGGTC
CCTTTAATGCTCAGCGCCCCAGATATAGCTTTTCCTCGAATAAATAATATAAGTTTTTGA
TTGCTTCCCCCTTCAATTCTTCTATTAATTATAGGATCCTTAACTTCTATAGGGGCGGGA
ACAGGGTGAACAGTGTACCCTCCTTTATCAAGAAACATTTCCCATGCAGGGCCTTCAGTA
GATTTAACAATTTTCTCTTTACATCTTGCAGGCATTTCGTCTATTTTAGGAGCCATTAAT
TTTATAGCTACTGTTATTAACATAAAGCCTACCCACATAAAAATAGAGCAAATGCCCCTA
TTTGTATGGTCAATTTTTATCACAACTGTTCTTTTATTATTATCTTTACCTGTTTTAGCA
GGAGCGATCACAATATTACTAACAGATCGAAACTTCAACACGTCTTTTTTTGACCCAGCG
GGGGGAGGAGACCCTATTTTATACCAACA
>H330_Feltria_minuta
CCGCTTGCAGGGAAACAGATGGACCCACGAAGTC--CTGTTGAGTATGAGATTCATATTT
TCTAACCAAGTTATGTG-GTTAATT-ATACCTTCTACGAAGG---TGGTTTGCATTTC--
TCATATTCAC--GTTGGAGCTCTGACGCCTCT---TTCATACTTGAATGTTT-AGAGCAG
TTCCTTTAGATGGTCAACTCAT----CTATTG--GGATG-AACAATTCA----AGTTAAA
TAGAGGTGTT----GAATCACTAAC--AAT--TGTCTTTCAGGTTGTCGTATAGTGCATG
TA-----TGTGGATAAAACTTCGGCTC-TTGTAGTTGAATCA------ATGATATCCAGA
GTAAGTAGGTCGGTCATCCATCTGACCCGTCTTGAAACACGGACCAAGGAGCCCAACAAC
TGCGCGAGTCGCTCGATCTTGTTTAGGTCAGAGAGGCGAAATAAACATAATGGTATGATC
GCGCAATACCAACCTGCTTTAAATACTTT--TTTGTATTAAAGCGGCGTTTGAGCGTAAT
TGTTGGTACCCGAAAGATGGTGAACTATACTTGGGCAAGACGAAGCCAGAGGAAACTCTG
GTGGAGGTCTGTAGCGATTCTGACGTGCAAATCGATCGTCAGACCTGAGTATAGGGGCGA
AAGACTAATCGAACCATCTAGTAGCTGGTTCCCTCCGAAGTTTCCCTCAGGATAGCTGGT
ACTAATTT----ACTCTGTAGCATCCGGTAAAGCGAATGATTAGAGGTATTGGGATCGAA
ACGATCTCAACCTATTCTCAAACTTTAAATGGGTGCGAA-GCATGACTTTTTTTGCT---
--TAAAGTCTT----GCTTTC--GTAAGAG--GAGTACCAAGTGGGCCATTTTTGGTAAG
CAGAACTGGCGCTGTGGGATGAACCAAACGTTGAGTTAAGGAACCAAATGCTG-ACGCTC
ATGAGACCCCATGAAAGGTGTTGGTTGCTATAGACAGCAACTTTATATTTCGGGTTTGGG
AGCTGAGCAGGTATGTTAGGGGCTAGTTTAAGCTCTATTATTCGTCTTGAATTAGGCCAA
CCCGGATCACTAATTGGGAACGATCAGATCTATAACACAATTGTGACTTCTCACGCATTT
ATTATAATTTTTTTTATAGTTATACCTATAATAATTGGAGGTTTTGGGAACTGATTGGTC
CCTTTAATACTCAGCGCCCCAGATATAGCTTTTCCTCGAATAAATAATATAAGTTTTTGA
TTGCTTCCCCCTTCAATTCTTCTATTAATTATAGGATCCTTAACTTCTATAGGGGCGGGA
ACAGGGTGAACAGTGTACCCTCCTTTATCAAGAAACATTTCCCATGCAGGGCCTTCAGTA
GATTTAACAATTTTCTCTTTACATCTTGCAGGCATTTCGTCTATTTTAGGAGCCATTAAT
TTTATAGCTACTATTATTAACATAAAGCCTACCCACATAAAAATAGAGCAAATGCCCCTA
TTTGTATGGTCAATTTTTATCACAACTGTTCTTTTATTATTATCTTTACCTGTTTTAGCA
GGAGCGATCACAATATTACTAACAGATCGAAACTTCAACACGTCTTTTTTTGACCCAGCG
GGGGGAGGAG???????????????????
>H331_Feltria_cornuta
CCGCTTGCAGGGAAACAGATGGACCCACGAAGTC--CAGTTGAGTATGAGATTCATATTT
TTGTACTTGGTTGTGTT-GTTTGTT-ATGTCTTCTACGAGGGCTATGGCTTGCATTTC--
TCATATTCAC--GATGGAGCTCTGACTTTTCG---TTATAACTTGAGTGTTT-ATAGCAG
TTCCTTCATGTGGTCAACTCAC----TTGTTG--GGATG-AACAACTCA----AGTTTTA
TAGAGGAGTT----GAATTACTTAC--AAT--TGTTCTTCAGGTTGTCGTATAGTGCATG
AA-----TGTGGATAAAACTTCGGTCC-TTGTGATTGAATCA------ATGATATCCAGA
GTAAGTAGGTCGGTCATCCATCTGACCCGTCTTGAAACACGGACCAAGGAGCCCAACAAC
TGCGCGAGTCGCTCGGTCTTGTTTAGGCCAGAGAGGCGAAATAAACATAATGGTATGATC
GCGCAATACCAACCTGCTTTAATTGCTTT--TTTGCAATGAAGCGGCGTTTGAGCGTAAT
TGTTGGTACCCGAAAGATGGTGAACTATACTTGGGCAAGACGAAGCCAGAGGAAACTCTG
GTGGAGGTCTGTAGCGGTTCTGACGTGCAAATCGATCGTCAGACCTGAGTATAGGGGCGA
AAGACTAATCGAACCATCTAGTAGCTGGTTCCCTCCGAAGTTTCCCTCAGGATAGCTGGT
ACTAATT-----ACTCTGTAGCATCCGGTAAAGCGAATGATTAGAGGTATTGGGATCGAA
ACGATCTCAACCTATTCTCAAACTTTAAATGGGTGCGAA-GCATGACTTTTTTTGCT---
--TAAAGTCTT----GCTTTC--GTAAGAG--GAGTACCAAGTGGGCCATTTTTGGTAAG
CAGAACTGGCGCTGTGGGATGAACCAAACGTGAAGTTAAGGAACCAAATGCTG-ACGCTC
ATGAGACCCCATGAAAGGTGTTGGTTGCTATAGACAGCAACTCTTTATTTTGCCTTTGGT
AGCTGAGCGGGAATGCTAGGAGCTAGCTTGAGATCTATTATTCGACTTGAATTGGGGCAA
CCTGGAGCACTTATAGGAGACGACCAAATCTACAATACCGTTGTAACTGCTCACGCCTTT
GTTATGATTTTTTTTATAGTAATGCCGATGATAATCGGAGGGTTCGGAAACTGGTTGGTG
CCGCTTATACTAAGAGCACCAGATATAGCTTTTCCCCGGATAAACAACATAAGCTTCTGA
CTGCTTCCCCCTTCTATCCTTTTATTGATTATAGGCTCACTAACCTCCATAGGGGCTGGG
ACTGGGTGGACTGTCTATCCCCCCTTATCCAGAAATATTGCGCATGCTGGGCCTTCAGTG
GACTTAACAATTTTTTCTTTGCACTTAGCTGGAATTTCCTCTATTTTAGGGGCTATCAAT
TTCATGGCCACAACCCTCAACATAAAACCTAAACACATAAAGTTAGAGCAAATACCTCTA
TTTGTGTGATCAATTTTCATCACAACAGTGCTCTTGCTTCTATCTTTACCTGTTTTAGCC
GGAGCCATTACCATACTACTAACTGATCGAAATTTTAACACTTCATTTTTTGATCCAGCT
GGGGGAGGCGATCCAATTTTATATCAACA
>H332_Feltria_minuta
CCGCTTGCAGGGAAACAGATGGACCCACGAAGTC--CTGTTGAGTATGAGATTCATATTT
TCTAACCAAGTTATGTG-GTTAATT-ATACCTTCTACGAAGG---TGGTTTGCATTTC--
TCATATTCAC--GTTGGAGCTCTGACGCCTCT---TTCATACTTGAATGTTT-AGAGCAG
TTCCTTTAGATGGTCAACTCAT----CTATTG--GGATG-AACAATTCA----AGTTAAA
TAGAGGTGTT----GAATCACTAAC--AAT--TGTCTTTCAGGTTGTCGTATAGTGCATG
TA-----TGTGGATAAAACTTCGGCTC-TTGTAGTTGAATCA------ATGATATCCAGA
GTAAGTAGGTCGGTCATCCATCTGACCCGTCTTGAAACACGGACCAAGGAGCCCAACAAC
TGCGCGAGTCGCTCGATCTTGTTTAGGTCAGAGAGGCGAAATAAACATAATGGTATGATC
GCGCAATACCAACCTGCTTTAAATACTTT--TTTGTATTAAAGCGGCGTTTGAGCGTAAT
TGTTGGTACCCGAAAGATGGTGAACTATACTTGGGCAAGACGAAGCCAGAGGAAACTCTG
GTGGAGGTCTGTAGCGATTCTGACGTGCAAATCGATCGTCAGACCTGAGTATAGGGGCGA
AAGACTAATCGAACCATCTAGTAGCTGGTTCCCTCCGAAGTTTCCCTCAGGATAGCTGGT
ACTAATTT----ACTCTGTAGCATCCGGTAAAGCGAATGATTAGAGGTATTGGGATCGAA
ACGATCTCAACCTATTCTCAAACTTTAAATGGGTGCGAA-GCATGACTTTTTTTGCT---
--TAAAGTCTT----GCTTTC--GTAAGAG--GAGTACCAAGTGGGCCATTTTTGGTAAG
CAGAACTGGCGCTGTGGGATGAACCAAACGTTGAGTTAAGGAACCAAATGCTG-ACGCTC
ATGAGACCCCATGAAAGGTGTTGGTTGCTATAGACAGCAACTTTATATTTCGGGTTTGGG
AGCTGAGCAGGTATATTAGGGGCTAGTTTAAGCTCTATTATTCGTCTTGAATTAGGCCAA
CCCGGATCACTAATTGGGAACGATCAGATCTATAACACAATTGTGACTTCTCACGCATTT
ATTATAATTTTTTTTATAGTTATACCTATAATAATTGGAGGTTTTGGGAACTGATTGGTC
CCTTTAATGCTCAGCGCCCCAGATATAGCTTTTCCTCGAATAAATAATATAAGTTTTTGA
TTGCTTCCCCCTTCAATTCTTCTATTAATTATAGGATCCTTAACTTCTATAGGGGCGGGA
ACAGGGTGAACAGTGTACCCTCCTTTATCAAGAAACATTTCCCATGCAGGGCCTTCAGTA
GACTTAACAATTTTCTCTTTACATCTTGCAGGCATTTCGTCTATTTTAGGAGCCATTAAT
TTTATAGCTACTATTATTAACATAAAGCCTACCCACATAAAAATAGAGCAAATGCCCCTA
TTTGTATGGTCAATTTTTATCACAACTGTTCTTTTATTATTATCTTTACCTGTTTTAGCA
GGAGCGATCACAATATTACTAACAGATCGAAACTTCAACACGTCTTTTTTTGACCCAGCG
GGGGGAGGAGACCCTATTTTATACCAACA
>H336_Atractides_protendens
CCGTTTGCAGGGAAACAGATAGACCCACGAAGTC--CAGTTGATTAAGAGATTCAAAT-T
ACTATTAAAGCATTATT---------TATTATTCAAGTATTTGAGTAGTTTGCATTTC--
TCTTAATCAC--GATGGAGCTCTGACTTCTTA---CAATTACTTAAACGTTT-AAGGCAA
GCCGATAATCTGGTTCTCATTT------------TATTGGTTTACGTGA---GAGTATTG
GTAAGAGGTT----GAATTTCTTAC--ATT--TGTTGTTCAGTTTGTCGTAGAATACACT
A------TATATGCGT-TTTTGTACTC-TCCGAGTGAAATTGC---AAATGATATCCAGA
GTAAGTAGGTCGGTCATCTATCTGACCCGTCTTGAAACACGGACCAAGGAGCCCAACAAT
TGCGCGAGTCGCTCGGTCTTGAATAGGCCTGAGAGGCGAAATAAACATAATGGTATGATC
GCGCAATACCGACCTGCTTTATTTGCTTT---TTGCAAAAAAGTGGCGTTTGAGCGTAAT
TGTTGGTACCCGAAAGATGGTGAACTATACTTGGGCAAGACGAAGCCAGAGGAAACTCTG
GTGGAGGTCTGTAGCGATTCTGACGTGCAAATCGATCGTCAGACCTGAGTATAGGGGCGA
AAGACTAATCGAACCATCTAGTAGCTGGTTCCCTCCGAAGTTTCCCTCAGGATAGCTAGT
ACCA-------AACTCTGTAGCATCCGGTAAAGCGAATGATTAGAGGTATTGGGATCGAA
ACGATCTCAACCTATTCTCAAACTTTAAATGGGTGCGAG-GCATGACTTTTTTAAC----
--TAAAGTCTT----GCTTT---GTAAGAG--TGGTACTAAGTGGGCCATTTTTGGTAAG
CAGAACTGGCGATGTGGGATGAACCAATCGTAGAGTTAAGGCACCAAATGCCG-ACGCTC
ATGAGACCCCATGAAAGGTGTTGGTTGCTTCAGACAGCAACTATATACTTAGCTTTAGGA
ACTTGGTCTGGTGTTCTTGGAGCTAGTTTTAGATTACTAATTCGCATGGAACTATCGCAA
CCAGGAGGCCTAATAAAAAATGAGCATTTATACAACACCATTATCACTTCACACGCTTTT
ATCATAATTTTTTTTGCCGTAATGCCTATCCTAATCGGAGGATTTGGTAATTGACTTGTA
CCGATTATAATAAATTACCCAGATATAGCATTTCCCCGAATAAATAACATAAGTTTCTGA
TTACTTCCTCCTTCACTATTTTTATTAATCTCAAGATCAATTGTAGGAATAGGAGCAGGG
ACGGGATGAACAATTTATCCACCACTATCCGATAGCTCTTTCCATTCAGATCTTTCTGTG
GATTTAACAATTTTTTCATTACATTTGGCTGGGATTTCATCAATTTTAGGAGGAATCAAT
TTTTTTATAACAATAACTGTAGAAGAACTTACTTGGAAAAATGCTATAAAAATCCCACTA
TTCGTATGGGCTACAGCTTTCACAGGATTGCTGATCATTTTATCGCTTCCAATCCTAGCA
AGAGGCATTACTATGCTGTTAACGGACCGAAATCTTAACAGATCATTTTTTGATCCTTCA
GGAGGAGGAGATCCAATCTTTTTCCAACA
>H337_Atractides_protendens
CCGTTTGCAGGGAAACAGATAGACCCACGAAGTC--CAGTTGATTAAGAGATTCAAAT-T
ACTATTAAAGCATTATT---------TATTATTCAAGTATTTGAGTAGTTTGCATTTC--
TCTTAATCAC--GATGGAGCTCTGACTTCTTA---CAATTACTTAAACGTTT-AAGGCAA
GCCGATAATCTGGTTCTCATTT------------TATTGGTTTACGTGA---GAGTATTG
GTAAGAGGTT----GAATTTCTTAC--ATT--TGTTGTTCAGTTTGTCGTAGAATACACT
A------TATATGCGT-TTTTGTACTC-TCCGAGTGAAATTGC---AAATGATATCCAGA
GTAAGTAGGTCGGTCATCTATCTGACCCGTCTTGAAACACGGACCAAGGAGCCCAACAAT
TGCGCGAGTCGCTCGGTCTTGAATAGGCCTGAGAGGCGAAATAAACATAATGGTATGATC
GCGCAATACCGACCTGCTTTATTTGCTTT---TTGCAAAAAAGTGGCGTTTGAGCGTAAT
TGTTGGTACCCGAAAGATGGTGAACTATACTTGGGCAAGACGAAGCCAGAGGAAACTCTG
GTGGAGGTCTGTAGCGATTCTGACGTGCAAATCGATCGTCAGACCTGAGTATAGGGGCGA
AAGACTAATCGAACCATCTAGTAGCTGGTTCCCTCCGAAGTTTCCCTCAGGATAGCTAGT
ACCA-------AACTCTGTAGCATCCGGTAAAGCGAATGATTAGAGGTATTGGGATCGAA
ACGATCTCAACCTATTCTCAAACTTTAAATGGGTGCGAG-GCATGACTTTTTTAAC----
--TAAAGTCTT----GCTTT---GTAAGAG--TGGTACTAAGTGGGCCATTTTTGGTAAG
CAGAACTGGCGATGTGGGATGAACCAATCGTAGAGTTAAGGCACCAAATGCCG-ACGCTC
ATGAGACCCCATGAAAGGTGTTGGTTGCTTCAGACAGCAACTATATACTTAGCTTTAGGA
ACTTGGTCTGGTGTTCTTGGAGCTAGTTTTAGATTACTAATTCGCATGGAACTATCGCAA
CCAGGAGGCCTAATAAAAAATGAGCATTTATACAACACCATTATCACTTCACACGCTTTT
ATCATAATTTTTTTTGCCGTAATGCCTATCCTAATCGGAGGATTTGGTAATTGACTTGTA
CCGATTATAATAAATTACCCAGATATAGCATTTCCCCGAATAAATAACATAAGTTTCTGA
TTACTTCCTCCTTCACTATTTTTATTAATCTCAAGATCAATTGTAGGAATAGGAGCAGGG
ACGGGATGAACAATTTATCCACCACTATCCGATAGCTCTTTCCATTCAGATCTTTCTGTG
GATTTAACAATTTTTTCATTACATTTGGCTGGGATTTCATCAATTTTAGGAGGAATCAAT
TTTTTTATAACAATAACTGTAGAAGAACTTACTTGGAAAAATGCTATAAAAATCCCACTA
TTCGTATGGGCTACAGCTTTCACAGGATTGCTGATCATTTTATCGCTTCCAATCCTAGCA
AGAGGCATTACTATGCTGTTAACGGACCGAAATCTTAACAGATCATTTTTTGATCCTTCA
GGAGGAGGAGATCCAATCTTTTTCCAACA
>H340_Lebertia_sparsicapillata
CCGCTTGCAAGTAAACAGATAGACCCACGAAGTC--CTGTTGAGTAAGGGATTCATAT-A
CCTCGAGAGGCGAAGTT-TTTAGTTGAACATCTTTATT---GATGTGGCTTGCATTTC--
TCTTGCTTAC--GTTGGAGCTCTGACCGTTTAG--TTAGACCTTAACTGCTA-TGGGCAG
CCATTGTGAGTGATCGTCTTAC----TTTCTG--GTG-GTAGTAAGTGA----GGTAACG
CTGAACGGGT----GAATATCTAAC--AAT-ATGTTGATCAGATTGTCGTCAAGTACTTG
G------TGAAGGGAC-TTTTCGTCTC-TTGTAGATGAATCA------ATGATATCCAGA
GTAAGTAGGTCGGTCATCTATCTGACCCGTCTTGAAACACGGACCAAGGAGCCCAGCAAT
TGCGCGAGTCGCTCAGTCTTGCATAGGCTTGAGAGGCGAAATAAACATAATGGTATGATC
GCGCAATGCCGACCTGCTATAGTTGCCTTGATTGACAGCTTAGTGGAGTTTGAGCGTAAT
TGCTGGTACCCGAAAGATGGTGAACTATACTTGGGCAAGACGAAGCCAGAGGAAACTCTG
GTGGAGGTCTGTAGCGATTCTGACGTGCAAATCGATCGTCAGACCTGAGTATAGGGGCGA
AAGACTAATCGAACCATCTAGTAGCTGGTTCCTTCCGAAGTTTCCCTCAGGATAGCTGGC
ACAAATAGAA--TCTCTGTAGCACCCGGTAAAGCGAATGATTAGAGGTATTGGGATCGAA
ACGATCTCAACCTATTCTCAAACTTTAAATGGGTGCGGA-GCTTGACTTTTTTGGAG---
--TGAAGTCTT----GCTTT---GTAAGAGTTTTGTGTCAAGTGGGCCATTTTTGGTAAG
CAGAACTGGCGCTGTGGGATGAACCAAACACAGAGTTAAAGTACCCAATGCCG-ACGCTC
ATGAGACCCCATGAAAGGTGTTGGTTGCTATAGACAGCAACATTATATTTTGCCTTCGGA
GCATGATCAGGTATAGTAGGAGCAAGATTAAGAACATTAATTCGACTAGAATTAGGACAA
CCGGGAACACTTTTAGGAAGAGACCAAATTTATAATACAATCGTGACAGCCCACGCCTTT
GTTATAATTTTCTTTATAGTTATACCAATGATAATTGGGGGTTTCGGAAATTGATTGGTA
CCACTAATAATCAGAGCTCCAGATATAGCATTTCCACGAATAAACAACATAAGATTTTGA
TTATTACCACCTTCTTTAATTCTTTTATTATCAAGCTCTTTTACAGCAATAGGAGCCGGA
ACAGGATGAACAGTTTATCCGCCACTATCCGGAAATATAGCTCACGCAGGTCCTGCAGTA
GATTTAACCATTTTTTCTCTTCATTTAGCAGGTATTTCATCAATTTTAGGGGCTATTAAT
TTTATAGCAACAATTATTAATATAAAACCAAAAACAATAAAAATAGAACAGGTACCATTA
TTTGTATGATCAATCTTCATTACAGTTATTTTACTTCTATTATCATTACCCGTTTTAGCT
GGAGCTATCACAATACTTTTAACAGATCGAAACTTTAATACTTCATTTTTCGATCCAGCT
GGAGGAGGA????????????????????
>H342_Lebertia_salebrosa
CCGCTTGCAAGTAAACAAATGGACCCACGAAGTC--CAGTTGAGTGAGAGATTCATAT-A
CTTCGAGAGGCGAAGTT-TGTAGTGCAGTGCTCTTAGT---AGTACGGCTTGCATTTCT-
TTTTGCTCAC--GATGGAGCTCTGACTGCTTAGCTGTATACCTTAACTGCTT-CGGGCAG
CCGTTGATTGTGGAGATCTCAC--TGTTTCTT--CGGTGTAGTAAGTGA----GGTGATG
CTGAGCAGGT----GAATAACTCAC--AAT-ATGTATGTCAGATTGTCGTCAAGTACTTG
G------TGGAGAGGACCTTTCGTCTC-TTGTAGTTGAATCA------ATGATATCCAGA
GTAAGTAGGTCGGTCATCCATTTGACCCGTCTTGAAACACGGACCAAGGAGCCCAACAAC
TGCGCGAGTCGCTCAGTCTTGCATAGGCTCGAGAGGCGAAATAAACATAATGGTGTGATC
GCGCAACACCAACCTGCTATAGTTGCTTA-ATTGTCAGCTTAGCGGAGTTTGAGCGTAGT
TGTTGGTACCCGAAAGATGGTGAACTATACTTGGGCAAGACGAAGCCAGAGGAAACTCTG
GTGGAGGTCTGTAGCGATTCTGACGTGCAAATCGATCGTCAGACCTGAGTATAGGGGCGA
AAGACTAATCGAACCATCTAGTAGCTGGTTCCTTCCGAAGTTTCCCTCAGGATAGCTGGC
ACAAACACGG--ACTCTGTAGCACCCGGTAAAGCGAATGATTAGAGGTATTGGGATCGAA
ACGATCTCAACCTATTCTCAAACTTAAAATGGGTGCGGA-GCTTGACTTATTTGGAG---
--TAAAGTCTT----GCTTTT--GTAAGAG--GTGTGCCAAGTGGGCCATTTTTGGTAAG
CAGAACTGGCGCTGTGGGATGAACCAAACACTGAGTTAAAGTACCGAATGCGG-ACGCTC
ATGAGACCCCATGAAAGGTGTTGGTTGCTATAGACAGCAACACTTTACTTTGCCTTCGGA
GCTTGATCCGGGATAGTTGGTGCTAGTCTTAGAACATTAATTCGTCTAGAATTAGGACAA
CCAGGAACTCTTTTAGGAAGAGATCAAATTTATAATACAATTGTAACAGCTCACGCCTTC
GTAATAATTTTTTTTATAGTTATACCAATAATAATTGGAGGATTTGGAAACTGACTTGTA
CCTTTAATAATCAGAGCCCCAGATATAGCTTTCCCACGAATAAATAATATAAGATTTTGA
TTATTACCACCAGCTTTAATTCTTCTTCTATCAAGTTCATTCACAGCCATGGGTGCTGGA
ACTGGATGAACAGTTTATCCACCACTTTCAGGAAACTTAGCACATGCCGGTCCATCAGTA
GATTTAACAATTTTTTCTCTGCATCTAGCAGGTATTTCATCAATTTTAGGAGCCATCAAT
TTTATAGCTACGATTATCAATATAAAACCAAAAACTATAAAAATAGAACAAATTCCTTTA
TTTGTATGATCAATTTTTATTACAGTAATTTTATTACTCTTATCTCTCCCAGTTTTAGCC
GGAGCTATCACTATACTTCTAACAGACCGAAATTTTAATACTTCATTTTTTGATCCTGCT
GGTGGAGGAGATCCAATTTTATATCAACA
>H364_Atractides_panniculatus
CCGTTTGCAGGGAAACAGATAGACCCACGAAGTC--CAGTTGATTAAGAGATTCAAAT-T
TCATTTGATGCACTTAT-AGATGTA-AACTTTTCTTTGGAAAGTCCATTTTGCATTTC--
TCTTAATCAC--GATGGAGCTCTGACTTCTTT---CTATTACTTGATCGTTT-AAGGCAA
GCTGCTTTAATGGTCCTCATTA------------TGGTGGTTTACGTGA---GAGTATTG
AAGAGAGGTT----GAATTGCTTAC--ATT--TGTTGTTCAGTTTGTCGTAGAATACTTT
A------TATATGTGA-ATTTTTACTT-TTTAAGTGAAATTGC---AAATGATATCCAGA
GTAAGTAGGTCGGTCATCTATCTGACCCGTCTTGAAACACGGACCAAGGAGCCCAACATT
TGCGCGAGTCGCTCGGTCTTGAATAGGCCTGAGAGGCGTAATAAACATAAAGGTATGATC
GCGCAATACCGACCTGCTTTACTTGCTTT---TTGCAAGAAAGTGGAGTTTGAGCGTAAA
TGTTGGTACCCGAAAGATGGTGAACTATACTTGGGCAAGACGAAGCCAGAGGAAACTCTG
GTGGAGGTCTGTAGCGATTCTGACGTGCAAATCGATCGTCAGACCTGAGTATAGGGGCGA
AAGACTAATCGAACCATCTAGTAGCTGGTTCCCTCCGAAGTTTCCCTCAGGATAGCTAGT
ACCA-------AACTCTGTAGCATCCGGTAAAGCGAATGATTAGAGGTATTGGGATCGAA
ACGATCTCAACCTATTCTCAAACTTTAAATGGGTGCGAA-GCATGACTTTTTTAAC----
--TAAAGTCTT----GCTTT---GTAAGAG--TGGTACTAAGTGGGCCATTTTTGGTAAG
CAGAACTGGCGATGTGGGATGAACCAATCGTAGAGTTAAGGCACCAAATGCCG-ACGCTC
ATGAGACCCCATGAAAGGTGTTGGTTGCTTCAGACAGCAACAATATATTTAGCCTTCGGG
ACTTGGTCCGGAGTTTTAGGGGCTAGATTCAGTCTCCTAATCCGAATAGAACTAAGACAA
CCCGGCGGGCTAATAAAGGACGATCAAATATATAACACTATCATCACATCCCATGCCTTC
ATTATAATCTTTTTCGCCGTCATACCAATCTTAATCGGCGGTTTTGGAAACTGATTAATA
CCTATCATAATAAAATATCCAGATATAGCATTCCCACGAATAAACAACATAAGTTTTTGA
TTATTACCCCCCTCTTTATTTCTTATAATCTCAAGATCAATAATTGGTTTGGGGGCAGGA
ACAGGATGAACAGTATATCCCCCTCTCTCCAATAGAGAATTCCATTCAGACCCTTCAGTA
GACCTAGTAATCTTCTCTTTACATTTAGCAGGAATTTCTTCAATTCTAGGAGGAATTAAC
CTAGCTATCACTGTTGGGGTGGAAGAAATAACAATAAAAAGAGCCCTAAAAATCCCACTT
TATATTTGATCTGTTACATTCACAGCTGCTTTAATTGTAATTTCTTTACCTATTTTAGCA
AGAGGTATCACTATGCTTTTAACAGATCGGAATATAAACAGCTCATTTTTTGACCCTTCT
GGGGGGGGAGACCCCATCTTTTTTCAACA
>H365_Atractides_panniculatus
CCGTTTGCAGGGAAACAGATAGACCCACGAAGTC--CAGTTGATTAAGAGATTCAAAT-T
TCATTTGATGCACTTAT-AGATGTA-AACTTTTCTTTGGAAAGTCCATTTTGCATTTC--
TCTTAATCAC--GATGGAGCTCTGACTTCTTT---CTATTACTTGATCGTTT-AAGGCAA
GCTGCTTTAATGGTCCTCATTA------------TGGTGGTTTACGTGA---GAGTATTG
AAGAGAGGTT----GAATTGCTTAC--ATT--TGTTGTTCAGTTTGTCGTAGAATACTTT
A------TATATGTGA-ATTTTTACTT-TTTAAGTGAAATTGC---AAATGATATCCAGA
GTAAGTAGGTCGGTCATCTATCTGACCCGTCTTGAAACACGGACCAAGGAGCCCAACATT
TGCGCGAGTCGCTCGGTCTTGAATAGGCCTGAGAGGCGTAATAAACATAAAGGTATGATC
GCGCAATACCGACCTGCTTTACTTGCTTT---TTGCAAGAAAGTGGAGTTTGAGCGTAAA
TGTTGGTACCCGAAAGATGGTGAACTATACTTGGGCAAGACGAAGCCAGAGGAAACTCTG
GTGGAGGTCTGTAGCGATTCTGACGTGCAAATCGATCGTCAGACCTGAGTATAGGGGCGA
AAGACTAATCGAACCATCTAGTAGCTGGTTCCCTCCGAAGTTTCCCTCAGGATAGCTAGT
ACCA-------AACTCTGTAGCATCCGGTAAAGCGAATGATTAGAGGTATTGGGATCGAA
ACGATCTCAACCTATTCTCAAACTTTAAATGGGTGCGAA-GCATGACTTTTTTAAC----
--TAAAGTCTT----GCTTT---GTAAGAG--TGGTACTAAGTGGGCCATTTTTGGTAAG
CAGAACTGGCGATGTGGGATGAACCAATCGTAGAGTTAAGGCACCAAATGCCG-ACGCTC
ATGAGACCCCATGAAAGGTGTTGGTTGCTTCAGACAGCAACAATATATTTAGCCTTCGGG
ACTTGGTCCGGAGTTTTAGGGGCTAGATTCAGTCTCCTAATCCGAATAGAACTAAGACAA
CCCGGCGGGCTAATAAAGGACGATCAAATATATAACACTATCATCACATCCCATGCCTTC
ATTATAATCTTTTTCGCCGTCATACCAATCTTAATCGGCGGTTTTGGAAACTGATTAATA
CCTATCATAATAAAATATCCAGATATAGCATTCCCACGAATAAACAACATAAGTTTTTGA
TTATTACCCCCCTCTTTATTTCTTATAATCTCAAGATCAATAATTGGTTTAGGGGCAGGA
ACAGGATGAACAGTATATCCCCCTCTCTCCAATAGAGAATTCCATTCAGACCCTTCAGTA
GACCTAGTAATCTTCTCTTTACATTTAGCAGGAATTTCTTCAATTCTAGGAGGAATTAAC
CTAGCTATCACTGTTGGGGTGGAAGAAATAACAATAAAAAGAGCCCTAAAAATCCCACTT
TATATTTGATCTGTTGCATTCACAGCTGCTTTAATTGTAATTTCTTTACCTATTTTAGCA
AGAGGTATCACTATGCTTTTAACAGATCGGAATATAAACAGCTCATTTTTTGACCCTTCT
GGGGGGGGAGACCCCATCTTTTTTCAACA
>H366_Atractides_panniculatus
CCGTTTGCAGGGAAACAGATAGACCCACGAAGTC--CAGTTGATTAAGAGATTCAAAT-T
TCATTTGATGCACTTAT-AGATGTA-AACTTTTCTTTGGAAAGTCCATTTTGCATTTC--
TCTTAATCAC--GATGGAGCTCTGACTTCTTT---CTATTACTTGATCGTTT-AAGGCAA
GCTGCTTTAATGGTCCTCATTA------------TGGTGGTTTACGTGA---GAGTATTG
AAGAGAGGTT----GAATTGCTTAC--ATT--TGTTGTTCAGTTTGTCGTAGAATACTTT
A------TATATGTGA-ATTTTTACTT-TTTAAGTGAAATTGC---AAATGATATCCAGA
GTAAGTAGGTCGGTCATCTATCTGACCCGTCTTGAAACACGGACCAAGGAGCCCAACATT
TGCGCGAGTCGCTCGGTCTTGAATAGGCCTGAGAGGCGTAATAAACATAAAGGTATGATC
GCGCAATACCGACCTGCTTTACTTGCTTT---TTGCAAGAAAGTGGAGTTTGAGCGTAAA
TGTTGGTACCCGAAAGATGGTGAACTATACTTGGGCAAGACGAAGCCAGAGGAAACTCTG
GTGGAGGTCTGTAGCGATTCTGACGTGCAAATCGATCGTCAGACCTGAGTATAGGGGCGA
AAGACTAATCGAACCATCTAGTAGCTGGTTCCCTCCGAAGTTTCCCTCAGGATAGCTAGT
ACCA-------AACTCTGTAGCATCCGGTAAAGCGAATGATTAGAGGTATTGGGATCGAA
ACGATCTCAACCTATTCTCAAACTTTAAATGGGTGCGAA-GCATGACTTTTTTAAC----
--TAAAGTCTT----GCTTT---GTAAGAG--TGGTACTAAGTGGGCCATTTTTGGTAAG
CAGAACTGGCGATGTGGGATGAACCAATCGTAGAGTTAAGGCACCAAATGCCG-ACGCTC
ATGAGACCCCATGAAAGGTGTTGGTTGCTTCAGACAGCAACAATATATTTAGCCTTCGGG
ACTTGGTCCGGAGTTTTAGGGGCTAGATTCAGTCTCCTAATCCGAATAGAACTAAGACAA
CCCGGCGGGCTAATAAAGGACGATCAAATATATAACACTATCATCACATCCCATGCCTTC
ATTATAATCTTTTTCGCCGTCATACCAATCTTAATCGGCGGTTTTGGAAACTGATTAATA
CCTATCATAATAAAATATCCAGATATAGCATTCCCACGAATAAACAACATAAGTTTTTGA
TTATTACCCCCCTCTTTATTTCTTATAATCTCAAGATCAATAATTGGTTTAGGGGCAGGA
ACAGGATGAACAGTATATCCCCCTCTCTCCAATAGAGAATTCCATTCAGACCCTTCAGTA
GACCTAGTAATCTTCTCTTTACATTTAGCAGGAATTTCTTCAATTCTAGGAGGAATTAAC
CTAGCTATCACTGTTGGGGTGGAAGAAATAACAATAAAAAGAGCCCTAAAAATCCCACTT
TATATTTGATCTGTTGCATTCACAGCTGCTTTAATTGTAATTTCTTTACCTATTTTAGCA
AGAGGTATCACTATGCTTTTAACAGATCGGAATATAAACAGCTCATTTTTTGACCCTTCT
GGGGGGGGAGACCCCATCTTTTTTCAACA
>H367_Atractides_panniculatus
CCGTTTGCAGGGAAACAGATAGACCCACGAAGTC--CAGTTGATTAAGAGATTCAAAT-T
TCATTTGATGCACTTAT-AGATGTA-AACTTTTCTTTGGAAAGTCCATTTTGCATTTC--
TCTTAATCAC--GATGGAGCTCTGACTTCTTT---CTATTACTTGATCGTTT-AAGGCAA
GCTGCTTTAATGGTCCTCATTA------------TGGTGGTTTACGTGA---GAGTATTG
AAGAGAGGTT----GAATTGCTTAC--ATT--TGTTGTTCAGTTTGTCGTAGAATACTTT
A------TATATGTGA-ATTTTTACTT-TTTAAGTGAAATTGC---AAATGATATCCAGA
GTAAGTAGGTCGGTCATCTATCTGACCCGTCTTGAAACACGGACCAAGGAGCCCAACATT
TGCGCGAGTCGCTCGGTCTTGAATAGGCCTGAGAGGCGTAATAAACATAAAGGTATGATC
GCGCAATACCGACCTGCTTTACTTGCTTT---TTGCAAGAAAGTGGAGTTTGAGCGTAAA
TGTTGGTACCCGAAAGATGGTGAACTATACTTGGGCAAGACGAAGCCAGAGGAAACTCTG
GTGGAGGTCTGTAGCGATTCTGACGTGCAAATCGATCGTCAGACCTGAGTATAGGGGCGA
AAGACTAATCGAACCATCTAGTAGCTGGTTCCCTCCGAAGTTTCCCTCAGGATAGCTAGT
ACCA-------AACTCTGTAGCATCCGGTAAAGCGAATGATTAGAGGTATTGGGATCGAA
ACGATCTCAACCTATTCTCAAACTTTAAATGGGTGCGAA-GCATGACTTTTTTAAC----
--TAAAGTCTT----GCTTT---GTAAGAG--TGGTACTAAGTGGGCCATTTTTGGTAAG
CAGAACTGGCGATGTGGGATGAACCAATCGTAGAGTTAAGGCACCAAATGCCG-ACGCTC
ATGAGACCCCATGAAAGGTGTTGGTTGCTTCAGACAGCAACAATATATTTAGCCTTCGGG
ACTTGGTCCGGAGTTTTAGGGGCTAGATTCAGTCTCCTAATCCGAATAGAACTAAGACAA
CCCGGCGGGCTAATAAAGGACGATCAAATATATAACACTATCATCACATCCCATGCCTTC
ATTATAATCTTTTTCGCCGTCATACCAATCTTAATCGGCGGTTTTGGAAACTGATTAATA
CCTATCATAATAAAATATCCAGATATAGCATTCCCACGAATAAACAACATAAGTTTTTGA
TTATTACCCCCCTCTTTATTTCTTATAATCTCAAGATCAATAATTGGTTTAGGGGCAGGA
ACAGGATGAACAGTATATCCCCCTCTCTCCAATAGAGAATTCCATTCAGACCCTTCAGTA
GACCTAGTAATCTTCTCTTTACATTTAGCAGGAATTTCTTCAATTCTAGGAGGAATTAAC
CTAGCTATCACTGTTGGGGTGGAAGAAATAACAATAAAAAGAGCCCTAAAAATCCCACTT
TATATTTGATCTGTTGCATTCACAGCTGCTTTAATTGTAATTTCTTTACCTATTTTAGCA
AGAGGTATCACTATGCTTTTAACAGATCGGAATATAAACAGCTCATTTTTTGACCCTTCT
GGGGGGGGAGACCCCATTTTTTTTCAACA
>H368_Atractides_panniculatus
CCGTTTGCAGGGAAACAGATAGACCCACGAAGTC--CAGTTGATTAAGAGATTCAAAT-T
TCATTTGATGCACTTAT-AGATGTA-AACTTTTCTTTGGAAAGTCCATTTTGCATTTC--
TCTTAATCAC--GATGGAGCTCTGACTTCTTT---CTATTACTTGATCGTTT-AAGGCAA
GCTGCTTTAATGGTCCTCATTA------------TGGTGGTTTACGTGA---GAGTATTG
AAGAGAGGTT----GAATTGCTTAC--ATT--TGTTGTTCAGTTTGTCGTAGAATACTTT
A------TATATGTGA-ATTTTTACTT-TTTAAGTGAAATTGC---AAATGATATCCAGA
GTAAGTAGGTCGGTCATCTATCTGACCCGTCTTGAAACACGGACCAAGGAGCCCAACATT
TGCGCGAGTCGCTCGGTCTTGAATAGGCCTGAGAGGCGTAATAAACATAAAGGTATGATC
GCGCAATACCGACCTGCTTTACTTGCTTT---TTGCAAGAAAGTGGAGTTTGAGCGTAAA
TGTTGGTACCCGAAAGATGGTGAACTATACTTGGGCAAGACGAAGCCAGAGGAAACTCTG
GTGGAGGTCTGTAGCGATTCTGACGTGCAAATCGATCGTCAGACCTGAGTATAGGGGCGA
AAGACTAATCGAACCATCTAGTAGCTGGTTCCCTCCGAAGTTTCCCTCAGGATAGCTAGT
ACCA-------AACTCTGTAGCATCCGGTAAAGCGAATGATTAGAGGTATTGGGATCGAA
ACGATCTCAACCTATTCTCAAACTTTAAATGGGTGCGAA-GCATGACTTTTTTAAC----
--TAAAGTCTT----GCTTT---GTAAGAG--TGGTACTAAGTGGGCCATTTTTGGTAAG
CAGAACTGGCGATGTGGGATGAACCAATCGTAGAGTTAAGGCACCAAATGCCG-ACGCTC
ATGAGACCCCATGAAAGGTGTTGGTTGCTTCAGACAGCAACAATATATTTAGCCTTCGGG
ACTTGGTCCGGAGTTTTAGGGGCTAGATTCAGTCTCCTAATCCGAATAGAACTAAGACAA
CCCGGCGGGCTAATAAAGGACGATCAAATATATAACACTATCATCACATCCCATGCCTTC
ATTATAATCTTTTTCGCCGTCATACCAATCTTAATCGGCGGTTTTGGAAACTGATTAATA
CCTATCATAATAAAATATCCAGATATAGCATTCCCACGAATAAACAACATAAGTTTTTGA
TTATTACCCCCCTCTTTATTTCTTATAATCTCAAGATCAATAATTGGTTTAGGGGCAGGA
ACAGGATGAACAGTATATCCCCCTCTCTCCAATAGAGAATTCCATTCAGACCCTTCAGTA
GACCTAGTAATCTTCTCTTTACATTTAGCAGGAATTTCTTCAATTCTAGGAGGAATTAAC
CTAGCTATCACTGTTGGGGTGGAAGAAATAACAATAAAAAGAGCCCTAAAAATCCCACTT
TATATTTGATCTGTTGCATTCACAGCTGCTTTAATTGTAATTTCTTTACCTATTTTAGCA
AGAGGTATCACTATGCTTTTAACAGATCGGAATATAAACAGCTCATTTTTTGACCCTTCT
GGGGGGGGAGACCCCATCTTTTTTCAACA
>H373_Lebertia_lativentris
CCGCTTGCAAGTAAACAGATGGACCCACGAAGTC--CGGTTGAGTAAGGGATTCAATT-C
TCTCGAGAGGCGAAGTT-GGCTCT--CATGACCTCACG---GTTGTGGGTTGCATTTC--
TCTTGTTCAC--GATGGAGCTCTGACTGCTTAGTCTGAAACATTAACTGCTT-AGGGCAG
CCGTTGTTTGTGGTCGTTTCAC----TTTCGA--TGGTG-AGTAAGTGA----TGTGACG
CTGAGCAGGT----GAATATCTTACATACT-ATGTTG-TCAGATTATCGTCAAGTGCTTG
G------TGAGGAGAA-CTTTCGTCTC-TCGTAGATGAATCA------ATGATATCCAGA
GTAAGTAGGTCGGTCATCCATCTGACCCGTCTTGAAACACGGACCAAGGAGCCCAACAAT
TGCGCGAGTCGCTCAGTCTTGCATAGGCTTGAGAGGCGAAATAAACATAACGGTATGATC
GCGCAATGCCGACCTGCTGTATTTGCCTTCATTGACAGATTAGCGGAGTCTGAGCGTAAT
TGTTGGTACCCGAAAGATGGTGAACTATACTTGGGCAAGACGAAGCCAGAGGAAACTCTG
GTGGAGGTCTGTAGCGATTCTGACGTGCAAATCGATCGTCAGACCTGAGTATAGGGGCGA
AAGACTAATCGAACCATCTAGTAGCTGGTTCCTTCCGAAGTTTCCCTCAGGATAGCTGGC
ACAAAGGAAGGTACTCTGTAGCACCCGGTAAAGCGAATGATTAGAGGTATTGGGATCGAA
ACGATCTCAACCTATTCTCAAACTTTAAATGGGTGCGGA-GCTTGACTTATTTGGAG---
--TAAAGTCTT----GCTTTT--GTAAGAG--TTGTGCCAAGTGGGCCATTTTTGGTAAG
CAGAACTGGCGCTGTGGGATGAACCAAACACTGAGTTAAAGTACCCAATGCCG-ACGCTC
ATGAGACCCCATGAAAGGTGTTGGTTGCTATAGACAGCAACACTTTATTTTGCTTTTGGA
GCATGGTCAGGAATAGTGGGAGCAAGATTAAGAACTTTAATCCGACTGGAACTAGGACAA
CCTGGAACCTTAATTGGAAGAGATCAAATTTATAACACTATTGTAACAGCACATGCTTTT
GTTATAATTTTTTTTATAGTTATACCAATAATAATTGGAGGATTCGGTAATTGACTTGTG
CCTCTAATAATTAGAGCACCAGATATAGCATTCCCCCGAATAAATAATATAAGATTTTGA
TTACTTCCACCAGCATTAATTTTATTACTATCTAGTTCATTTACAGCAATAGGAGCCGGA
ACAGGATGAACTGTATATCCACCTTTATCTAGAAACTTAGCCCATTCTGGACCTTCAGTC
GATTTAACAATTTTCTCTCTCCACCTAGCAGGTATTTCCTCAATTTTAGGTGCTATTAAT
TTCATAGCTACTACTATTAATATAAAACCTAAAACAATAAAAATAGAACAAATTCCTTTA
TTTGTTTGATCAATTTTCATTACAGTTATCCTTCTTTTATTATCTTTACCAGTTTTAGCA
GGAGCTATTACAATACTTTTAACAGACCGAAACTTTAATACTTCATTCTTTGACCCAGCA
GGAGGAGGAGATCCTATTCTTTATCAACA
>H374_Lebertia_cuneifera
CCGCTTGCAAGTAAACAGATGGACCCACGAAGTC--CGGTTGAGTAAGGGATTCAATT-C
TCTCGAGAGGCGAGGTT-CACAGTT-TACAACCTCACG---GTTGTGGCTTGCATTTC--
TCTTGCTCAC--GATGGAGCTCTGACTGCTTAGTCTGATACATTAACTGCTT-AGGGCAG
CCGTTGTTTGTGGTCAGTTCAC----TTTCGA--CGGTG-AGTAAGTGA----TGTGATG
CTGAGCAGGT----GAATATCTTACATACT-ATGTTG-TCAGATTATCGTCAAGTGCTTG
G------TGAGGAGAA-CTTTCGTCTC-TCGTAGATGAATCA------ATGATATCCAGA
GTAAGTAGGTCGGTCATCCATCTGACCCGTCTTGAAACACGGACCAAGGAGCCCAACAAT
TGCGCGAGTCGCTCAGTCTTGCATAGGCTTGAGAGGCGAAATAAACATAATGGTATGATC
GCGCAATGCCGACCTGCTGTATCTGCCTTCATTGACAGATTAGCGGAGTTTGAGCGTAAT
TGTTGGTACCCGAAAGATGGTGAACTATACTTGGGCAAGACGAAGCCAGAGGAAACTCTG
GTGGAGGTCTGTAGCGATTCTGACGTGCAAATCGATCGTCAGACCTGAGTATAGGGGCGA
AAGACTAATCGAACCATCTAGTAGCTGGTTCCTTCCGAAGTTTCCCTCAGGATAGCTGGC
ACAAGGAAGG--ACTCTGTAGCACCCGGTAAAGCGAATGATTAGAGGTATTGGGATCGAA
ACGATCTCAACCTATTCTCAAACTTTAAATGGGTGCGGA-GCTTGACTTATTTGGAG---
--TAAAGTCTT----GCTTTT--GTAAGAG--TTGTGCCAAGTGGGCCATTTTTGGTAAG
CAGAACTGGCGCTGTGGGATGAACCAAACACTGAGTTAAGGTACCCAATGCCG-ACGCTC
ATGAGACCCCATGAAAGGTGTTGGTTGCTATAGACAGCAACCCTTTACTTTGCTTTTGGA
GCATGATCAGGAATAGTAGGAGCAAGTTTAAGAACTTTAATTCGACTGGAGCTAGGACAA
CCAGGAACTTTAATCGGAAGAGATCAAATTTATAACACAATTGTCACAGCACATGCTTTT
GTTATAATTTTTTTTATAGTAATACCAATAATAATCGGAGGTTTTGGAAATTGATTAGTT
CCTCTAATGATTAGAGCACCAGATATGGCATTCCCTCGAATAAATAATATAAGATTTTGA
TTACTTCCACCAGCATTAATTTTACTACTATCAAGTTCTTTCACAGCTATAGGCGCTGGA
ACAGGGTGAACAGTCTATCCTCCTTTATCAGGAAACTTAGCCCATTCTGGACCATCAGTA
GATTTAACAATTTTTTCTCTTCATTTAGCAGGTATCTCATCAATTTTAGGAGCTATTAAT
TTTATAGCTACAACCATTAATATAAAACCGAAAACTATAAAAATAGAACAAATTCCCTTA
TTCGTATGATCAATTTTTATCACAGTCATTTTACTTCTTCTATCTTTACCAGTACTAGCA
GGAGCTATTACAATACTTCTAACAGACCGAAATTTTAATACATCATTTTTTGACCCTGCT
GGAGGAGGAGATCCAATTTTATATCAACA
>H375_Panisus_michaeli
CCGCTTGCAGGTAAACAGATGGACCCACGAAGTC--CTGTTGAGTAAGAGATTCATAT-C
TTCTAAGAGACGAAGTG-TGCAGTA-AGGTCCTTCATA--GGAGTGCACTTGCATTTC--
TCTTGCTCAC--GTTGGAGCTCTGACTACTCTA--ACAGACTTTAACTGCTT-ATGTCAG
CCTTTGAGTGTGGTCAATTCAC----ACTTGA--AGGTGAAGTAAGTGA----AGTCATA
TTGAGTAGTT----GAATTTCTTAC--TTAAAAGTTTTTCAGGTTGTCGTCAAAGATGAA
GG----CAGTGAAGTG-CTTTCGACTC-TTGTAGTTGAATCA------ATGATATCCAGA
GTAAGTAGGTCGGTCATCCATCTGACCCGTCTTGAAACACGGACCAAGGAGTCCAACATT
TGCGCGAGTCGCTCGGTCTTGAATAGGCCTGAGAGGCGAAATAAACATAATGGTATGATC
GCGCAATACCAACCTGCTTATCTTGCCTT--TTGACAGGGAAGCGGAGTTTGAGCGTAAA
TGTTGGTACCCGAAAGATGGTGAACTATACTTGGGCAAGACGAAGCCAGAGGAAACTCTG
GTGGAGGTCTGTAGCGATTCTGACGTGCAAATCGATCGTCAGACCTGAGTATAGGGGCGA
AAGACTAATCGAACCATCTAGTAGCTGGTTCCTTCCGAAGTTTCCCTCAGGATAGCTGGC
ACCAATAA----ACTCTGTAGCATCCGGTAAAGCGAATGATTAGAGGTATTGGGATCGAA
ACGATCTCAACCTATTCTCAAACTTTAAATGGGTGCGAG-GCTTGACTTTTTTGCTC---
--TAAAGTCTT----GCTTC---GTAAGAG--TGGTGCCAAGTGGGCCATTTTTGGTAAG
CAGAACTGGCGCTGTGGGATGAACCAAACGCTGAGTTAAGGCACCAAATGCTG-ACGCTC
ATGAGACCCCATGAAAGGTGTTGGTTGCTATAGACAGCAACTCTTTACTTCGCTTTTGGT
ACCTGATCAGGAATAGTTGGATCGAGACTAAGATCCCTAATTCGTTTAGAATTAGGACAA
CCAGGGTCTTTTTTAGGAAACGATCAAATTTATAATGTAATTGTAACATCCCACGCTTTC
ATCATAATCTTTTTTATAGTTATACCTATAATAATCGGAGGATTCGGAAACTGACTAATT
CCAATAATAATAGTAACTCCAGATATAGCATTTCCACGCATAAATAACATAAGATTTTGA
CTCCTCCCTCCATCTCTAACTCTCATAATTTCAAGCTCTTTCACTTCAATAGGAGCAGGA
ACCGGGTGAACAGTATATCCTCCATTATCAAGAAACTTAGCCCATTCAGGACCATCAGTA
GACCTAGCAATCTTTTCATTACATCTTGCTGGTGTATCATCTATTTTAGGAGCAATTAAT
TTTATAGCAACCATCCTTAATATAAAACCAAAAACTGTTAAACCTGAACAGGCTCCTTTA
TTTGTTTGATCAATTTTTATCACAACAACCCTTTTACTTCTATCTCTTCCAGTATTAGCA
GGTGCAATTACAATACTTCTAACAGATCGAAATTTCAACACATCCTTTTTTGACCCCTCT
GGAGGGGGAGACCCAATCCTGTATCAACA
>H376_Panisus_michaeli
CCGCTTGCAGGTAAACAGATGGACCCACGAAGTC--CTGTTGAGTAAGAGATTCATAT-C
TTCTAAGAGACGAAGTG-TGCAGTA-AGGTCCTTCATA--GGAGTGCACTTGCATTTC--
TCTTGCTCAC--GTTGGAGCTCTGACTACTCTA--ACAGACTTTAACTGCTT-ATGTCAG
CCTTTGAGTGTGGTCAATTCAC----ACTTGA--AGGTGAAGTAAGTGA----AGTCATA
TTGAGTAGTT----GAATTGCTTAC--TTAAAAGTTTTTCAGGTTGTCGTCAAAGATGAA
GG----CAGTGAAGTG-CTTTCGACTC-TTGTAGTTGAATCA------ATGATATCCAGA
GTAAGTAGGTCGGTCATCCATCTGACCCGTCTTGAAACACGGACCAAGGAGTCCAACATT
TGCGCGAGTCGCTCGGTCTTGAATAGGCCTGAGAGGCGAAATAAACATAATGGTATGATC
GCGCAATACCAACCTGCTTATCTTGCCTT--TTGACAGGGAAGCGGAGTTTGAGCGTAAA
TGTTGGTACCCGAAAGATGGTGAACTATACTTGGGCAAGACGAAGCCAGAGGAAACTCTG
GTGGAGGTCTGTAGCGATTCTGACGTGCAAATCGATCGTCAGACCTGAGTATAGGGGCGA
AAGACTAATCGAACCATCTAGTAGCTGGTTCCTTCCGAAGTTTCCCTCAGGATAGCTGGC
ACCAATAA----ACTCTGTAGCATCCGGTAAAGCGAATGATTAGAGGTATTGGGATCGAA
ACGATCTCAACCTATTCTCAAACTTTAAATGGGTGCGAG-GCTTGACTTTTTTGCTC---
--TAAAGTCTT----GCTTC---GTAAGAG--TGGTGCCAAGTGGGCCATTTTTGGTAAG
CAGAACTGGCGCTGTGGGATGAACCAAACGCTGAGTTAAGGCACCAAATGCTG-ACGCTC
ATGAGACCCCATGAAAGGTGTTGGTTGCTATAGACAGCAACTCTTTACTTCGCTTTTGGT
ACCTGATCAGGAATAGTTGGATCGAGACTAAGATCCCTAATTCGTTTAGAATTAGGACAA
CCAGGGTCTTTTTTAGGAAACGATCAAATTTATAATGTAATTGTAACATCCCACGCTTTC
ATCATAATCTTTTTTATAGTTATACCTATAATAATCGGAGGATTCGGAAACTGACTAATT
CCAATAATAATAGTAACTCCAGATATAGCATTTCCACGCATAAATAACATAAGATTTTGA
CTCCTCCCTCCATCTCTAACTCTCATAATTTCAAGCTCTTTCACTTCAATAGGAGCAGGA
ACCGGGTGAACAGTATATCCTCCATTATCAAGAAACTTAGCCCATTCAGGACCATCAGTA
GACCTAGCAATCTTTTCATTACATCTTGCTGGTGTATCATCTATTTTAGGAGCAATTAAT
TTTATAGCAACCATCCTTAATATAAAACCAAAAACTGTTAAACCTGAACAGGCTCCTTTA
TTTGTTTGATCAATTTTTATCACAACAACCCTTTTACTTCTATCTCTTCCAGTATTAGCA
GGTGCAATTACAATACTTCTAACAGATCGAAATTTCAACACATCCTTTTTTGACCCCTCT
GGAGGGGGAGACCCAATCCTGTATCAACA
>H377_Panisus_michaeli
CCGCTTGCAGGTAAACAGATGGACCCACGAAGTC--CTGTTGAGTAAGAGATTCATAT-C
TTCTAAGAGACGAAGTG-TGCAGTA-AGGTCCTTCATA--GGAGTGCACTTGCATTTC--
TCTTGCTCAC--GTTGGAGCTCTGACTACTCTA--ACAGACTTTAACTGCTT-ATGTCAG
CCTTTGAGTGTGGTCAATTCAC----ACTTGA--AGGTGAAGTAAGTGA----AGTCATA
TTGAGTAGTT----GAATTTCTTAC--TTAAAAGTTTTTCAGGTTGTCGTCAAAGATGAA
GG----CAGTGAAGTG-CTTTCGACTC-TTGTAGTTGAATCA------ATGATATCCAGA
GTAAGTAGGTCGGTCATCCATCTGACCCGTCTTGAAACACGGACCAAGGAGTCCAACATT
TGCGCGAGTCGCTCGGTCTTGAATAGGCCTGAGAGGCGAAATAAACATAATGGTATGATC
GCGCAATACCAACCTGCTTATCTTGCCTT--TTGACAGGGAAGCGGAGTTTGAGCGTAAA
TGTTGGTACCCGAAAGATGGTGAACTATACTTGGGCAAGACGAAGCCAGAGGAAACTCTG
GTGGAGGTCTGTAGCGATTCTGACGTGCAAATCGATCGTCAGACCTGAGTATAGGGGCGA
AAGACTAATCGAACCATCTAGTAGCTGGTTCCTTCCGAAGTTTCCCTCAGGATAGCTGGC
ACCAATAA----ACTCTGTAGCATCCGGTAAAGCGAATGATTAGAGGTATTGGGATCGAA
ACGATCTCAACCTATTCTCAAACTTTAAATGGGTGCGAG-GCTTGACTTTTTTGCTC---
--TAAAGTCTT----GCTTC---GTAAGAG--TGGTGCCAAGTGGGCCATTTTTGGTAAG
CAGAACTGGCGCTGTGGGATGAACCAAACGCTGAGTTAAGGCACCAAATGCTG-ACGCTC
ATGAGACCCCATGAAAGGTGTTGGTTGCTATAGACAGCAACTCTTTACTTCGCTTTTGGT
ACCTGATCAGGAATAGTTGGATCGAGACTAAGATCCCTAATTCGTTTAGAATTAGGACAA
CCAGGGTCTTTTTTAGGAAACGATCAAATTTATAATGTAATTGTAACATCCCACGCTTTC
ATCATAATCTTTTTTATAGTTATACCTATAATAATCGGAGGATTCGGAAACTGACTAATT
CCAATAATAATAGTAACTCCAGATATAGCATTTCCACGCATAAATAACATAAGATTTTGA
CTCCTCCCTCCATCTCTAACTCTCATAATTTCAAGCTCTTTCACTTCAATAGGAGCAGGA
ACCGGGTGAACAGTATATCCTCCATTATCAAGAAACTTAGCCCATTCAGGACCATCAGTA
GACCTAGCAATCTTTTCATTACATCTTGCTGGTGTATCATCTATTTTAGGAGCAATTAAT
TTTATAGCAACCATCCTTAATATAAAACCAAAAACTGTTAAACCTGAACAGGCTCCTTTA
TTTGTTTGATCAATTTTTATCACAACAACCCTTTTACTTCTATCTCTTCCAGTATTAGCA
GGTGCAATTACAATACTTCTAACAGATCGAAATTTCAACACATCCTTTTTTGACCCCTCT
GGAGGGGGAGACCCAATCCTGTATCAACA
>H378_Panisus_michaeli
CCGCTTGCAGGTAAACAGATGGACCCACGAAGTC--CTGTTGAGTAAGAGATTCATAT-C
TTCTAAGAGACGAAGTG-TGCAGTA-AGGTCCTTCATA--GGAGTGCACTTGCATTTC--
TCTTGCTCAC--GTTGGAGCTCTGACTACTCTA--ACAGACTTTAACTGCTT-ATGTCAG
CCTTTGAGTGTGGTCAATTCAC----ACTTGA--AGGTGAAGTAAGTGA----AGTCATA
TTGAGTAGTT----GAATTTCTTAC--TTAAAAGTTTTTCAGGTTGTCGTCAAAGATGAA
GG----CAGTGAAGTG-CTTTCGACTC-TTGTAGTTGAATCA------ATGATATCCAGA
GTAAGTAGGTCGGTCATCCATCTGACCCGTCTTGAAACACGGACCAAGGAGTCCAACATT
TGCGCGAGTCGCTCGGTCTTGAATAGGCCTGAGAGGCGAAATAAACATAATGGTATGATC
GCGCAATACCAACCTGCTTATCTTGCCTT--TTGACAGGGAAGCGGAGTTTGAGCGTAAA
TGTTGGTACCCGAAAGATGGTGAACTATACTTGGGCAAGACGAAGCCAGAGGAAACTCTG
GTGGAGGTCTGTAGCGATTCTGACGTGCAAATCGATCGTCAGACCTGAGTATAGGGGCGA
AAGACTAATCGAACCATCTAGTAGCTGGTTCCTTCCGAAGTTTCCCTCAGGATAGCTGGC
ACCAATAA----ACTCTGTAGCATCCGGTAAAGCGAATGATTAGAGGTATTGGGATCGAA
ACGATCTCAACCTATTCTCAAACTTTAAATGGGTGCGAG-GCTTGACTTTTTTGCTC---
--TAAAGTCTT----GCTTC---GTAAGAG--TGGTGCCAAGTGGGCCATTTTTGGTAAG
CAGAACTGGCGCTGTGGGATGAACCAAACGCTGAGTTAAGGCACCAAATGCTG-ACGCTC
ATGAGACCCCATGAAAGGTGTTGGTTGCTATAGACAGCAACTCTTTACTTCGCTTTTGGT
ACCTGATCAGGAATAGTTGGATCGAGACTAAGATCCCTAATTCGTTTAGAATTAGGACAA
CCAGGGTCTTTTTTAGGAAACGATCAAATTTATAATGTAATTGTAACATCCCACGCTTTC
ATCATAATCTTTTTTATAGTTATACCTATAATAATCGGAGGATTCGGAAACTGACTAATT
CCAATAATAATAGTAACTCCAGATATAGCATTTCCACGCATAAATAACATAAGATTTTGA
CTCCTCCCTCCATCTCTAACTCTCATAATTTCAAGCTCTTTCACTTCAATAGGAGCAGGA
ACCGGGTGAACAGTATATCCTCCATTATCAAGAAACTTAGCCCATTCAGGACCATCAGTA
GACCTAGCAATCTTTTCATTACATCTTGCTGGTGTATCATCTATTTTAGGAGCAATTAAT
TTTATAGCAACCATCCTTAATATAAAACCAAAAACTGTTAAACCTGAACAGGCTCCTTTA
TTTGTTTGATCAATTTTTATCACAACAACCCTTTTACTTCTATCTCTTCCAGTATTAGCA
GGTGCAATTACAATACTTCTAACAGATCGAAATTTCAACACATCCTTTTTTGACCCCTCT
GGAGGGGGAGACCCAATCCTGTATCAACA
>H379_Parathyas_palustris
CCGCATGCAGGTAAACAGATGGACCCACGAAGTC--CTGTTGATCAAGAGATTCATAT-A
TTTCAAAAGGCGAAGTG-AGCAGTG-AGGTCCTCAC----GGAGTTAACTTGCATTTC--
TCTTGATCAC--GCTGGAGCTCTGACTATTCTA--ACAGACTTTAACTGCTT-AGAGCCG
CCTTTGATTGTGGTCAATTCAC----TTTCTT--AGGTGAAGTAAGTGA----AGTCATA
TTGAGTAGTT----GAAACACTTAC--AAT--TGTTTTTCAGGTTGTCGTCAAAGATAGA
GG----CAATGTATGT-CTTTCGACTC-TCGTAGTTGAATCA------ATGATATCCAGA
GTAAGTAGGTCGGTCATCCATCTGACCCGTCTTGAAACACGGACCAAGGAGTCCAACATT
TACGCAAGTCGCTCGGTCTTGCACAGGCCAGAGAGGCGAAATAAACATAATGGTATGATC
GCGCAATACCGACCTGCTTATCTTGCCTT--TTGACAAGTAAGCGGAGTCTGAGCGTAAA
TGTTGGTACCCGAAAGATGGTGAACTATACTTGGGCAAGACGAAGCCAGAGGAAACTCTG
GTGGAGGTCTGTAGCGATTCTGACGTGCAAATCGATCGTCAGACCTGAGTATAGGGGCGA
AAGACTAATCGAACCATCTAGTAGCTGGTTCCTTCCGAAGTTTCCCTCAGGATAGCTGAC
ACTAATAC----ACTCTGTAGCATCCGGTAAAGCGAATGATTAGAGGTCTTGGGATCGAA
ACGATCTCAACCTATTCTCAAACTTTAAATGGGTGCGAG-GCTTGACTTTTTTGCTC---
--TAAAGTCTT----GCTTC---GTAAGAG--TAGTGTCAAGTGGGCCATTTTTGGTAAG
CAGAACTGGCGCTGTGGGATGAACCAAACGTTGAGTTAAGGCACCAAATGCCG-ACGCTC
ATGAGACCCCATGAAAGGTGTTGGTTGCTATAGACAGCAACCCTCTACTTCGCTTTTGGA
GCATGATCTGGTATAGTGGGAGCCAGCCTTAGAACCCTAATCCGCTTAGAACTGGGGCAA
CCAGGATCCCTAATTGGAAGAGACCAAATTTATAACACAATTGTAACAGCCCATGCATTT
GTCATAATTTTTTTTATAGTTATACCAATAATGATTGGAGGTTTTGGAAACTGATTGGTA
CCCTTAATATTAAGTGCTCCAGATATAGCATTCCCACGAATAAATAATATAAGATTTTGA
CTTTTACCACCTTCTTTAACACTTCTGCTAACAAGTTCTTTTACCTCATTGGGGGCAGGC
ACAGGGTGAACGGTATACCCCCCTCTATCGGGTAATTTAGCCCATGCAGGCCCGTCAGTA
GACTTAACAATCTTTTCCTTACATTTAGCAGGGATTTCCTCAATTTTAGGGGCTATTAAT
TTCATAGCTACAATTATTAATATAAAACCAAAATCCATAAAAATAGAACAAATTCCTCTA
TTTGTGTGATCTATCTTCATCACAACCATTCTTTTACTCCTTTCATTACCAGTTCTTGCT
GGAGCCATCACAATACTCTTAACAGATCGAAACTTTAATACATCATTTTTTGATCCTGCA
GGAGGAGGGGATCCTATCCTATATCAACA
>H380_Parathyas_palustris
CCGCATGCAGGTAAACAGATGGACCCACGAAGTC--CTGTTGATCAAGAGATTCATAT-A
TTTCAAAAGGCGAAGTG-AGCAGTG-AGGTCCTCAC----GGAGTTAACTTGCATTTC--
TCTTGATCAC--GCTGGAGCTCTGACTATTCTA--ACAGACTTTAACTGCTT-AGAGCCG
CCTTTGATTGTGGTCAATTCAC----TTTCTT--AGGTGAAGTAAGTGA----AGTCATA
TTGAGTAGTT----GAAACACTTAC--AAT--TGTTTTTCAGGTTGTCGTCAAAGATAGA
GG----CAATGTATGT-CTTTCGACTC-TCGTAGTTGAATCA------ATGATATCCAGA
GTAAGTAGGTCGGTCATCCATCTGACCCGTCTTGAAACACGGACCAAGGAGTCCAACATT
TACGCAAGTCGCTCGGTCTTGCACAGGCCAGAGAGGCGAAATAAACATAATGGTATGATC
GCGCAATACCGACCTGCTTATCTTGCCTT--TTGACAAGTAAGCGGAGTCTGAGCGTAAA
TGTTGGTACCCGAAAGATGGTGAACTATACTTGGGCAAGACGAAGCCAGAGGAAACTCTG
GTGGAGGTCTGTAGCGATTCTGACGTGCAAATCGATCGTCAGACCTGAGTATAGGGGCGA
AAGACTAATCGAACCATCTAGTAGCTGGTTCCTTCCGAAGTTTCCCTCAGGATAGCTGAC
ACTAATAC----ACTCTGTAGCATCCGGTAAAGCGAATGATTAGAGGTCTTGGGATCGAA
ACGATCTCAACCTATTCTCAAACTTTAAATGGGTGCGAG-GCTTGACTTTTTTGCTC---
--TAAAGTCTT----GCTTC---GTAAGAG--TAGTGTCAAGTGGGCCATTTTTGGTAAG
CAGAACTGGCGCTGTGGGATGAACCAAACGTTGAGTTAAGGCACCAAATGCCG-ACGCTC
ATGAGACCCCATGAAAGGTGTTGGTTGCTATAGACAGCAACCCTCTACTTCGCTTTTGGA
GCATGATCTGGTATAGTGGGAGCCAGCCTTAGAACCCTAATCCGCTTAGAACTGGGGCAA
CCAGGATCCCTAATTGGAAGAGACCAAATTTATAACACAATTGTAACAGCCCATGCATTT
GTCATAATTTTTTTTATAGTTATACCAATAATGATTGGGGGTTTTGGAAACTGATTGGTA
CCCTTAATATTAAGTGCTCCAGATATAGCATTCCCACGAATAAATAATATAAGATTTTGA
CTTTTACCACCTTCTTTAACACTTCTGCTAACAAGTTCTTTTACCTCATTGGGGGCAGGC
ACAGGGTGAACGGTATACCCCCCTCTATCGGGTAATTTAGCCCATGCAGGCCCGTCAGTA
GACTTAACAATCTTTTCCTTACATTTAGCAGGGATTTCCTCAATTTTAGGGGCTATTAAT
TTCATAGCTACAATTATTAATATAAAACCAAAATCCATAAAAATAGAACAAATTCCTCTA
TTTGTGTGATCTATCTTCATCACAACCATTCTTTTACTCCTTTCATTACCAGTTCTTGCT
GGAGCCATCACAATACTCTTAACAGATCGAAACTTTAATACATCATTTTTTGATCCTGCA
GGAGGAGGGGATCCTATCCTATATCAACA
>H381_Parathyas_palustris
CCGCATGCAGGTAAACAGATGGACCCACGAAGTC--CTGTTGATCAAGAGATTCATAT-A
TTTCAAAAGGCGAAGTA-AGCAGTG-AGGTCCTCAC----GGAGTTAACTTGCATTTC--
TCTTGATCAC--GCTGGAGCTCTGACTATTCTA--ACAGACTTTAACTGCTT-AGAGCCG
CCTTTGATTGTGGTCAATTCAC----TTTCTT--AGGTGAAGTAAGTGA----AGTCATA
TTGAGTAGTT----GAAACACTTAC--AAT--TGTTTTTCAGGTTGTCGTCAAAGATAGA
GG----CAATGTATGT-CTTTCGACTC-TCGTAGTTGAATCA------ATGATATCCAGA
GTAAGTAGGTCGGTCATCCATCTGACCCGTCTTGAAACACGGACCAAGGAGTCCAACATT
TACGCAAGTCGCTCGGTCTTGCACAGGCCAGAGAGGCGAAATAAACATAATGGTATGATC
GCGCAATACCGACCTGCTTATCTTGCCTT--TTGACAAGTAAGCGGAGTCTGAGCGTAAA
TGTTGGTACCCGAAAGATGGTGAACTATACTTGGGCAAGACGAAGCCAGAGGAAACTCTG
GTGGAGGTCTGTAGCGATTCTGACGTGCAAATCGATCGTCAGACCTGAGTATAGGGGCGA
AAGACTAATCGAACCATCTAGTAGCTGGTTCCTTCCGAAGTTTCCCTCAGGATAGCTGAC
ACTAATAC----ACTCTGTAGCATCCGGTAAAGCGAATGATTAGAGGTCTTGGGATCGAA
ACGATCTCAACCTATTCTCAAACTTTAAATGGGTGCGAG-GCTTGACTTTTTTGCTC---
--TAAAGTCTT----GCTTC---GTAAGAG--TAGTGTCAAGTGGGCCATTTTTGGTAAG
CAGAACTGGCGCTGTGGGATGAACCAAACGTTGAGTTAAGGCACCAAATGCCG-ACGCTC
ATGAGACCCCATGAAAGGTGTTGGTTGCTATAGACAGCAACCCTCTACTTCGCTTTTGGA
GCATGATCTGGTATAGTGGGAGCCAGCCTTAGAACCCTAATCCGCTTAGAACTGGGGCAA
CCAGGATCCCTAATTGGAAGAGACCAAATTTATAACACAATTGTAACAGCCCATGCATTT
GTCATAATTTTTTTTATAGTTATACCAATAATGATTGGAGGTTTTGGAAACTGATTGGTA
CCCTTAATATTAAGTGCTCCAGATATAGCATTCCCACGAATAAATAATATAAGATTTTGA
CTTTTACCACCTTCTTTAACACTTCTGCTAACAAGTTCTTTTACCTCATTGGGGGCAGGC
ACAGGGTGAACGGTATACCCCCCTCTATCGGGTAATTTAGCCCATGCAGGCCCGTCAGTA
GACTTAACAATCTTTTCCTTACATTTAGCAGGGATTTCCTCAATTTTAGGGGCTATTAAT
TTCATAGCTACAATTATTAACATAAAACCAAAATCCATAAAAATAGAACAAATTCCTCTA
TTTGTGTGATCTATCTTCATCACAACCATTCTTTTACTCCTTTCATTACCAGTTCTTGCT
GGAGCCATCACAATACTCTTAACAGATCGAAACTTTAATACATCATTTTTTGATCCTGCA
GGAGGAGGGGATCCTATCCTATATCAACA
>H382_Partnunia_cf_steinmanniA
CCGCTTGCAGGTAAACAGATGGACCCACGAAGTC--CTGTTGAGCAAGAGATTCATAT-T
CTTCGAAAGGCAAGGTG-AACAGGA-AAGTCCCTCGT---GGAGTGAACTTGCATTTC--
TCTTGCTCAC--GAAGGAGCTCTGACTGCTCT---AACAGACTTGACTGCTT-AGGGCAA
CCTTAGATTGTGGTCAAATCAC----TTTCAT--AGGTGAAGTAAGTCA----AGTCAAA
TTGAGCAGTT----GAAATACTTACA-CCTAGTGTTTTTCAGGTTATCGTCAAAGATGTT
AA----CAGTGGTGTT-CTTTCGGCTC-TTGTAGTTGAATCA-----GATGATATCCAGA
GTAAGTAGGTCGGTCATCCATCTGACCCGTCTTGAAACACGGACCAAGGAGTCCAACATT
TGCGCGAGTCGCTCGGTCTTGCACAGGCCTGAGAGGCGAAATAAACATAACGGTATGATC
GCGCAATACCAACCTGCTTATTCTGCCTT--TTGACAGAGAAGCGGAGTTTGAGCGTAAA
TGTTGGTACCCGAAAGATGGTGAACTATACTTGGGCAAGACGAAGCCAGAGGAAACTCTG
GTGGAGGTCTGTAGCGATTCTGACGTGCAAATCGATCGTCAGACCTGAGTATAGGGGCGA
AAGACTAATCGAACCATCTAGTAGCTGGTTCCTTCCGAAGTTTCCCTCAGGATAGCTGGC
ACTAAATT----ACTCTGTAGCATCCGGTAAAGCGAATGATTAGAGGTATTGGGATCGAA
ACGATCTCAACCTATTCTCAAACTTTAAATGGGTGCGAGAACATGACTTTTTTGCTC---
--TAAAGTCAT----GCTTC---GTAAGAG--TAGTGCCAAGTGGGCCATTTTTGGTAAG
CAGAACTGGCGCTGTGGGATGAACCAAACACCGAGTTAAGGCACCAAATGCTG-ACGCTC
ATGAGACCCCATGAAAGGTGTTGGTTGCTATAGACAGCAACACTTTACTTTGCTTTTGGG
GCTTGATCTGGTATAGTTGGAGCCAGACTAAGAACTTTAATTCGATTAGAATTAGGACAA
CCAGGATCTTTTATCGGAAGAGACCAAATTTACAATACAATTGTAACCGCTCACGCTTTC
GTAATAATCTTTTTTATAGTAATACCAATAATAATTGGTGGATTCGGGAATTGATTAGTA
CCTTTAATAATTAGAGCACCAGATATAGCATTTCCACGAATAAATAATATAAGATTCTGA
TTACTTCCCCCATCCTTAATCCTGTTATTAACAGGCTCATTCACTGCAATAGGTGCGGGA
ACTGGATGAACAGTTTACCCGCCTTTGTCTAGAAATCTTGCCCATAGAGGCCCATCTGTA
GACTTAACAATCTTTTCCCTTCATTTAGCAGGTATCTCTTCAATTTTAGGGGCAATTAAC
TTTATAGCCACAATTATTAATATAAAACCAAAATCTATAAAAATAGAACAAATTCCTCTG
TTCGTTTGATCAATTTTTATCACAACCATCTTATTACTTCTCTCTCTTCCTGTTTTAGCA
GGAGCTATTACAATGCTTCTAACAGATCGAAACTTCAACACCTCTTTCTTTGACCCAGCC
GGAGGAGGAGATCCAATTCTTTACCAACA
>H383_Sperchon_thienemanni
CCGCTTGCAAGTAAACAGATAGACCCACGAAGTC--CTGTTAAGTGAGAGATTCATAT-T
GTTCAAGAGGCGAGAGC-GTTGATG-ATGTCCACTTG---TGGATAAGTCTGCATTTC--
TCTCGCTTAC--GTTGGAGCTCTGACAGCTTC---TTTGACTTTAACTGCTT-AGGGCAG
TCGTCGCTTGTGGTCTTTTCAC----TTGCGA--TGATG-AGTAAGTTA----AGTTGAA
TGGAGTTGTT----GAATTGCTTACA-AAT--TGTTTTTCAGGTTGTCGTCAAGCGTGCT
G------CGTAAAGAA-TTTTCGTCTC-TCGTAGATGAACCA------ACGATATCCAGA
GTAAGTAGGTCGGTCATCTATCTGACCCGTCTTGAAACACGGACCAAGGAGCCCAACAAC
TGCGCGAGTCGCTCGGTCTTGCATAGGCCCGAGAGGCGAAGTAAACACAATGGTATGATC
GCGCAATACCAACCTGCTTATCTTGCCTT--TTGACAGGAAAGCGGAGTTTGAGCGTAAT
TGTTGGTACCCGAAAGATGGTGAACTATACTTGGGCAAGACGAAGCCAGAGGAAACTCTG
GTGGAGGTCTGTAGCGATTCTGACGTGCAAATCGATCGTCAGACCTGAGTATAGGGGCGA
AAGACTAATCGAACCATCTAGTAGCTGGTTCCTTCCGAAGTTTCCCTCAGGATAGCTGGT
ACTAGTA-A---ACTCTGTAGCACCCGGTAAAGCGAATGATTAGAGGTCTTGGGATCGAA
ACGATCTCAACCTATTCTCAAACTTTAAATGGGTGCGAG-GATTGACTTTTTTGGAG---
--TAAAGTCTT----TCTTTC--GTAAGAG--TAGTACCAAGTGGGCCATTTTTGGTAAG
CAGAACTGGCGCTGTGGGATGAACCAAACGTTGAGTTAAAGCACCAAATGCCG-ACGCTC
ATGAGACCCCATGAAAGGTGTTGGTTGCTATAGACAGCAACACTATATTTCGCTTTTGGA
GCATGATCAGGAATAGTGGGAGCTAGACTTAGAACTCTAATCCGATTAGAACTAGGACAA
CCAGGTTCTTTAATAGGAAGAGATCAAATCTATAACACCATTGTTACAGCTCACGCTTTT
GTTATAATTTTCTTTATAGTAATACCTATAATAATCGGAGGTTTTGGAAACTGACTAGTA
CCCCTAATATTAAGAGCTCCTGATATAGCATTTCCACGAATAAATAATATAAGATTTTGA
TTACTCCCTCCGGCTCTAATTCTTCTTTTAACCAGATCATTTTCTTCTATAGGAGCGGGA
ACTGGATGAACAGTTTATCCACCTCTCTCAAGAAACTTAGCTCATGCTGGTCCTTCTGTA
GACTTAACAATCTTTTCCTTACATTTAGCAGGAATTTCTTCAATTTTAGGAGCTATTAAT
TTTATGGCAACTATCGTTAATATAAAACCAAAGTCTATAAAAATAGAACAAATACCTTTA
TTTGTATGATCAATTTTTATTACAACAATTCTTTTACTTCTTTCTCTTCCAGTTCTAGCA
GGAGCGATCACTATACTTTTAACCGACCGAAACTTTAATACCTCATTCTTCGACCCTGCT
GGGGGAGGAGATCCAATTTTATATCAACA
>H384_Sperchon_thienemanni
CCGCTTGCAAGTAAACAGATAGACCCACGAAGTC--CTGTTAAGTGAGAGATTCATAT-T
GTTCAAGAGGCGAGAAC-GTTGATG-ATGTCCACTTG---TGGATAAGTCTGCATTTC--
TCTCGCTTAC--GTTGGAGCTCTGACAGCTTC---TTCGACTTTAACTGCTT-AGGGCAG
TCGTCACTTGTGGTCTTTTCAC----TTGCGA--TGATG-AGTAAGTTA----AGTTGAA
TGGAGTTGTT----GAATTGCTTACA-AAT--TGTTTTTCAGGTTGTCGTCAAGCGTGCT
G------CGTAAAGAA-TTTTCGTCTC-TCGTAGATGAACCA------ACGATATCCAGA
GTAAGTAGGTCGGTCATCTATCTGACCCGTCTTGAAACACGGACCAAGGAGCCCAACAAC
TGCGCGAGTCGCTCGGTCTTGCATAGGCCCGAGAGGCGAAGTAAACACAATGGTATGATC
GCGCAATACCAACCTGCTTATCTTGCCTT--TTGACAGGAAAGCGGAGTTTGAGCGTAAT
TGTTGGTACCCGAAAGATGGTGAACTATACTTGGGCAAGACGAAGCCAGAGGAAACTCTG
GTGGAGGTCTGTAGCGATTCTGACGTGCAAATCGATCGTCAGACCTGAGTATAGGGGCGA
AAGACTAATCGAACCATCTAGTAGCTGGTTCCTTCCGAAGTTTCCCTCAGGATAGCTGGT
ACTAGTA-A---ACTCTGTAGCACCCGGTAAAGCGAATGATTAGAGGTCTTGGGATCGAA
ACGATCTCAACCTATTCTCAAACTTTAAATGGGTGCGAG-GATTGACTTTTTTGGAG---
--TAAAGTCTT----TCTTTC--GTAAGAG--TAGTACCAAGTGGGCCATTTTTGGTAAG
CAGAACTGGCGCTGTGGGATGAACCAAACGTTGAGTTAAAGCACCAAATGCCG-ACGCTC
ATGAGACCCCATGAAAGGTGTTGGTTGCTATAGACAGCAACACTATATTTCGCTTTTGGA
GCATGATCAGGAATAGTGGGAGCTAGACTTAGAACTCTAATCCGATTAGAACTAGGACAA
CCAGGTTCTTTAATAGGAAGAGATCAAATCTATAACACCATTGTTACAGCTCACGCTTTT
GTTATAATTTTCTTTATAGTAATACCTATAATAATCGGAGGTTTTGGAAACTGACTAGTA
CCCCTAATATTAAGAGCTCCTGATATAGCATTTCCACGAATAAATAATATAAGATTTTGA
TTACTCCCTCCGGCTCTAATTCTTCTTTTAACCAGATCATTTTCTTCTATAGGAGCGGGA
ACTGGATGAACAGTTTATCCACCTCTCTCAAGAAACTTAGCTCATGCTGGTCCTTCTGTA
GACTTAACAATCTTTTCCTTACATTTAGCAGGAATTTCTTCAATTTTAGGAGCTATTAAT
TTTATGGCAACTATCGTTAATATAAAACCAAAGTCTATAAAAATAGAACAAATACCTTTA
TTTGTATGATCAATTTTTATTACAACAATTCTTTTACTTCTTTCTCTTCCAGTTCTAGCA
GGAGCGATCACTATACTTTTAACCGACCGAAACTTTAATACCTCATTCTTCGACCCTGCT
GGGGGAGGAGATCCAATTTTATATCAACA
>H386_Sperchon_thienemanni
CCGCTTGCAAGTAAACAGATAGACCCACGAAGTC--CTGTTAAGTGAGAGATTCATAT-T
GTTCAAGAGGCGAGAAC-GTTGATG-ATGTCCACTTG---TGGATAAGTCTGCATTTC--
TCTCGCTTAC--GTTGGAGCTCTGACAGCTTC---TTCGACTTTAACTGCTT-AGGGCAG
TCGTCACTTGTGGTCTTTTCAC----TTGCGA--TGATG-AGTAAGTTA----AGTTGAA
TGGAGTTGTT----GAATTGCTTACA-AAT--TGTTTTTCAGGTTGTCGTCAAGCGTGCT
G------CGTAAAGAA-TTTTCGTCTC-TCGTAGATGAACCA------ACGATATCCAGA
GTAAGTAGGTCGGTCATCTATCTGACCCGTCTTGAAACACGGACCAAGGAGCCCAACAAC
TGCGCGAGTCGCTCGGTCTTGCATAGGCCCGAGAGGCGAAGTAAACACAATGGTATGATC
GCGCAATACCAACCTGCTTATCTTGCCTT--TTGACAGGAAAGCGGAGTTTGAGCGTAAT
TGTTGGTACCCGAAAGATGGTGAACTATACTTGGGCAAGACGAAGCCAGAGGAAACTCTG
GTGGAGGTCTGTAGCGATTCTGACGTGCAAATCGATCGTCAGACCTGAGTATAGGGGCGA
AAGACTAATCGAACCATCTAGTAGCTGGTTCCTTCCGAAGTTTCCCTCAGGATAGCTGGT
ACTAGTA-A---ACTCTGTAGCACCCGGTAAAGCGAATGATTAGAGGTCTTGGGATCGAA
ACGATCTCAACCTATTCTCAAACTTTAAATGGGTGCGAG-GATTGACTTTTTTGGAG---
--TAAAGTCTT----TCTTTC--GTAAGAG--TAGTACCAAGTGGGCCATTTTTGGTAAG
CAGAACTGGCGCTGTGGGATGAACCAAACGTTGAGTTAAAGCACCAAATGCCG-ACGCTC
ATGAGACCCCATGAAAGGTGTTGGTTGCTATAGACAGCAACACTATATTTCGCTTTTGGA
GCATGATCAGGAATAGTGGGAGCTAGACTTAGAACTCTAATCCGATTAGAACTAGGACAA
CCAGGTTCTTTAATAGGAAGAGATCAAATCTATAACACCATTGTTACAGCTCACGCTTTT
GTTATAATTTTCTTTATAGTAATACCTATAATAATCGGAGGTTTTGGAAACTGACTAGTA
CCCCTAATATTAAGAGCTCCTGATATAGCATTTCCACGAATAAATAATATAAGATTTTGA
TTACTCCCTCCGGCTCTAATTCTTCTTTTAACCAGATCATTTTCTTCTATAGGAGCGGGA
ACTGGATGAACAGTTTATCCACCTCTCTCAAGAAACTTAGCTCATGCTGGTCCTTCTGTA
GACTTAACAATCTTTTCCTTACATTTAGCAGGAATTTCTTCAATTTTAGGAGCTATTAAT
TTTATGGCAACTATCGTTAATATAAAACCAAAGTCTATAAAAATAGAACAAATACCTTTA
TTTGTATGATCAATTTTTATTACAACAATTCTTTTACTTCTTTCTCTTCCAGTTCTAGCA
GGAGCGATCACTATACTTTTAACCGACCGAAACTTTAATACCTCATTCTTCGACCCTGCT
GGGGGAGGAGATCCAATTTTATATCAACA
>H387_Sperchon_thienemanni
CCGCTTGCAAGTAAACAGATAGACCCACGAAGTC--CTGTTAAGTGAGAGATTCATAT-T
GTTCAAGAGGCGAGAAC-GTTGATG-ATGTCCACTTG---TGGATAAGTCTGCATTTC--
TCTCGCTTAC--GTTGGAGCTCTGACAGCTTC---TTCGACTTTAACTGCTT-AGGGCAG
TCGTCACTTGTGGTCTTTTCAC----TTGCGA--TGATG-AGTAAGTTA----AGTTGAA
TGGAGTTGTT----GAATTGCTTACA-AAT--TGTTTTTCAGGTTGTCGTCAAGCGTGCT
G------CGTAAAGAA-TTTTCGTCTC-TCGTAGATGAACCA------ACGATATCCAGA
GTAAGTAGGTCGGTCATCTATCTGACCCGTCTTGAAACACGGACCAAGGAGCCCAACAAC
TGCGCGAGTCGCTCGGTCTTGCATAGGCCCGAGAGGCGAAGTAAACACAATGGTATGATC
GCGCAATACCAACCTGCTTATCTTGCCTT--TTGACAGGAAAGCGGAGTTTGAGCGTAAT
TGTTGGTACCCGAAAGATGGTGAACTATACTTGGGCAAGACGAAGCCAGAGGAAACTCTG
GTGGAGGTCTGTAGCGATTCTGACGTGCAAATCGATCGTCAGACCTGAGTATAGGGGCGA
AAGACTAATCGAACCATCTAGTAGCTGGTTCCTTCCGAAGTTTCCCTCAGGATAGCTGGT
ACTAGTA-A---ACTCTGTAGCACCCGGTAAAGCGAATGATTAGAGGTCTTGGGATCGAA
ACGATCTCAACCTATTCTCAAACTTTAAATGGGTGCGAG-GATTGACTTTTTTGGAG---
--TAAAGTCTT----TCTTTC--GTAAGAG--TAGTACCAAGTGGGCCATTTTTGGTAAG
CAGAACTGGCGCTGTGGGATGAACCAAACGTTGAGTTAAAGCACCAAATGCCG-ACGCTC
ATGAGACCCCATGAAAGGTGTTGGTTGCTATAGACAGCAACACTATATTTCGCTTTTGGA
GCATGATCAGGAATAGTGGGAGCTAGACTTAGAACTCTAATCCGATTAGAACTAGGACAA
CCAGGTTCTTTAATAGGAAGAGATCAAATCTATAACACCATTGTTACAGCTCACGCTTTT
GTTATAATTTTCTTTATAGTAATACCTATAATAATCGGAGGTTTTGGAAACTGACTAGTA
CCCCTAATATTAAGAGCTCCTGATATAGCATTTCCACGAATAAATAATATAAGATTTTGA
TTACTCCCTCCGGCTCTAATTCTTCTTTTAACCAGATCATTTTCTTCTATAGGAGCGGGA
ACTGGATGAACAGTTTATCCACCTCTCTCAAGAAACTTAGCTCATGCTGGTCCTTCTGTA
GACTTAACAATCTTTTCCTTACATTTAGCAGGAATTTCTTCAATTTTAGGAGCTATTAAT
TTTATGGCAACTATCGTTAATATAAAACCAAAGTCTATAAAAATAGAACAAATACCTTTA
TTTGTATGATCAATTTTTATTACAACAATTCTTTTACTTCTTTCTCTTCCAGTTCTAGCA
GGAGCGATCACTATACTTTTAACCGACCGAAACTTTAATACCTCATTCTTCGACCCTGCT
GGGGGAGGAGATCCAATTTTATATCAACA
>H388_Sperchon_violaceus
CCGCTTGCAGGTAAACAGATGGACCCACGAAGTC--CTGTTGGGCGAGAGATTCATAT-C
TTTCGAAAGGCGATGAA-GTTAGTG-ATGTCCCTTCG---TGGATAAGCTTGCATTTC--
TCTTGCTCAC--GTTGGAGCTCTGACAGCTTC---TTCGACTTTAACTGCTT-GGGGCTG
CTGGTGATTGTGGTCGCTTCAC----TTTCAT--TAGT--AAAAAGTTA----AGTTGAA
TGGAGTTGGT----GAATTTCTTAC--ATT--TGTTGTTCAGGTTGTCGTCAAAGGTGTT
G------CATGGGGAA-TTTTCGTCTC-TTGCAGATGAATCA------ATGATATCCAGA
GTAAGTAGGTCGGTCATCCATCTGACCCGTCTTGAAACACGGACCAAGGAGCCCAACATT
TGCGCGAGTCGCTCGGTCTTGCATAGGCCAGAGAGGCGAAATAAACATAATGGTATGATC
GCGCAATACCAACCTGCTTATCTTGCCTT--TTGACAGGAAAGCGGAGTTTGAGCGTAAA
TGTTGGTACCCGAAAGATGGTGAACTATACTTGGGCAAGACGAAGCCAGAGGAAACTCTG
GTGGAGGTCTGTAGCGATTCTGACGTGCAAATCGATCGTCAGACCTGAGTATAGGGGCGA
AAGACTAATCGAACCATCTAGTAGCTGGTTCCCTCCGAAGTTTCCCTCAGGATAGCTGGT
ACTAA---A---ACTCTGTAGCACCCGGTAAAGCGAATGATTAGAGGTCTTGGGATCGAA
ACGATCTCAACCTATTCTCAAACTTTAAATGGGTGCGAG-GCTTGACTTTTTTGGAG---
--TAAAGTCTT----GCTTC---GTAAGAG--GAGTACCAAGTGGGCCATTTTTGGTAAG
CAGAACTGGCGCTGTGGGATGAACCAAACGCAGAGTTAAGGCACCAAATGCCG-ACGCTC
ATGAGACCCCATGAAAGGTGTTGGTTGCTATAGACAGCAACTTTATACTTCGCTTTTGGT
GCATGAGCCGGACTGGTCGGAGCAAGACTAAGTGCTCTAATTCGATTAGAATTAGGACAA
CCAGGTAGATTAATTGGAAGAGATCAAATCTACAATACTATTGTTACAGCGCACGCTTTT
GTTATAATTTTTTTTATAGTTATACCAATAATAATCGGTGGATTCGGAAATTGATTAGTA
CCCCTAATATTAAGAGCCCCTGATATAGCCTTCCCTCGAATAAATAACATAAGCTTCTGA
CTTCTCCCTCCAGCGTTAATCCTTCTATTAACAAGATCATTCACTTCTATAGGAGCAGGA
ACAGGATGAACAGTTTATCCACCTTTATCAAGAAATTTGGCCCACGCAGGCCCCTCAGTT
GATTTAACCATCTTCTCCCTTCATCTAGCAGGAATTTCCTCAATCTTAGGAGCAATTAAC
TTCATAGCAACTATTTTAAACATAAAACCTTCTAATATAAAAATAGAACAGGTTCCTTTA
TTTGTTTGATCAATTTTTATTACAACAATTTTACTTTTACTTTCTCTTCCAGTTTTAGCA
GGAGCAATTACCATATTATTAACAGACCGAAATTTCAACACATCATTTTTTGATCCTGCT
GGAGGAGGAGACCCAATTTTATATCAACA
>H389_Sperchon_violaceus
CCGCTTGCAGGTAAACAGATGGACCCACGAAGTC--CTGTTGGGCGAGAGATTCATAT-C
TTTCGAAAGGCGATGAA-GTTAGTG-ATGTCCCTTCG---TGGATAAGCTTGCATTTC--
TCTTGCTCAC--GTTGGAGCTCTGACAGCTTC---TTCGACTTTAACTGCTT-GGGGCTG
CTGGTGATTGTGGTCGCTTCAC----TTTCAT--TAGT--AAAAAGTTA----AGTTGAA
TGGAGTTGGT----GAATTTCTTAC--ATT--TGTTGTTCAGGTTGTCGTCAAAGGTGTT
G------CATGGGGAA-TTTTCGTCTC-TTGCAGATGAATCA------ATGATATCCAGA
GTAAGTAGGTCGGTCATCCATCTGACCCGTCTTGAAACACGGACCAAGGAGCCCAACATT
TGCGCGAGTCGCTCGGTCTTGCATAGGCCAGAGAGGCGAAATAAACATAATGGTATGATC
GCGCAATACCAACCTGCTTATCTTGCCTT--TTGACAGGAAAGCGGAGTTTGAGCGTAAA
TGTTGGTACCCGAAAGATGGTGAACTATACTTGGGCAAGACGAAGCCAGAGGAAACTCTG
GTGGAGGTCTGTAGCGATTCTGACGTGCAAATCGATCGTCAGACCTGAGTATAGGGGCGA
AAGACTAATCGAACCATCTAGTAGCTGGTTCCCTCCGAAGTTTCCCTCAGGATAGCTGGT
ACTAA---A---ACTCTGTAGCACCCGGTAAAGCGAATGATTAGAGGTCTTGGGATCGAA
ACGATCTCAACCTATTCTCAAACTTTAAATGGGTGCGAG-GCTTGACTTTTTTGGAG---
--TAAAGTCTT----GCTTC---GTAAGAG--GAGTACCAAGTGGGCCATTTTTGGTAAG
CAGAACTGGCGCTGTGGGATGAACCAAACGCAGAGTTAAGGCACCAAATGCCG-ACGCTC
ATGAGACCCCATGAAAGGTGTTGGTTGCTATAGACAGCAACTTTATACTTCGCTTTTGGT
GCATGAGCCGGACTGGTCGGAGCAAGACTAAGTGCTCTAATTCGATTAGAATTAGGACAA
CCAGGTAGATTAATTGGAAGAGATCAAATCTACAATACTATTGTTACAGCGCACGCTTTT
GTTATAATTTTTTTTATAGTTATACCAATAATAATCGGTGGATTCGGAAATTGATTAGTA
CCCCTAATATTAAGAGCCCCTGATATAGCCTTCCCTCGAATAAATAACATAAGCTTCTGA
CTTCTCCCTCCAGCGTTAATCCTTCTATTAACAAGATCATTCACTTCTATAGGAGCAGGA
ACAGGATGAACAGTTTATCCACCTTTATCAAGAAATTTGGCCCACGCAGGCCCCTCAGTT
GATTTAACCATCTTCTCCCTTCATCTAGCAGGAATTTCCTCAATCTTAGGAGCAATTAAC
TTCATAGCAACTATTTTAAACATAAAACCTTCTAATATAAAAATAGAACAGGTTCCTTTA
TTTGTTTGATCAATTTTTATTACAACAATTTTACTTTTACTTTCTCTTCCAGTTTTAGCA
GGAGCAATTACCATATTATTAACAGACCGAAATTTCAACACATCATTTTTTGATCCTGCT
GGAGGAGGAGACCCAATTTTATATCAACA
>H390_Sperchon_violaceus
CCGCTTGCAGGTAAACAGATGGACCCACGAAGTC--CTGTTGGGCGAGAGATTCATAT-C
TTTCGAAAGGCGATGAA-GTTAGTG-ATGTCCCTTCG---TGGATAAGCTTGCATTTC--
TCTTGCTCAC--GTTGGAGCTCTGACAGCTTC---TTCGACTTTAACTGCTT-GGGGCTG
CTGGTGATTGTGGTCGCTTCAC----TTTCAT--TAGT--AAAAAGTTA----AGTTGAA
TGGAGTTGGT----GAATTTCTTAC--ATT--TGTTGTTCAGGTTGTCGTCAAAGGTGTT
G------CATGGGGAA-TTTTCGTCTC-TTGCAGATGAATCA------ATGATATCCAGA
GTAAGTAGGTCGGTCATCCATCTGACCCGTCTTGAAACACGGACCAAGGAGCCCAACATT
TGCGCGAGTCGCTCGGTCTTGCATAGGCCAGAGAGGCGAAATAAACATAATGGTATGATC
GCGCAATACCAACCTGCTTATCTTGCCTT--TTGACAGGAAAGCGGAGTTTGAGCGTAAA
TGTTGGTACCCGAAAGATGGTGAACTATACTTGGGCAAGACGAAGCCAGAGGAAACTCTG
GTGGAGGTCTGTAGCGATTCTGACGTGCAAATCGATCGTCAGACCTGAGTATAGGGGCGA
AAGACTAATCGAACCATCTAGTAGCTGGTTCCCTCCGAAGTTTCCCTCAGGATAGCTGGT
ACTAA---A---ACTCTGTAGCACCCGGTAAAGCGAATGATTAGAGGTCTTGGGATCGAA
ACGATCTCAACCTATTCTCAAACTTTAAATGGGTGCGAG-GCTTGACTTTTTTGGAG---
--TAAAGTCTT----GCTTC---GTAAGAG--GAGTACCAAGTGGGCCATTTTTGGTAAG
CAGAACTGGCGCTGTGGGATGAACCAAACGCAGAGTTAAGGCACCAAATGCCG-ACGCTC
ATGAGACCCCATGAAAGGTGTTGGTTGCTATAGACAGCAACTTTATACTTCGCTTTTGGT
GCATGAGCCGGACTGGTCGGAGCAAGACTAAGTGCTCTAATTCGATTAGAATTAGGACAA
CCAGGTAGATTAATTGGAAGAGATCAAATCTACAATACTATTGTTACAGCGCACGCTTTT
GTTATAATTTTTTTTATAGTTATACCAATAATAATCGGTGGATTCGGAAATTGATTAGTA
CCCCTAATATTAAGAGCCCCTGATATAGCCTTCCCTCGAATAAATAACATAAGCTTCTGA
CTTCTCCCTCCAGCGTTAATCCTTCTATTAACAAGATCATTCACTTCTATAGGAGCAGGA
ACAGGATGAACAGTTTATCCACCTTTATCAAGAAATTTGGCCCACGCAGGCCCCTCAGTT
GATTTAACCATCTTCTCCCTTCATCTAGCAGGAATTTCCTCAATCTTAGGAGCAATTAAC
TTCATAGCAACTATTTTAAACATAAAACCTTCTAATATAAAAATAGAACAGGTTCCTTTA
TTTGTTTGATCAATTTTTATTACAACAATTTTACTTTTACTTTCTCTTCCAGTTTTAGCA
GGAGCAATTACCATATTATTAACAGACCGAAATTTCAACACATCATTTTTTGATCCTGCT
GGAGGAGGAGACCCAATTTTATATCAACA
>H391_Wandesia_cf_thoriA
CCGCTTGCAGGTAAACAGATGGACCCACGAAGTC--CAGTTGGGTGAAGGATTCAAAT-T
TTTCAATAAACACTGAT-GACAGCT-AAAGACCTCTTTGAGGAGTTTACTTGCATTTC--
TTTCATCCAC--GATGGAGCTCTGACTACTCT---ACAGACTTTAACTGCTT-TGAGCC-
CCTGTAAGTGTGGTCAATTCAC----ACTACATCAGGTGAAGTAAGTGA----AGTCAAC
ATGAGTAGGT----GAAATTTCTAC--GCA--AGTGTTTCAGGTCGTCGTCAAAGATGAA
TG----CTTTGTATGC-CTTTCGACTC-TCGTAGTTGAATTA------ATGACATCCAGA
GTAAGTAGGTCGGTCATCCATCTGACCCGTCTTGAAACACGGACCAAGGAGTCCAACATA
TGCGCGAGTCGCTCGGTCTTGAATAGGCCTGAGAGGCGAAATAAACATAATGGTATGATC
GCGCAATACCGACCTGCTTATCTTGCCTT--TTGACAAGGAAGCGGAGTTTGAGCGTACA
TGTTGGTACCCGAAAGATGGTGAACTATACTTGGGCAGGACGAAGCCAGAGGAAACTCTG
GTGGAGGTCCGTAGCGATTCTGACGTGCAAATCGATCGTCAGACCTGAGTATAGGGGCGA
AAGACTAATCGAACCATCTAGTAGCTGGTTCCCTCCGAAGTTTCCCTCAGGATAGCTGGT
ACTAATACA---ACTCTGTAGCATCCGGTAAAGCGAATGATTAGAGGTCTTGGGATCGAA
ACGATCTCAACCTATTCTCAAACTTTAAATGGGTGCGAG-GCTCGACTTTTTTGCTC---
--TAAAGTCTT----GCTTC---GTAAGAG--TAGTACCAAGTGGGCCATTTTTGGTAAG
CAGAACTGGCGCTGTGGGATGAACCAAACGTTGAGTTAAGGCACCAAATGCTG-ACGCTC
ATGAGACCCCATGAAAGGTGTTGGTTGCTATAGACAGCAACCATTTACTTCGCTTTTGGG
GCATGATCCGGTATAGTGGGGGCCAGCCTTAGAACTCTAATCCGCCTAGAGCTAGGCCAG
CCTGGGTCTCTCCTTGAGAACAACCAAGCCTATAATGTTATCGTAACCTCCCACGCTTTC
GTGATAATTTTCTTTATAGTGATGCCAATAATAATCGGGGGTTTTGGTAACTGGCTAGTT
CCCATCATATTGTCCGCCCCAGATATAGCTTTTCCTCGAATAAATAATATAAGATTTTGG
CTCTTGCCACCAGCTCTTATCCTTTTACTGTCAAGCTCAATAACTTCTATCGGAGCGGGC
ACTGGGTGAACAGTGTACCCTCCGCTCTCAACAAATTTAGCCCACGCTGGACCCGCAGTA
GATTTAACTATCTTTTCCCTACACTTAGCAGGGATCTCTTCAATTTTAGGGGCTATTAAT
TTTATAGCTACCATCTTCAATATAAAACCCAAATCTATTAAAATAGAACAAGTCCCACTC
TTCGTGTGGTCAATCTTATTCACAACCATCTTACTATTACTAGCCCTCCCAGTTTTAGCA
GGAGCAATCACAATACTTTTAACTGACCGAAATTTCAACACATCCTTCTTTGACCCAGCG
GGTGGGGGAGACCCAGTCCTATACCAACA
>H392_Wandesia_cf_thoriA
CCGCTTGCAGGTAAACAGATGGACCCACGAAGTC--CAGTTGGGTGAAGGATTCAAAT-T
TTTCAATAAACACTGAT-GACAGCT-AAAGACCTCTTTGAGGAGTTTACTTGCATTTC--
TTTCATCCAC--GATGGAGCTCTGACTACTCT---ACAGACTTTAACTGCTT-TGAGCC-
CCTGTAAGTGTGGTCAATTCAC----ACTACATCAGGTGAAGTAAGTGA----AGTCAAC
ATGAGTAGGT----GAAATTTCTAC--GCA--AGTGTTTCAGGTCGTCGTCAAAGATGAA
TG----CTTTGTATGC-CTTTCGACTC-TTGTAGTTGAATTA------ATGACATCCAGA
GTAAGTAGGTCGGTCATCCATCTGACCCGTCTTGAAACACGGACCAAGGAGTCCAACATA
TGCGCGAGTCGCTCGGTCTTGAATAGGCCTGAGAGGCGAAATAAACATAATGGTATGATC
GCGCAATACCGACCTGCTTATCTTGCCTT--TTGACAAGGAAGCGGAGTTTGAGCGTACA
TGTTGGTACCCGAAAGATGGTGAACTATACTTGGGCAGGACGAAGCCAGAGGAAACTCTG
GTGGAGGTCCGTAGCGATTCTGACGTGCAAATCGATCGTCAGACCTGAGTATAGGGGCGA
AAGACTAATCGAACCATCTAGTAGCTGGTTCCCTCCGAAGTTTCCCTCAGGATAGCTGGT
ACTAATACA---ACTCTGTAGCATCCGGTAAAGCGAATGATTAGAGGTCTTGGGATCGAA
ACGATCTCAACCTATTCTCAAACTTTAAATGGGTGCGAG-GCTCGACTTTTTTGCTC---
--TAAAGTCTT----GCTTC---GTAAGAG--TAGTACCAAGTGGGCCATTTTTGGTAAG
CAGAACTGGCGCTGTGGGATGAACCAAACGTTGAGTTAAGGCACCAAATGCTG-ACGCTC
ATGAGACCCCATGAAAGGTGTTGGTTGCTATAGACAGCAACCATTTACTTCGCTTTTGGG
GCATGATCCGGTATAGTGGGGGCCAGCCTTAGAACTCTAATCCGCCTAGAGCTAGGCCAG
CCTGGGTCTCTCCTTGAGAACAACCAAGCCTATAATGTTATCGTAACCTCCCACGCTTTC
GTGATAATTTTCTTTATAGTGATGCCAATAATAATCGGGGGTTTTGGTAACTGGCTAGTT
CCCATCATATTGTCCGCCCCAGATATAGCTTTTCCTCGAATAAATAATATAAGATTTTGG
CTCTTGCCACCAGCTCTTATCCTTTTACTGTCAAGCTCAATAACTTCTATCGGAGCGGGC
ACTGGGTGAACAGTGTACCCTCCGCTCTCAACAAATTTAGCCCACGCTGGACCCGCAGTA
GATTTAACTATCTTTTCCCTACACTTAGCAGGGATCTCTTCAATTTTAGGGGCTATTAAT
TTTATAGCTACCATCTTCAATATAAAACCCAAATCTATTAAAATAGAACAAGTCCCACTC
TTCGTGTGGTCAATCTTATTCACAACCATCTTACTATTACTAGCCCTCCCAGTTTTAGCA
GGAGCAATCACAATACTTTTAACTGACCGAAATTTCAACACATCCTTCTTTGACCCAGCG
GGTGGGGGAGACCCAGTCCTATACCAACA
>H393_Wandesia_cf_thoriB
CCGCTTGCAGGTAAACAGATGGACCCACGAAGTC--CAGTTGGGTGAAGGATTCAAAT-T
TTTCAATAAACACTGAT-GACAGCT-AAAGACCTCTTTGAGGAGTTTACTTGCATTTC--
TTTCATCCAC--GATGGAGCTCTGACTACTCT---ACAGACTTTAACTGCTT-TGAGCC-
CCTGTAAGTGTGGTCAATTCAC----ACTACATCAGGTGAAGTAAGTGA----AGTCAAC
ATGAGTAGGT----GAAATTTCTAC--GCA--AGTGTTTCAGGTCGTCGTCAAAGATGAA
TG----CTTTGTATGC-CTTTCGACTC-TCGTAGTTGAATTA------ATGACATCCAGA
GTAAGTAGGTCGGTCATCCATCTGACCCGTCTTGAAACACGGACCAAGGAGTCCAACATA
TGCGCGAGTCGCTCGGTCTTGAATAGGCCTGAGAGGCGAAATAAACATAATGGTATGATC
GCGCAATACCGACCTGCTTATCTTGCCTT--TTGACAAGGAAGCGGAGTTTGAGCGTACA
TGTTGGTACCCGAAAGATGGTGAACTATACTTGGGCAGGACGAAGCCAGAGGAAACTCTG
GTGGAGGTCCGTAGCGATTCTGACGTGCAAATCGATCGTCAGACCTGAGTATAGGGGCGA
AAGACTAATCGAACCATCTAGTAGCTGGTTCCCTCCGAAGTTTCCCTCAGGATAGCTGGT
ACTAATACA---ACTCTGTAGCATCCGGTAAAGCGAATGATTAGAGGTCTTGGGATCGAA
ACGATCTCAACCTATTCTCAAACTTTAAATGGGTGCGAG-GCTCGACTTTTTTGCTC---
--TAAAGTCTT----GCTTC---GTAAGAG--TAGTACCAAGTGGGCCATTTTTGGTAAG
CAGAACTGGCGCTGTGGGATGAACCAAACGTTGAGTTAAGGCACCAAATGCTG-ACGCTC
ATGAGACCCCATGAAAGGTGTTGGTTGCTATAGACAGCAACCATTTATTTCGCTTTTGGG
GCATGATCCGGCATAGTGGGGGCCAGCCTTAGAACCCTAATCCGTCTAGAGCTAGGCCAG
CCTGGGTCTCTCCTTGAGAACAACCAGGCCTATAACGTCATCGTAACTGCCCACGCTTTT
GTAATAATTTTCTTTATAGTAATACCAATAATAATCGGGGGCTTTGGAAACTGGCTAGTC
CCCATCATATTATCCGCCCCAGATATAGCTTTCCCCCGAATAAATAATATAAGATTTTGG
CTCTTGCCGCCGGCCCTCATTCTTTTATTGTCAAGCTCAATAACTTCTATCGGAGCGGGC
ACTGGGTGAACAGTTTACCCCCCCCTTTCAACAAATTTAGCCCATGCTGGACCCGCAGTA
GATCTAACTATCTTTTCACTACACTTAGCAGGTATCTCTTCAATTTTAGGGGCTATCAAT
TTTATGGCCACCATTTTCAATATAAAACCCAAGTCTATCAAAATAGAACAAGTCCCACTA
TTCGTGTGGTCAATCTTATTCACAACCATCTTACTCTTACTAGCCCTCCCAGTTTTAGCA
GGAGCAATCACAATACTTTTAACTGATCGAAATTTCAATACATCCTTCTTTGACCCAGCG
GGGGGAGGGGACCCAGTCCTATACCAGCA
>H395_Ljania_cf_bipapillataB
CCGCTTGCAGGGAAACAGATGGACCCACGAAGTC--CAGTTGGGTATGAGATTCATAT-T
TTTAAATTGGTCCTATT-AGATGTA-ACTCCTTCTCTGAAGGAAGCATTTTGCATTTC--
TCATATCCAC--GATGGAGCTCTGACTTCTTG---TGAAGGCTTGATCGTTT-GTAGCAG
CTCTTTATTGTGGTCATTTCAC----TTTAGAG-------AGTAAGCGT-TCAAGCTGCA
GTGAGAAGGT----GAATTTCCTAC--ATT--TGTTTGTCAGGTTGTCGCAGAGCATGAT
T------GAGAGATGA-ATTTCGGCTC-TTGTAGTTGAATCA------ATGATATCCAGA
GTAAGTAGGTCGGTCATCCATCTGACCCGTCTTGAAACACGGACCAAGGAGCCCAACATT
TGCGCGAGTCGCTCGGTCTTGAATAGGCCTGAGAGGCGAAATAAACATAATGGTATGATC
GCGCAATACCAACCTGCTTTACTTGCTTT---TTGCAATGAAGTGGCGTTCGAGCGTAAA
TGTTGGTACCCGAAAGATGGTGAACTATACTTGGGCAAGACGAAGCCAGAGGAAACTCTG
GTGGAGGTCTGTAGCGATTCTGACGTGCAAATCGATCGTCAGACCTGAGTATAGGGGCGA
AAGACTAATCGAACCATCTAGTAGCTGGTTCCCTCCGAAGTTTCCCTCAGGATAGCTGGC
ACTA------CAACTCTGTAGCATCCGGTAAAGCGAATGATTAGAGGTATTGGGATCGAA
ACGATCTCAACCTATTCTCAAACTTTAAATGGGTGCGAG-GCATGACTTTTTTGATT---
--TAAAGTCTT----GCTTT---GTAAGAG--TAGTGCCAAGTGGGCCATTTTTGGTAAG
CAGAACTGGCGCTGTGGGATGAACCAAACGTAGAGTTAAGGCACCAAATGCCG-ACGCTC
ATGAGACCCCATGAAAGGTGTTGGTTGCTCTAGACAGCAACTCTTTACTTCGGATTTGGA
ATAGCCTCCGGTATAATAGGAGCCAGAATAAGGTCTATCATCCGCCTAGAGCTAGCCCAA
CCCGGAAGACTATTAAGAAACGACCAAATTTACAACACAATTGTGACTGCCCATGCCTTC
GTCATAATTTTCTTTATAGTAATACCAATAATAATCGGAGGCTTTGGGAATTGACTAGTC
CCTATAATACTTAGAGCCCCAGATATGGCCTTCCCTCGAATAAATAATATGAGATTTTGA
CTCCTTCCCCCAGCTCTTATAATACTGGTAATAGGTTCTCTATCATCCATAGGGGCTGGG
ACAGGATGAACGGTATACCCCCCCTTATCAGGAAACATCGCTCATGCAGGAATATCCGTA
GATTTAACCATTTTCTCTCTTCACCTTGCAGGCATCTCATCAATTCTAGGGGCAATTAAC
TTTATAGTTACTATCATCAATATAAAACCCACCCACATAGAATATGACCAACTACCTTTA
TTTGTATCCTCAATCTTCATTACAGCACTTCTCCTTCTCCTTTCTCTACCTGTTTTAGCA
GGAGCAATCACTATACTTCTCACCGATCGAAACTTTAATACATCTTTTTTCGACCCAGCA
GGGGGAGGAGACCCTGTCCTCTATCAACA
>H396_Ljania_cf_bipapillataA
CCGCTTGCAGGGAAACAGATGGACCCACGAAGTC--CAGTTGGGTATGAGATTCATAT-T
TTTAAATTGGTCCTATT-AGGTGTA-ACTCCTTCTCTGAAGGAAGCATTTTGCATTTC--
TCATATCCAC--GATGGAGCTCTGACTTCTTG---TGAAGGCTTGATCGTTT-GTAGCAG
CTCTTTATTGTGGTCATTTCAC----TTTAGAG-------GGTAAGCGT-TCAAGCTGCA
GTGAGAAGGT----GAATTTCCTAC--TAT--TGTTTGTCAGGTTGTCGCAGAGCATGAT
T------GAGAGATGA-ATTTCGGCTC-TTGTAGTTGAATCA------ATGATATCCAGA
GTAAGTAGGTCGGTCATCCATCTGACCCGTCTTGAAACACGGACCAAGGAGCCCAACATT
TGCGCGAGTCGCTCGGTCTTGAATAGGCCTGAGAGGCGAAATAAACATAATGGTATGATC
GCGCAATACCAACCTGCTTTACTTGCTTT---TTGCAATGAAGTGGCGTTCGAGCGTAAA
TGTTGGTACCCGAAAGATGGTGAACTATACTTGGGCAAGACGAAGCCAGAGGAAACTCTG
GTGGAGGTCTGTAGCGATTCTGACGTGCAAATCGATCGTCAGACCTGAGTATAGGGGCGA
AAGACTAATCGAACCATCTAGTAGCTGGTTCCCTCCGAAGTTTCCCTCAGGATAGCTGGC
ACTA------CAACTCTGTAGCATCCGGTAAAGCGAATGATTAGAGGTATTGGGATCGAA
ACGATCTCAACCTATTCTCAAACTTTAAATGGGTGCGAG-GCATGACTTTTTTGATT---
--TAAAGTCTT----GCTTT---GTAAGAG--TAGTGCCAAGTGGGCCATTTTTGGTAAG
CAGAACTGGCGCTGTGGGATGAACCAAACGTAGAGTTAAGGCACCAAATGCCG-ACGCTC
ATGAGACCCCATGAAAGGTGTTGGTTGCTCTAGACAGCAACTCTATACTTCGGATTTGGA
ATAGCCTCAGGAATAATAGGAGCTAGAATAAGATCTATCATCCGCCTAGAATTAGCGCAA
CCAGGAAGCTTGCTGGGGAACGACCAAATTTACAACACAATCGTAACTGCCCATGCCTTC
GTAATAATCTTCTTCATAGTTATACCTATGATAATCGGAGGATTTGGTAATTGATTAGTT
CCGATAATAATCAGAGCACCAGATATAGCCTTCCCTCGAATAAACAACATAAGATTTTGA
CTTCTACCCCCAGCCCTAATAATATTAGTTATAGGCTCCCTATCTTCGATAGGGGCGGGG
ACCGGGTGGACAGTTTACCCCCCTCTATCAGGAAATATCGCCCATGCAGGTATATCTGTT
GATTTAACCATTTTCTCACTTCATCTCGCAGGCATCTCTTCAATCTTAGGGGCTATCAAC
TTCATAGTAACTATTATTAATATAAAACCCGCACACATAAAATATGACCAACTGCCTTTA
TTCACAGCTTCAATCTTCATCACCGCTCTTTTATTACTCCTTTCACTACCAGTTCTAGCT
GGTGCAATCACCATACTATTAACAGACCGAAACTTCAACACATCATTCTTTGACCCGGCT
GGGGGGGGAGACCCTGTCTTATACCAACA
>H426_Bandakia_cf_concretaA
CCACTTGCAGGTAAACAGATGGACCCACGAAGTC--CTGTTGAACGGGAGATTCACAT-T
TTTCGAGAGATGTTTAA-TGCACTC-TTGTCCCTTAAC--GGGAGAGGATTGCATTTC--
TCTCGTTCAC--GCTGGAGCTCTGACCGCTCA---ACTGACTTTAACTGCTT-GGTGCGA
TCTTTGAATGTGGATTCTTCAC----ATTC----TGGGAAGGTAAGTTA----AGTCA-G
CCGAGTGGGT----GAATTACTTACA-----TTGTCATTCAGGTTGTCGTCAGAGGCAGT
G------ATTGAGGGA-ACTTCGGCTC-TTGTAGTTGAACCA------ACGATATCCAGA
GTAAGTAGGTCGGTCATCCATCTGACCCGTCTTGAAACACGGACCAAGGAGCCCAACAAT
TGCGCGAGTCGCTCGGTCTTGCATAGGCCTGAGAGGCGAAATAAACATAACGGTATGATC
GCGCAATACCAACCTGCTTATCTTGCCTT--TTGACAAGTAAGCGGAGTTCGAGCGTAAT
TGTTGGTACCCGAAAGATGGTGAACTATACTTGGGCAAGACGAAGCCAGAGGAAACTCTG
GTGGAGGTCTGTAGCGATTCTGACGTGCAAATCGATCGTCAGACCTGAGTATAGGGGCGA
AAGACTAATCGAACCATCTAGTAGCTGGTTCCCTCCGAAGTTTCCCTCAGGATAGCTGGT
ACTAGGA-----ACTCTGTAGCACCCGGTAAAGCGAATGATTAGAGGTCTTGGGATCGAA
ACGATCTCAACCTATTCTCAAACTTTAAATGGGTGCGAG-GCATGACTTTTTTGCAC---
--TAAAGTCTT----GCTTC---GTAAGAG--TAGTGCCAAGTGGGCCATTTTTGGTAAG
CAGAACTGGCGCTGTGGGATGAACCAAACGCAGAGTTAAGGAACCTAATGCCG-ACGCTC
ATGAGACCCCATGAAAGGTGTTGGTTGCTATAGACAGCAACCATGTATTTTGCATTAGGG
GCTTGATCAGGTATAATGGGAGCAAGTTTAAGTATATTAATCCGATTAGAATTAGGTCAC
CCTGGGGCTTTAATCGGAAGAGATCAAATTTATAACACAATCGTAACAGCTCACGCTTTT
ATCATAATTTTCTTTATAGTTATACCAATAATAATCGGAGGTTTTGGTAATTGATTAGTC
CCTTTAATAATCAGAGCTCCTGATATAGCATTCCCACGAATAAATAATATAAGATTTTGA
TTATTACCTCCCTCTCTTATTCTATTAGTCTCCGGATCATATGCCTCAATAGGAGCTGGC
ACAGGATGAACTGTATACCCCCCCTTATCTAACAATTTGGCCCACAACGGGCCATCAGTA
GATTTAACAATTTTTTCTTTACATTTAGCTGGAATTTCCTCGATTCTAGGGGCCATCAAT
TTTATAGCAACAATTATAAACATAAAATCTAAAACAATAAAAATAGAACAAATTCCATTA
TTTGTTTGATCTATTTTTATCACAACAATTTTATTATTACTATCGTTACCTGTTTTAGCT
GGAGCTATTACTATGTTATTAACAGATCGAAATTTTAATACATCATTTTTTGACCCAGCA
GGAGGGGGAGATCCAATTTTATATCAACA
>H427_Mideopsis_wilmanni
CCGTTTGCAGGTAAACAGATGGACCCACGAAGTC--CAGTTGAGAAGGGAATTCATAT-C
ACTGAATTCAGCTTGTA-TTCATTGTGTTAAGCATGTCATTAACGTGATGTGCATTTTC-
TTTTTCTCAC--GATGGAGCTCTGACTGCTTAA--AACGAACAGCACTGCTT-AGGGCAG
CCTTGATTTGTGGTTCAATGGCACA---------TAACGAGGTTAGTAGTGTTTGTTGAA
TTGAGCGGTT----GAATTACTCAC--AAT--TGTCATTCAGGTTATCGTCGAGAGCATA
AAGAGTTTAAAAAGTT-TATTCGGCTT-TTACAGTTGAATCAC--TTGATGATATCCAGA
GTAAGTAGGTCGGTCATCCATCTGACCCGTCTTGAAACACGGACCAAGGAGCTCAACATT
TGCGCAAGTCGCTCGGTCTTGAATAGGCCAGAGAGGCGAAATAAACATAATGGTATGATC
GCGCAATACCGACCTGCTTTCTATGCTTA--ACGGCATGAAAGCGGAGTCTGAGCGTAAA
TGTTGATACCCGAAAGATGGTGAACTATACTTGGGCAGGACGAAGCCAGAGGAAACTCTG
GTGGAGGTCTGTCGCGGTTCTGACGTGCAAATCGATCGTCAGACCTGAGTATAGGGGCGA
AAGACTAATCGAACCATCTAGTAGCTGGTTCCTTCCGAAGTTTCCCTCAGGATAGCTGGT
ATCAAATAAA--ACTCTGTAGCATCCGGTAAAGCGAATGATTAGAGGCCTTGGGATCGAA
ACGATCTCAACCTATTCTCAAACTTTAAATGGGTGCGAA-GCTTGACTTTTTTGCTCTTT
T-TAAAGTCTT----GCTTT----TAAGAGTTTGATACTAAGTGGGCCATTTTTGGTAAG
CAGAACTGGCGCTGTGGGATGAACCAAACGTAGAGATAAGGCACCTAATGCCG-ACGCTC
ATGAGACCCCATGAAAGGTGTTGGTTGCTCTAGACAGCAACCTTATACTTTTCTTTTGGA
GCCTGATCAGGAATAGTAGGAGCAAGTTTAAGAAGATTAATCCGATTAGAACTAGGACAA
CCAGGAAGACTCCTAATAAGAGACCAAATTTATAATACTATTGTAACTGCCCATGCTTTT
GTTATAATCTTCTTTATAGTTATACCAATAATAATCGGAGGGTTTGGAAATTGATTGATT
CCACTAATATTAAGAGCTCCTGATATAGCTTTTCCCCGAATAAACAATATAAGATTTTGA
CTTTTACCCCCATCTTTGACTCTACTTTTAACAAGCTCTTTCACATCTATAGGAGCCGGA
ACCGGATGAACAGTATATCCTCCTTTATCAAGAAATATAACTCATGGTGGCCCATCAGTA
GACCTAACAATCTTCTCTCTCCACTTAGCAGGAATCTCTTCAATTCTAGGAGCTATTAAT
TTCATAGCTACAATTTTAAATATAAAACCAAAATCAATAAAAGTTGAACAAATCCCCTTA
TTTATTTGATCAATTTTTATCACAACAATTCTTTTACTTTTATCCCTTCCAGTTTTAGCT
GGAGCTATCACAATACTTCTAACTGACCGAAATTTTAATACATCTTTTTTTGATCCTGCT
GGGGGGGGAGATCCTATTTTATATCAACA
>H439_Protzia_invalvaris
CCGCTTGCAGGTAAACAGATGGACCCACGAAGTC--CTGTTGAGCATTAGATTCATAT-T
CTTCAAAAGGCATGGTG-AACAGGG-ACGTCCCCAGT---GGAGAGAACTTGCATTTC--
TTTTGCTCAC--GAAGGAGCTCTGACTGCTCT---AACAGACTCGACTGCTT-AAGGCAG
CCTTAGTTTGTGGTCAATTCAC----TCTCTG--AGGTGTAGTAAGTCG----AGTCAAA
TTGAGCAGTT----GAAGTACTTACA-TTC--TGTTTTTCAGGTTGTCGCCAAAGATGCA
AA----GCGTATTGTT-C-TTCGGACC-TTGTGGATGAATCA-----GATGATATCCAGA
GTAAGTAGGTCGGTCATCCATCTGACCCGTCTTGAAACACGGACCAAGGAGTCCAACATT
TACGCGAGTCGCTCGGTCTTGCTTAGGCCTGAGAGGCGAAATAAACATAACGGTATGATC
GCGCAATACCAACCTGCTTATTCTGCCTT--TTGACAGAGAAGCGGAGTTTGAGCGTAAA
TGTTGGTACCCGAAAGATGGTGAACTATACTTGGGCAAGACGAAGCCAGAGGAAACTCTG
GTGGAGGTCTGTAGCGATTCTGACGTGCAAATCGATCGTCAGACCTGAGTATAGGGGCGA
AAGACTAATCGAACCATCTAGTAGCTGGTTCCTTCCGAAGTTTCCCTCAGGATAGCTGGC
ACTAACT-----ACTCTGTAGCATCCGGTAAAGCGAATGATTAGAGGTATTGGGATCGAA
ACGATCTCAACCTATTCTCAAACTTTAAATGGGTGCGAGAACATGACTTGATTGCTC---
--TTAAGTCAT----GCTTC---GTAAGAG--TAGTGCCAAGTGGGCCATTTTTGGTAAG
CAGAACTGGCGCTGTGGGATGAACCAAACGCCGAGTTAAGGCACCAAATGCTG-ACGCTC
ATGAGACCCCATGAAAGGTGTTGGTTGCTATAGACAGCAACCCTTTACTTCGCTTTTGGG
GCCTGATCAGGTATAATTGGAGCTAGCCTTAGCACCTTAATTCGATTAGAATTAGGACAA
CCCGGTTCACTAATCGGAAGAGATCAAATTTACAATACTATTGTAACTGCGCACGCATTT
ATTATAATTTTCTTTATAGTTATACCAATAATAATTGGAGGATTTGGAAATTGACTAATC
CCATTAATAATTAGAGCACCAGATATAGCCTTCCCACGAATAAATAATATAAGATTCTGA
CTTCTTCCACCATCAATTATTTTATTACTTACAAGCTCGTTCACCTCTATAGGAGCAGGG
ACAGGATGAACTGTCTACCCCCCCTTATCAAGTAATTTAGCTCATAGCGGCCCATCAGTA
GACTTAACAATTTTCTCTTTACATTTAGCGGGTATCTCCTCAATTTTAGGAGCTATTAAC
TTTATAGCCACAATTATAAATATAAAACCTAAAAATATAAGTATAGAGCAACTCCCACTA
TTTGTATGATCAATTTTTATTACAACTATTCTATTACTTCTTTCATTACCAGTTTTAGCA
GGGGCAATTACAATACTACTCACTGATCGAAATTTTAATACATCATTTTTTGATCCAGCG
GGGGGAGGAGATCCAATTTTATATCAACA
>H440_Protzia_invalvaris
CCGCTTGCAGGTAAACAGATGGACCCACGAAGTC--CTGTTGAGCATTAGATTCATAT-T
CTTCAAAAGGCATGGTG-AACAGGG-ACGTCCCCAGT---GGAGAGAACTTGCATTTC--
TTTTGCTCAC--GAAGGAGCTCTGACTGCTCT---AACAGACTCGACTGCTT-AAGGCAG
CCTTAGTTTGTGGTCAATTCAC----TCTCTG--AGGTGTAGTAAGTCG----AGTCAAA
TTGAGCAGTT----GAAGTACTTACA-TTC--TGTTTTTCAGGTTGTCGCCAAAGATGCA
AA----GCGTATTGTT-C-TTCGGACC-TTGTGGATGAATCA-----GATGATATCCAGA
GTAAGTAGGTCGGTCATCCATCTGACCCGTCTTGAAACACGGACCAAGGAGTCCAACATT
TACGCGAGTCGCTCGGTCTTGCTTAGGCCTGAGAGGCGAAATAAACATAACGGTATGATC
GCGCAATACCAACCTGCTTATTCTGCCTT--TTGACAGAGAAGCGGAGTTTGAGCGTAAA
TGTTGGTACCCGAAAGATGGTGAACTATACTTGGGCAAGACGAAGCCAGAGGAAACTCTG
GTGGAGGTCTGTAGCGATTCTGACGTGCAAATCGATCGTCAGACCTGAGTATAGGGGCGA
AAGACTAATCGAACCATCTAGTAGCTGGTTCCTTCCGAAGTTTCCCTCAGGATAGCTGGC
ACTAACT-----ACTCTGTAGCATCCGGTAAAGCGAATGATTAGAGGTATTGGGATCGAA
ACGATCTCAACCTATTCTCAAACTTTAAATGGGTGCGAGAACATGACTTGATTGCTC---
--TTAAGTCAT----GCTTC---GTAAGAG--TAGTGCCAAGTGGGCCATTTTTGGTAAG
CAGAACTGGCGCTGTGGGATGAACCAAACGCCGAGTTAAGGCACCAAATGCTG-ACGCTC
ATGAGACCCCATGAAAGGTGTTGGTTGCTATAGACAGCAACCCTTTACTTCGCTTTTGGG
GCCTGATCAGGTATAATTGGAGCTAGCCTTAGCACCTTAATTCGATTAGAATTAGGACAA
CCCGGTTCACTAATCGGAAGAGATCAAATTTACAATACTATTGTAACTGCGCACGCATTT
ATTATAATTTTCTTTATAGTTATACCAATAATAATTGGAGGATTTGGAAATTGACTAATC
CCATTAATAATTAGAGCACCAGATATAGCCTTCCCACGAATAAATAATATAAGATTCTGA
CTTCTTCCACCATCAATTATTTTATTACTTACAAGCTCGTTCACCTCTATAGGAGCAGGG
ACAGGATGAACTGTCTACCCCCCCTTATCAAGTAATTTAGCTCATAGTGGCCCATCAGTA
GACTTAACAATTTTCTCTTTACATTTAGCGGGTATCTCCTCAATTTTAGGAGCTATTAAC
TTTATAGCTACAATTATAAATATAAAACCTAAAAATATAAGTATAGAGCAACTCCCACTA
TTTGTATGATCAATTTTTATTACAACTATTCTATTACTTCTTTCATTACCAGTTTTAGCA
GGGGCAATTACAATACTACTCACTGATCGAAATTTTAATACATCATTTTTTGATCCAGCG
GGGGGAGGAGATCCAATTTTATATCAACA
>H441_Protzia_invalvaris
CCGCTTGCAGGTAAACAGATGGACCCACGAAGTC--CTGTTGAGCATTAGATTCATAT-T
CTTCAAAAGGCATGGTG-AACAGGG-ACGTCCCCAGT---GGAGAGAACTTGCATTTC--
TTTTGCTCAC--GAAGGAGCTCTGACTGCTCT---AACAGACTCGACTGCTT-AAGGCAG
CCTTAGTTTGTGGTCAATTCAC----TCTCTG--AGGTGTAGTAAGTCG----AGTCAAA
TTGAGCAGTT----GAAGTACTTACA-TTC--TGTTTTTCAGGTTGTCGCCAAAGATGCA
AA----GCGTATTGTT-C-TTCGGACC-TTGTGGATGAATCA-----GATGATATCCAGA
GTAAGTAGGTCGGTCATCCATCTGACCCGTCTTGAAACACGGACCAAGGAGTCCAACATT
TACGCGAGTCGCTCGGTCTTGCTTAGGCCTGAGAGGCGAAATAAACATAACGGTATGATC
GCGCAATACCAACCTGCTTATTCTGCCTT--TTGACAGAGAAGCGGAGTTTGAGCGTAAA
TGTTGGTACCCGAAAGATGGTGAACTATACTTGGGCAAGACGAAGCCAGAGGAAACTCTG
GTGGAGGTCTGTAGCGATTCTGACGTGCAAATCGATCGTCAGACCTGAGTATAGGGGCGA
AAGACTAATCGAACCATCTAGTAGCTGGTTCCTTCCGAAGTTTCCCTCAGGATAGCTGGC
ACTAACT-----ACTCTGTAGCATCCGGTAAAGCGAATGATTAGAGGTATTGGGATCGAA
ACGATCTCAACCTATTCTCAAACTTTAAATGGGTGCGAGAACATGACTTGATTGCTC---
--TTAAGTCAT----GCTTC---GTAAGAG--TAGTGCCAAGTGGGCCATTTTTGGTAAG
CAGAACTGGCGCTGTGGGATGAACCAAACGCCGAGTTAAGGCACCAAATGCTG-ACGCTC
ATGAGACCCCATGAAAGGTGTTGGTTGCTATAGACAGCAACCCTTTACTTCGCTTTTGGG
GCCTGATCAGGTATAATTGGAGCTAGCCTTAGCACCTTAATTCGATTAGAATTAGGACAA
CCCGGTTCACTAATCGGAAGAGATCAAATTTACAATACTATTGTAACTGCGCACGCATTT
ATTATAATTTTCTTTATAGTTATACCAATAATAATTGGAGGATTTGGAAATTGACTAATC
CCATTAATAATTAGAGCACCAGATATAGCCTTCCCACGAATAAATAATATAAGATTCTGA
CTTCTTCCACCATCAATTATTTTATTACTTACAAGCTCGTTCACCTCTATAGGAGCAGGG
ACAGGATGAACTGTCTACCCCCCCTTATCAAGTAATTTAGCTCATAGCGGCCCATCAGTA
GACTTAACAATTTTCTCTTTACATTTAGCGGGTATCTCCTCAATTTTAGGAGCTATTAAC
TTTATAGCCACAATTATAAATATAAAACCTAAAAATATAAGTATAGAGCAACTCCCACTA
TTTGTATGATCAATTTTTATTACAACTATTCTATTACTTCTTTCATTACCAGTTTTAGCA
GGGGCAATTACAATACTACTCACTGATCGAAATTTTAATACATCATTTTTTGATCCAGCG
GGGGGAGGAGATCCAATTTTATATCAACA
>H445_Atractides_walteri
CCGTTTGCAGGGAAACAGATAGACCCACGAAGTC--CAGTTGGTTAAGAGATTCAAAT-T
ACTTTTAAAGCATTAAT---------AATTACTCAAGTATTTGGATAGTTTGCATTTC--
TCTTAACCAC--GATGGAGCTCTGACTTCTTA---CAATTACTTGATCGTTT-AAGGCAA
GCCTTTAATCTGGTCCTCATTT------------TAAGGGTTTACGTGA---GAGTATTG
GTAAGAGGTT----GAATTACTTAC--ACT--TGTTGTTCAGTTTGTCGTAGAATAAATT
A------TATATGTGT-TTTTGAACTC-TTTGAGTGAAATTGC---AAATGATATCCAGA
GTAAGTAGGTCGGTCATCTATCTGACCCGTCTTGAAACACGGACCAAGGAGCCCAACAAT
TGCGCGAGTCGCTCGGTCTTGAATAGGCCTGAGAGGCGAAATAAACATAATGGTATGATC
GCGCAATACCGACCTGCTTTATTTGCTTT---TTGCAAAAAAGTGGCGTTTGAGCGTAAT
TGTTGGTACCCGAAAGATGGTGAACTATACTTGGGCAAGACGAAGCCAGAGGAAACTCTG
GTGGAGGTCTGTAGCGATTCTGACGTGCAAATCGATCGTCAGACCTGAGTATAGGGGCGA
AAGACTAATCGAACCATCTAGTAGCTGGTTCCCTCCGAAGTTTCCCTCAGGATAGCTAGT
ACCA-------AACTCTGTAGCATCCGGTAAAGCGAATGATTAGAGGTATTGGGATCGAA
ACGATCTCAACCTATTCTCAAACTTTAAATGGGTGCGAG-GCATGACTTTTTTAAC----
--TAAAGTCTT----GCTTT---GTAAGAG--TGGTACTAAGTGGGCCATTTTTGGTAAG
CAGAACTGGCGATGTGGGATGAACCAATCGTAGAGTTAAGGCACCAAATGCCG-ACGCTC
ATGAGACCCCATGAAAGGTGTTGGTTGCTTCAGACAGCAACTATATACCTAGCTTTTGGG
ACCTGAGCCGGCGTACTAGGGGCTAGTTTTAGTCTCCTAATTCGAATAGAACTATCTCAA
CCAGGAGGATTTCTAAAAAATGAACAACTTTATAATACCATTATTACATCTCACGCTTTC
ATTATAATTTTCTTTGCAGTAATACCCATTTTAATCGGAGGATTTGGAAACTGACTGGTA
CCAATCATAATAAACTACCCAGACATAGCTTTTCCACGAATAAACAATATAAGCTTCTGA
CTATTACCTCCATCCCTATTCCTTTTAGTGTCAAGCTCCATCGTAGGAATAGGAGCTGGC
ACAGGATGAACTGTGTATCCCCCACTGTCTGATAGTGAATTTCATACAGACATTTCCGTA
GACTTAATAATTTTCTCCCTTCATCTAGCTGGAATCTCTTCAATTCTAGGAGGTATCAAC
TTTTTCATAACAATAACTGTAGAAAAACTCAACTGAAAAAGAGCCATAAAGATTCCCTTA
TTTGTCTGAGCGGTAGCTTTCACAGGACTCCTAATCATCCTTTCCCTACCTATTTTAGCA
AGAGGAATCACAATACTTCTAACAGATCGTAATCTAAATAGCTCATTCTTCGATCCATCA
GGAGGAGGGGACCCAATTTTCTTTCAACA
>H446_Atractides_walteri
CCGTTTGCAGGGAAACAGATAGACCCACGAAGTC--CAGTTGGTTAAGAGATTCAAAT-T
ACTTTTAAAGCATTATT---------AATTACTCAAGTATTTGGATAGTTTGCATTTC--
TCTTAACCAC--GATGGAGCTCTGACTTCTTA---CAATTACTTGATCGTTT-AAGGCAA
GCCTTTAATCTGGTCCTCATTT------------TAAGGGTTTACGTGA---GAGTATTG
GTAAGAGGTT----GAATTACTTAC--ACT--TGTTGTTCAGTTTGTCGTAGAATAAATT
A------TATATGTGT-TTTTGAACTC-TTTGAGTGAAATTGC---AAATGATATCCAGA
GTAAGTAGGTCGGTCATCTATCTGACCCGTCTTGAAACACGGACCAAGGAGCCCAACAAT
TGCGCGAGTCGCTCGGTCTTGAATAGGCCTGAGAGGCGAAATAAACATAATGGTATGATC
GCGCAATACCGACCTGCTTTATTTGCTTT---TTGCAAAAAAGTGGCGTTTGAGCGTAAT
TGTTGGTACCCGAAAGATGGTGAACTATACTTGGGCAAGACGAAGCCAGAGGAAACTCTG
GTGGAGGTCTGTAGCGATTCTGACGTGCAAATCGATCGTCAGACCTGAGTATAGGGGCGA
AAGACTAATCGAACCATCTAGTAGCTGGTTCCCTCCGAAGTTTCCCTCAGGATAGCTAGT
ACCA-------AACTCTGTAGCATCCGGTAAAGCGAATGATTAGAGGTATTGGGATCGAA
ACGATCTCAACCTATTCTCAAACTTTAAATGGGTGCGAG-GCATGACTTTTTTAAC----
--TAAAGTCTT----GCTTT---GTAAGAG--TGGTACTAAGTGGGCCATTTTTGGTAAG
CAGAACTGGCGATGTGGGATGAACCAATCGTAGAGTTAAGGCACCAAATGCCG-ACGCTC
ATGAGACCCCATGAAAGGTGTTGGTTGCTTCAGACAGCAACTATATACCTAGCTTTTGGA
ACCTGAGCCGGCGTACTAGGGGCTAGTTTTAGTCTCCTAATTCGAATAGAACTATCTCAA
CCAGGAGGATTTCTAAAAAATGAACAACTTTATAATACTATTATTACATCTCACGCTTTC
ATCATAATTTTCTTTGCAGTAATACCCATTTTAATCGGAGGATTTGGAAACTGACTGGTA
CCAATCATAATAAACTACCCAGACATAGCTTTTCCACGAATAAACAATATAAGCTTCTGA
CTATTACCTCCATCCCTATTCCTTTTAGTGTCAAGCTCCATCGTAGGAATAGGAGCTGGC
ACAGGATGAACTGTGTATCCCCCACTGTCTGATAGTGAATTTCATACAGACATTTCCGTA
GACTTAATAATTTTCTCCCTTCATCTAGCTGGAATTTCTTCAATTCTAGGAGGTATCAAC
TTTTTCATAACAATAACTGTAGAAAAACTCAACTGAAAAAGAGCCATAAAGATTCCCTTA
TTTGCCTGAGCGGTAGCTTTCACAGGACTCCTAATCATCCTTTCCCTACCTATTTTAGCA
AGAGGAATCACAATACTTCTAACAGATCGTAATCTAAATAGCTCATTCTTCGATCCATCA
GGAGGAGGGGACCCAATTTTCTTTCAACA
>H447_Atractides_coriaceus
CCGTTTGCAGGGAAACAGATAGACCCACGAAGTC--CAGTTGGTTAAGAGATTCAAAT-T
ACTTTTAAAGCATTATT---------AATTACTCAAGTATTTGGATAGTTTGCATTTC--
TCTTAACCAC--GATGGAGCTCTGACTTCTTA---CAATTACTTGATCGTTT-AAGGCAA
GCCTTTAATCTGGTCCTCATTT------------TAAGGGTTTACGTGA---GAGTATTG
GTAAGAGGTT----GAATTACTTAC--ACT--TGTTGTTCAGTTTGTCGTAGAATAAATT
A------TATATGTGT-TTTTGAACTC-TTTGAGTGAAATTGC---AAATGATATCCAGA
GTAAGTAGGTCGGTCATCTATCTGACCCGTCTTGAAACACGGACCAAGGAGCCCAACAAT
TGCGCGAGTCGCTCGGTCTTGAATAGGCCTGAGAGGCGAAATAAACATAATGGTATGATC
GCGCAATACCGACCTGCTTTATTTGCTTT---TTGCAAAAAAGTGGCGTTTGAGCGTAAT
TGTTGGTACCCGAAAGATGGTGAACTATACTTGGGCAAGACGAAGCCAGAGGAAACTCTG
GTGGAGGTCTGTAGCGATTCTGACGTGCAAATCGATCGTCAGACCTGAGTATAGGGGCGA
AAGACTAATCGAACCATCTAGTAGCTGGTTCCCTCCGAAGTTTCCCTCAGGATAGCTAGT
ACCA-------AACTCTGTAGCATCCGGTAAAGCGAATGATTAGAGGTATTGGGATCGAA
ACGATCTCAACCTATTCTCAAACTTTAAATGGGTGCGAG-GCATGACTTTTTTAAC----
--TAAAGTCTT----GCTTT---GTAAGAG--TGGTACTAAGTGGGCCATTTTTGGTAAG
CAGAACTGGCGATGTGGGATGAACCAATCGTAGAGTTAAGGCACCAAATGCCG-ACGCTC
ATGAGACCCCATGAAAGGTGTTGGTTGCTTCAGACAGCAACTATATACCTAGCTTTTGGG
ACCTGAGCCGGCGTACTAGGGGCTAGTTTTAGTCTCCTAATTCGAATAGAACTATCTCAA
CCAGGAGGATTTCTAAAAAATGAACAACTTTATAATACTATTATTACATCTCACGCTTTC
ATTATAATTTTCTTTGCAGTAATACCCATTTTAATCGGAGGATTTGGAAACTGACTGGTA
CCAATCATAATAAACTACCCAGACATAGCTTTTCCACGAATAAACAATATAAGCTTCTGA
CTATTACCTCCATCCCTATTCCTTTTAGTGTCAAGCTCCATCGTAGGAATAGGAGCTGGC
ACAGGATGAACTGTGTATCCCCCACTGTCTGATAGTGAATTTCATACAGACATTTCCGTA
GACTTAATAATTTTCTCCCTTCATCTAGCTGGAATCTCTTCAATTCTAGGAGGTATCAAC
TTTTTCATAACAATAACTGTAGAAAAACTCAACTGAAAAAGAGCCATAAAGATTCCCTTA
TTTGTCTGAGCGGTAGCTTTCACAGGACTCCTAATCATCCTTTCCCTACCTATTTTAGCA
AGAGGAATCACAATACTTCTAACAGATCGTAATCTAAATAGCTCATTCTTCGATCCATCA
GGAGGAGGGGACCCAATTTTCTTTCAACA
>H448_Atractides_coriaceus
CCGTTTGCAGGGAAACAGATAGACCCACGAAGTC--CAGTTGGTTAAGAGATTCAAAT-T
ACTTTTAAAGCATTATT---------AATTACTCAAGTATTTGGATAGTTTGCATTTC--
TCTTAACCAC--GATGGAGCTCTGACTTCTTA---CAATTACTTGATCGTTT-AAGGCAA
GCCTTTAATCTGGTCCTCATTT------------TAAGGGTTTACGTGA---GAGTATTG
GTAAGAGGTT----GAATTACTTAC--ACT--TGTTGTTCAGTTTGTCGTAGAATAAATT
A------TATATGTGT-TTTTGAACTC-TTTGAGTGAAATTGC---AAATGATATCCAGA
GTAAGTAGGTCGGTCATCTATCTGACCCGTCTTGAAACACGGACCAAGGAGCCCAACAAT
TGCGCGAGTCGCTCGGTCTTGAATAGGCCTGAGAGGCGAAATAAACATAATGGTATGATC
GCGCAATACCGACCTGCTTTATTTGCTTT---TTGCAAAAAAGTGGCGTTTGAGCGTAAT
TGTTGGTACCCGAAAGATGGTGAACTATACTTGGGCAAGACGAAGCCAGAGGAAACTCTG
GTGGAGGTCTGTAGCGATTCTGACGTGCAAATCGATCGTCAGACCTGAGTATAGGGGCGA
AAGACTAATCGAACCATCTAGTAGCTGGTTCCCTCCGAAGTTTCCCTCAGGATAGCTAGT
ACCA-------AACTCTGTAGCATCCGGTAAAGCGAATGATTAGAGGTATTGGGATCGAA
ACGATCTCAACCTATTCTCAAACTTTAAATGGGTGCGAG-GCATGACTTTTTTAAC----
--TAAAGTCTT----GCTTT---GTAAGAG--TGGTACTAAGTGGGCCATTTTTGGTAAG
CAGAACTGGCGATGTGGGATGAACCAATCGTAGAGTTAAGGCACCAAATGCCG-ACGCTC
ATGAGACCCCATGAAAGGTGTTGGTTGCTTCAGACAGCAACTATATACCTAGCTTTTGGG
ACCTGAGCCGGCGTACTAGGGGCTAGTTTTAGTCTCCTAATTCGAATAGAACTATCTCAA
CCAGGAGGATTTCTAAAAAATGAACAACTTTATAATACTATTATTACATCTCACGCTTTC
ATTATAATTTTCTTTGCAGTAATACCCATTTTAATCGGAGGATTTGGAAACTGACTGGTA
CCAATCATAATAAACTACCCAGACATAGCTTTTCCACGAATAAACAATATAAGCTTCTGA
CTATTACCTCCATCCCTATTCCTTTTAGTGTCAAGCTCCATCGTAGGAATAGGAGCTGGC
ACAGGATGAACTGTGTATCCCCCACTGTCTGATAGTGAATTTCATACAGACATTTCCGTA
GACTTAATAATTTTCTCCCTTCATCTAGCTGGAATCTCTTCAATTCTAGGAGGTATCAAC
TTTTTCATAACAATAACTGTAGAAAAACTCAACTGAAAAAGAGCCATAAAGATTCCCTTA
TTTGTCTGAGCGGTAGCTTTCACAGGACTCCTAATCATCCTTTCCCTACCTATTTTAGCA
AGAGGAATCACAATACTTCTAACAGATCGTAATCTAAATAGCTCATTCTTCGATCCATCA
GGAGGAGGGGACCCAATTTTCTTTCAACA
>H449_Atractides_coriaceus
CCGTTTGCAGGGAAACAGATAGACCCACGAAGTC--CAGTTGGTTAAGAGATTCAAAT-T
ACTTTTAAAGCATTATT---------AATTACTCAAGTATTTGGATAGTTTGCATTTC--
TCTTAACCAC--GATGGAGCTCTGACTTCTTA---CAATTACTTGATCGTTT-AAGGCAA
GCCTTTAATCTGGTCCTCATTT------------TAAGGGTTTACGTGA---GAGTATTG
GTAAGAGGTT----GAATTACTTAC--ACT--TGTTGTTCAGTTTGTCGTAGAATAAATT
A------TATATGTGT-TTTTGAACTC-TTTGAGTGAAATTGC---AAATGATATCCAGA
GTAAGTAGGTCGGTCATCTATCTGACCCGTCTTGAAACACGGACCAAGGAGCCCAACAAT
TGCGCGAGTCGCTCGGTCTTGAATAGGCCTGAGAGGCGAAATAAACATAATGGTATGATC
GCGCAATACCGACCTGCTTTATTTGCTTT---TTGCAAAAAAGTGGCGTTTGAGCGTAAT
TGTTGGTACCCGAAAGATGGTGAACTATACTTGGGCAAGACGAAGCCAGAGGAAACTCTG
GTGGAGGTCTGTAGCGATTCTGACGTGCAAATCGATCGTCAGACCTGAGTATAGGGGCGA
AAGACTAATCGAACCATCTAGTAGCTGGTTCCCTCCGAAGTTTCCCTCAGGATAGCTAGT
ACCA-------AACTCTGTAGCATCCGGTAAAGCGAATGATTAGAGGTATTGGGATCGAA
ACGATCTCAACCTATTCTCAAACTTTAAATGGGTGCGAG-GCATGACTTTTTTAAC----
--TAAAGTCTT----GCTTT---GTAAGAG--TGGTACTAAGTGGGCCATTTTTGGTAAG
CAGAACTGGCGATGTGGGATGAACCAATCGTAGAGTTAAGGCACCAAATGCCG-ACGCTC
ATGAGACCCCATGAAAGGTGTTGGTTGCTTCAGACAGCAACTATATACCTAGCTTTTGGG
ACCTGAGCCGGCGTACTAGGGGCTAGTTTTAGTCTCCTAATTCGAATAGAACTATCTCAA
CCAGGAGGATTTCTAAAAAATGAACAACTTTATAATACTATTATTACATCTCACGCTTTC
ATTATAATTTTCTTTGCAGTAATACCCATTTTAATCGGAGGATTTGGAAACTGACTGGTA
CCAATCATAATAAACTACCCAGACATAGCTTTTCCACGAATAAACAATATAAGCTTCTGA
CTATTACCTCCATCCCTATTCCTTTTAGTGTCAAGCTCCATCGTAGGAATAGGAGCTGGC
ACAGGATGAACTGTGTATCCCCCACTGTCTGATAGTGAATTTCATACAGACATTTCCGTA
GACTTAATAATTTTCTCCCTTCATCTAGCTGGAATCTCTTCAATTCTAGGAGGTATCAAC
TTTTTCATAACAATAACTGTAGAAAAACTCAACTGAAAAAGAGCCATAAAGATTCCCTTA
TTTGTCTGAGCGGTAGCTTTCACAGGACTCCTAATCATCCTTTCACTACCTATTTTAGCA
AGAGGAATCACAATACTTCTAACAGATCGTAATCTAAATAGCTCATTCTTCGATCCATCA
GGAGGAGGGGACCCAATTTTCTTTCAACA
>H45_Lebertia_maculosa
CCGCTTGCAAGCAAACAGATGGACCCACGAAGTC--CTGTTGAGTAAGAGATTCATAT-A
CTCTAAGAGGCGATGCTGTGTCGTTATGATGCTTCTTTATTGAGGTTAGCTGCATTTC--
TTTTGCTCAC--GATGGAGCTCTGACTGCTCAAC-TGATACCTTACTGCTTT-ACGGCAG
CCGTTATTCGTGATCATTT-AC----TTGTGA--TGGTGAAGTAAGTGA----GGTGATG
TTGAGTAGGT----GAATATCTAACA-TTT-ATGT---TCAGATTATCGCCAAGAGTTTG
G------TGAGGAGATCATTTCGGCTC-TTGTAGTTGAATCA------ATGATATCCAGA
GTAAGTAGGTCGGTCATCCATCTGACCCGTCTTGAAACACGGACCAAGGAGCCCAACAAA
TGCGCGAGTCGCTCAGTCTTGCATAGGCTTGAGAGGCGAAATAAACATAACAGCATGATC
GCGCAATGCTGACCTACTATAGTTGCCTT--CTGACAACTCGGTGGAGTCTGAGCGTATT
TGTTGGTACCCGAAAGATGGTGAACTATACTTGGGCAAGATGAAGCCAGAGGAAACTCTG
GTGGAGGTCTGTAGCGATTCTGACGTGCAAATCGATCGTCAGACCTGAGTATAGGGGCGA
AAGACTAATCGAACCATCTAGTAGCTGGTTCCTTCCGAAGTTTCCCTCAGGATAGCTGGC
ACATACAAAG--ACTCTGTAGCACCCGGTAAAGAGAATGATTAGAGGTATTGGGATCGAA
ACGATCTCAACCTATTCTCAAACTTTGAATGGGTGCGGA-GCTTGACTTATTTGAAGTGA
AATAAAGTCTT----GCTTTT--GTAAGAG--TTGTGCCAAGTGGGCCATTTTTGGTAAG
CAGAACTGGCGCTGTGGGATGAACCAAACACTAAGTTAAGGTACCAAATGCGT-ACGCTC
ATGAGACCCCATGAAAGGTGTTGGTTGCTTATGACAGCAACACTTTATTTTGCCTTTGGA
GCTTGATCTGGAATAGTAGGAGCAAGATTAAGTACCTTAATTCGATTAGAATTAGGACAA
CCCGGAACACTTTTAGGAAGAGATCAAATTTATAATACAATTGTAACAGCTCACGCTTTT
GTTATAATCTTTTTTATAGTTATACCAATAATAATTGGAGGATTTGGAAACTGATTAGTT
CCCCTAATAATTAGAGCCCCAGATATAGCTTTTCCACGAATAAATAATATAAGCTTTTGA
CTTTTACCCCCATCTTTAATTTTACTTTTATCAAGTTCTTTTACATCAATAGGAGCGGGA
ACAGGGTGAACTGTATATCCGCCCCTATCAGGAAATTTAGCTCACGCTGGTCCTTCAGTT
GATTTAACCATCTTTTCATTACATCTGGCTGGGATCTCATCTATTCTAGGAGCTATTAAT
TTCATAGCCACAATTATTAATATAAAACCTAAAACAATAAAAATGGAACAAATTCCATTA
TTCGTATGATCAATTTTTATTACAGTAATTTTATTATTATTATCTTTACCAGTTCTAGCT
GGAGCTATTACTATATTATTAACTGATCGAAATTTTAATACATCATTTTTTGATCCAGCA
GGAGGAGGAGACCCTATTTTATATCAACA
>H450_Atractides_macrolaminatus_loricatus
CCGTTTGCAGGGAAACAGATAGACCCACGAAGTC--CAGTTGGTTAAGAGATTCAAAT-T
ACTTTTAAAGCATTATT---------GATTATTCAAGTATTTGGATAGTTTGCATTTC--
TCTTAACCAC--GATGGAGCTCTGACTTCTTA---CAATTACTTGATCGTTT-AAGGCAA
GCCTTTAATCTGGTCCTCATTT------------TAAGGGTTTACGTGA---GAGTATTG
GTAAGAAGTT----GAATTACTTAC--ACT--TGTTGTTCAGTTTGTCGTAGAATAAACT
A------TATATGTGT-TTTTGAACTC-TTTGAGTGAAATTGC---AAATGATATCCAGA
GTAAGTAGGTCGGTCATCTATCTGACCCGTCTTGAAACACGGACCAAGGAGCCCAACAAT
TGCGCGAGTCGCTCGGTCTTGAATAGGCCTGAGAGGCGAAATAAACATAATGGTATGATC
GCGCAATACCGACCTGCTTTATTTGCTTT---TTGCAAAAAAGTGGCGTTTGAGCGTAAT
TGTTGGTACCCGAAAGATGGTGAACTATACTTGGGCAAGACGAAGCCAGAGGAAACTCTG
GTGGAGGTCTGTAGCGATTCTGACGTGCAAATCGATCGTCAGACCTGAGTATAGGGGCGA
AAGACTAATCGAACCATCTAGTAGCTGGTTCCCTCCGAAGTTTCCCTCAGGATAGCTAGT
ACCA-------AACTCTGTAGCATCCGGTAAAGCGAATGATTAGAGGTATTGGGATCGAA
ACGATCTCAACCTATTCTCAAACTTTAAATGGGTGCGAG-GCATGACTTTTTTAAC----
--TAAAGTCTT----GCTTT---GTAAGAG--TGGTACTAAGTGGGCCATTTTTGGTAAG
CAGAACTGGCGATGTGGGATGAACCAATCGTAGAGTTAAGGCACCAAATGCCG-ACGCTC
ATGAGACCCCATGAAAGGTGTTGGTTGCTTCAGACAGCAACCATATACTTAGCCTTCGGA
ACCTGAGCCGGCGTACTTGGAGCTAGTTTCAGCCTCCTAATTCGAATAGAACTATCTCAA
CCAGGAGGTTTCCTAAAAAATGAGCAACTGTATAATACTATTATTACATCTCACGCTTTC
ATCATAATCTTCTTTGCTGTAATACCCATTTTAATTGGAGGGTTTGGAAACTGACTAGTG
CCAATTATAATAAATTATCCAGATATAGCTTTTCCACGAATAAACAATATAAGATTCTGA
TTACTACCCCCATCCCTATTTCTTCTAGTCTCAAGCTCCATTGTAGGAATAGGAGCCGGG
ACAGGATGAACTGTATACCCTCCCTTATCAGACAGAGAATTCCATACAGACATTTCAGTA
GACTTAATAATTTTCTCGCTTCATTTAGCTGGAATCTCCTCAATCTTAGGGGGTATTAAT
TTTTTTATAACGATAACTGTAGAAAAACTTAACTGAAAAAGAGCCATAAAAATTCCCTTA
TTCGTCTGAGCGGTAGCTTTCACAGGGCTGCTAATCATCCTCTCTCTACCTATTTTAGCA
AGAGGAATCACAATGCTACTAACTGATCGAAATCTAAATAGCTCATTCTTCGATCCCTCA
GGAGGAGGAGATCCAATTTTCTTTCAACA
>H451_Panisellus_thienemanni
CCGCTTGCAGGTAAACAGATGGACCCACGAAGTC--CAGTTGAGTGAAAGATTCATGTCT
TTTGAAGAGACATAGTG-TGCAGCT-AAAGACCTCTTGAAGGAGTTTACTTGCATTTC--
TTTCACTCAC--GAAGGAGCTCTGACTGCTCT---ACAGACTTTAACTGCTT-TGGGCC-
CCTGTAAGTGTGGTCATCTCAC----ACTCCATCAGGTGAAGTAAGTGA----AGTCACT
ATGAGTAGTT----GAAATTCCTAC--AAT--TGTGTTTCAGGTTGTCGTCAAAGACGAA
TG----CATCGTATGT-CTTTCGGCTC-TCGTAGTTGAATCA------ACGATATCCAGA
GTAAGTAGGTCGGTCATCCATCTGACCCGTCTTGAAACACGGACCAAGGAGTCCAACATT
TGCGCGAGTCGCTCGGTCTTGAATAGGCCTGAGAGGCGAAATAAACATAACGGTATGATC
GCGCAATACCAACCTGCTTATCTTGCCTT--TTGACAAGGAAGCGGAGTTTGAGCGTAAA
TGTTGGTACCCGAAAGATGGTGAACTATACTTGGGCAAGACGAAGCCAGAGGAAACTCTG
GTGGAGGTCTGTAGCGATTCTGACGTGCAAATCGATCGTCAGACCTGAGTATAGGGGCGA
AAGACTAATCGAACCATCTAGTAGCTGGTTCCCTCCGAAGTTTCCCTCAGGATAGCTGGT
ACTAATAC----ACTCTGTAGCATCCGGTAAAGCGAATGATTAGAGGTCTTGGGATCGAA
ACGGTCTCAACCTATTCTCAAACTTTAAATGGGTGCGAG-GCTCGACTTTTTTGCTC---
--TAAAGTCTT----GCTTC---GTAAGAG--TAGTACCAAGTGGGCCATTTTTGGTAAG
CAGAACTGGCGCTGTGGGATGAACCAAACGCTGAGTTAAGGCACCAAATGCTG-ACGCTC
ATGAGACCCCATGAAAGGTGTTGGTTGCTATAGACAGCAACTCTATATTTTGCCTTCGGT
GCCTGATCAGGTATAGTTGGAGCAAGATTAAGAACATTAATCCGCCTAGAATTAGGTCAA
CCTGGAACAATAATAGGAAACGATCAAACTTATAACAGAATTGTCACTGCTCATGCATTT
GTTATAATTTTCTTTATAGTCATACCAATAATAATCGGAGGATTTGGAAATTGATTAGTA
CCATTAATGGTTAGAGCTCCAGATATAGCATTTCCTCGAATAAATAACATAAGATTTTGA
CTTTTACCTCCTTCTTTATCTCTTCTATTTATAGGTTCTATTAGTTCTCTTGGGGCTGGT
ACAGGATGAACAGTTTATCCACCTTTATCAGGAAACTTAGCTCATAGAGGACCGTCAGTA
GATTTAACAATCTTTTCTCTTCATATAGCAGGTATCTCTTCAATTCTAGGAGCTATCAAT
TTTATGGCAACAATTATTAATATAAAACCAAAACATATAAAAATAGAACAAATTCCTTTA
TTCGTCTGATCAATTTTTATCACAACAATTCTCCTATTATTATCTTTACCAGTTTTAGCA
GGAGCAATTACAATACTATTAACAGATCGAAATTTTAATACCTCATTTTTTGATCCTGCT
GGAGGAGGGGATCCAATCTTATATCAACA
>H452_Panisellus_thienemanni
CCGCTTGCAGGTAAACAGATGGACCCACGAAGTC--CAGTTGAGTGAAAGATTCATGTCT
TTTGAAGAGACATAGTG-TGCAGCT-AAAGACCTCTTGAAGGAGTTTACTTGCATTTC--
TTTCACTCAC--GAAGGAGCTCTGACTGCTCT---ACAGACTTTAACTGCTT-TGGGCC-
CCTGTAAGTGTGGTCATCTCAC----ACTCCATCAGGTGAAGTAAGTGA----AGTCACT
ATGAGTAGTT----GAAATTCCTAC--AAT--TGTGTTTCAGGTTGTCGTCAAAGACGAA
TG----CATCGTATGT-CTTTCGGCTC-TCGTAGTTGAATCA------ACGATATCCAGA
GTAAGTAGGTCGGTCATCCATCTGACCCGTCTTGAAACACGGACCAAGGAGTCCAACATT
TGCGCGAGTCGCTCGGTCTTGAATAGGCCTGAGAGGCGAAATAAACATAACGGTATGATC
GCGCAATACCAACCTGCTTATCTTGCCTT--TTGACAAGGAAGCGGAGTTTGAGCGTAAA
TGTTGGTACCCGAAAGATGGTGAACTATACTTGGGCAAGACGAAGCCAGAGGAAACTCTG
GTGGAGGTCTGTAGCGATTCTGACGTGCAAATCGATCGTCAGACCTGAGTATAGGGGCGA
AAGACTAATCGAACCATCTAGTAGCTGGTTCCCTCCGAAGTTTCCCTCAGGATAGCTGGT
ACTAATAC----ACTCTGTAGCATCCGGTAAAGCGAATGATTAGAGGTCTTGGGATCGAA
ACGGTCTCAACCTATTCTCAAACTTTAAATGGGTGCGAG-GCTCGACTTTTTTGCTC---
--TAAAGTCTT----GCTTC---GTAAGAG--TAGTACCAAGTGGGCCATTTTTGGTAAG
CAGAACTGGCGCTGTGGGATGAACCAAACGCTGAGTTAAGGCACCAAATGCTG-ACGCTC
ATGAGACCCCATGAAAGGTGTTGGTTGCTATAGACAGCAACTCTATATTTTGCCTTCGGT
GCCTGATCAGGTATAGTTGGAGCAAGATTAAGAACATTAATCCGCCTAGAATTAGGTCAA
CCTGGAACAATAATAGGAAACGATCAAACTTATAACAGAATTGTCACTGCTCATGCATTT
GTTATAATTTTCTTTATAGTCATACCAATAATAATCGGAGGATTTGGAAATTGATTAGTA
CCATTAATGGTTAGAGCTCCAGATATAGCATTTCCTCGAATAAATAACATAAGATTTTGA
CTTTTACCTCCTTCTTTATCTCTTCTATTTATAGGTTCTATTAGTTCTCTTGGGGCTGGT
ACAGGATGAACAGTTTATCCACCTTTATCAGGAAACTTAGCTCATAGAGGACCGTCAGTA
GATTTAACAATCTTTTCTCTTCATATAGCAGGTATCTCTTCAATTCTAGGAGCTATCAAT
TTTATGGCAACAATTATTAATATAAAACCAAAACATATAAAAATAGAACAAATTCCTTTA
TTCGTCTGATCAATTTTTATCACAACAATTCTCCTATTATTATCTTTACCAGTTTTAGCA
GGAGCAATTACAATACTATTAACAGATCGAAATTTTAATACCTCATTTTTTGATCCTGCT
GGAGGAGGGGATCCAATCTTATATCAACA
>H454_Nilotonia_borneri
CCACTTGCAGGTAAACAGATGGACCCACGAAGTC--CTGTTGAACATGAGATTCATTTAC
TTTGCTCGAGTGTTGTTTGGTTGTT-CAACTCCGTCAAGGAGAGTCAACTTGCATTTC--
TCTTGTTCAC--GTTGGAGCTCTGACCGCTTG-----AGAGTATGATTGCTCTTGTGTTG
TCTTTGGAGATGGCTGTTTCTC----ACTCTA--AGATGTTAGACACAAATCATACTAAC
TTAAGTGGGT----GAAGTTCTTGCT-TAT--TGCTATTCAGATCAGCGTCACGTGCGTC
AG----ATGCTGGTTA-TGCTCGGCTC-TTGTTAGTTGATCTTTATGAATGATATCCAGA
GTAAGTAGGTCGGTCATCCATCTGACCCGTCTTGAAACACGGACCAAGGAGCCTAACAAA
TATGCAAGTCACACGGTCTTGAATAGGCCTGTGAGGCGTAATAAACATAACGGTGTGATC
GCGCAACACCAACCTGCACATGCTACTTT--TTGATAGCTGAGTGGAGTTTGAGCATATT
TGTTGGTACCCGAAAGATGGTGAACTATACTTGGGCAGGACGAAGCCAGAGGAAACTCTG
GTGGAGGTCCGTAGCGATTCTGACGTGCAAATCGATCGTCAGACCTGAGTATAGGGGCGA
AAGACTAATCGAACCATCTAGTAGCTGGTTCCTTCCGAAGTTTCCCTCAGGATAGCTGAC
ACTG-ATC----AAACTGTAGCACTCGGTAAAGCGAATGATTAGAGGTCTTGGGATCGAA
ACGATCTCAACCTATTCTCAAACTTTAAATGGGTGCGGA-GCTAGACTTTCCTAACTT--
--GGAAGCCTT----GCTTTTTAGTAAGAC-AGAGTGTCAAGTGGGCCATTTTTGGTAAG
CAGAACTGGCGCTGTGGGATGAACCAAACGTTGAGTTAAAGAACCTAATGCCG-ACGCTC
ATGAGACCCCATGAAAGGTGTTGGTTGCTATAGACAGCAACCCTTTATTTCGCATTAGGA
TCTTGATCAGGAATAATAGGAGCAGCTCTTAGAATGATCATTCGACTAGAGCTAGGACAA
CCGGGACCATTTTTAGGAAATGACCAAATTTATAATACTATTGTTACTAGACACGCATTT
ATTATAATCTTTTTTATAGTAATACCAATAATAATCGGAGGATTTGGAAATTGACTAGTC
CCATTAATACTTAGAGCACCAGATATAGCTTTTCCACGCATAAACAATATAAGCTTTTGA
CTTCTTCCTCCATCTTTAATCCTTTTAGTAGCAAGATCTTTTAGATCAATAGGAGCAGGA
ACTGGATGAACAGTTTACCCCCCCCTTTCGATAAATATAACACATAGTGGACCATCAGTA
GATTTAACAATTTTCTCTTTACATTTAGCTGGAATCTCATCAATTTTAGGGGCTATTAAC
TTTATAGCAACAATTTTAAATATAAAACCAAAAACTATAATAATAGAACAAATCCCATTA
TTTGTATGATCAATTTATATCACAACAATTTTATTACTACTTTCCTTACCAGTTCTAGCT
GGAGCAATCACAATATTACTAACAGACCGAAACTTCAATACATCATTTTTTGACCCAACA
GGAGGGGGAGATCCAATTTTATATCAACA
>H455_Nilotonia_borneri
CCACTTGCAGGTAAACAGATGGACCCACGAAGTC--CTGTTGAACATGAGATTCATTTAC
TTTGCTCGAGTGTTGTTTGGTTGTT-CAACTCCGTCAAGGAGAGTCAACTTGCATTTC--
TCTTGTTCAC--GTTGGAGCTCTGACCGCTTG-----AGAGTATGATTGCTCTTGTGTTG
TCTTTGGAGATGGCTGTTTCTC----ACTCTA--AGATGTTAGACACAAATCATACTAAC
TTAAGTGGGT----GAAGTTCTTGCT-TAT--TGCTATTCAGATCAGCGTCACGTGCGTC
AG----ATGCTGGTTA-TGCTCGGCTC-TTGTTAGTTGATCTTTATGAATGATATCCAGA
GTAAGTAGGTCGGTCATCCATCTGACCCGTCTTGAAACACGGACCAAGGAGCCTAACAAA
TATGCAAGTCACACGGTCTTGAATAGGCCTGTGAGGCGTAATAAACATAACGGTGTGATC
GCGCAACACCAACCTGCACATGCTACTTT--TTGATAGCTGAGTGGAGTTTGAGCATATT
TGTTGGTACCCGAAAGATGGTGAACTATACTTGGGCAGGACGAAGCCAGAGGAAACTCTG
GTGGAGGTCCGTAGCGATTCTGACGTGCAAATCGATCGTCAGACCTGAGTATAGGGGCGA
AAGACTAATCGAACCATCTAGTAGCTGGTTCCTTCCGAAGTTTCCCTCAGGATAGCTGAC
ACTG-ATC----AAACTGTAGCACTCGGTAAAGCGAATGATTAGAGGTCTTGGGATCGAA
ACGATCTCAACCTATTCTCAAACTTTAAATGGGTGCGGA-GCTAGACTTTCCTAACTT--
--GGAAGCCTT----GCTTTTTAGTAAGAC-AGAGTGTCAAGTGGGCCATTTTTGGTAAG
CAGAACTGGCGCTGTGGGATGAACCAAACGTTGAGTTAAAGAACCTAATGCCG-ACGCTC
ATGAGACCCCATGAAAGGTGTTGGTTGCTATAGACAGCAACCCTTTATTTCGCATTAGGA
TCTTGATCAGGAATAATAGGAGCAGCTCTTAGAATGATCATTCGACTAGAGCTAGGACAA
CCGGGACCATTTTTAGGAAATGACCAAATTTATAATACTATTGTTACTAGACACGCATTT
ATTATAATCTTTTTTATAGTAATACCAATAATAATCGGAGGATTTGGAAATTGACTAGTC
CCATTAATACTTAGAGCACCAGATATAGCTTTTCCACGCATAAACAATATAAGCTTTTGA
CTTCTTCCTCCATCTTTAATCCTTTTAGTAGCAAGATCTTTTAGATCAATAGGAGCAGGA
ACTGGATGAACAGTTTACCCCCCCCTTTCGATAAATATAACACATAGTGGACCATCAGTA
GATTTAACAATTTTCTCTTTACATTTAGCTGGAATCTCATCAATTTTAGGGGCTATTAAC
TTTATAGCAACAATTTTAAATATAAAACCAAAAACTATAATAATAGAACAAATCCCATTA
TTTGTATGATCAATTTATATCACAACAATTTTATTACTACTTTCCTTACCAGTTCTAGCT
GGAGCAATCACAATATTACTAACAGACCGAAACTTCAATACATCATTTTTTGACCCAACA
GGAGGGGGAGATCCAATTTTATATCAACA
>H459_Atractides_walteri
CCGTTTGCAGGGAAACAGATAGACCCACGAAGTC--CAGTTGGTTAAGAGATTCAAAT-T
ACTTTTAAAGCATTATT---------AATTACTCAAGTATTTGGATAGTTTGCATTTC--
TCTTAACCAC--GATGGAGCTCTGACTTCTTA---CAATTACTTGATCGTTT-AAGGCAA
GCCTTTAATCTGGTCCTCATTT------------TAAGGGTTTACGTGA---GAGTATTG
GTAAGAGGTT----GAATTACTTAC--ACT--TGTTGTTCAGTTTGTCGTAGAATAAATT
A------TATATGTGT-TTTTGAACTC-TTTGAGTGAAATTGC---AAATGATATCCAGA
GTAAGTAGGTCGGTCATCTATCTGACCCGTCTTGAAACACGGACCAAGGAGCCCAACAAT
TGCGCGAGTCGCTCGGTCTTGAATAGGCCTGAGAGGCGAAATAAACATAATGGTATGATC
GCGCAATACCGACCTGCTTTATTTGCTTT---TTGCAAAAAAGTGGCGTTTGAGCGTAAT
TGTTGGTACCCGAAAGATGGTGAACTATACTTGGGCAAGACGAAGCCAGAGGAAACTCTG
GTGGAGGTCTGTAGCGATTCTGACGTGCAAATCGATCGTCAGACCTGAGTATAGGGGCGA
AAGACTAATCGAACCATCTAGTAGCTGGTTCCCTCCGAAGTTTCCCTCAGGATAGCTAGT
ACCA-------AACTCTGTAGCATCCGGTAAAGCGAATGATTAGAGGTATTGGGATCGAA
ACGATCTCAACCTATTCTCAAACTTTAAATGGGTGCGAG-GCATGACTTTTTTAAC----
--TAAAGTCTT----GCTTT---GTAAGAG--TGGTACTAAGTGGGCCATTTTTGGTAAG
CAGAACTGGCGATGTGGGATGAACCAATCGTAGAGTTAAGGCACCAAATGCCG-ACGCTC
ATGAGACCCCATGAAAGGTGTTGGTTGCTTCAGACAGCAACTATATACCTAGCTTTTGGG
ACCTGAGCCGGCGTACTAGGGGCTAGTTTTAGTCTCCTAATTCGAATAGAACTATCTCAA
CCAGGAGGATTTCTAAAAAATGAACAACTTTATAATACCATTATTACATCTCACGCTTTC
ATTATAATTTTCTTTGCAGTAATACCCATTTTAATCGGAGGATTTGGAAACTGACTGGTA
CCAATCATAATAAACTACCCAGACATAGCTTTTCCACGAATAAACAATATAAGCTTCTGA
CTATTACCTCCATCCCTATTCCTTTTAGTGTCAAGCTCCATCGTAGGAATAGGAGCTGGC
ACAGGATGAACTGTGTATCCCCCACTGTCTGATAGTGAATTTCATACAGACATTTCCATA
GACTTAATAATTTTCTCCCTTCATCTAGCTGGAATCTCTTCAATTCTAGGAGGTATCAAC
TTTTTCATAACAATAACTGTAGAAAAACTCAACTGAAAAAGAGCCATAAAGATTCCCTTA
TTTGTCTGAGCGGTAGCTTTCACAGGACTCCTAATCATCCTTTCCCTACCTATTTTAGCA
AGAGGAATCACAATACTTCTAACAGATCGTAATCTAAATAGCTCATTCTTCGATCCATCA
GGAGGAGGGGACCCAATTTTCTTTCAACA
>H466_Protzia_eximia
CCGCTTGCAGGTAAACAGATGGACCCACGAAGTC--CAGTTGAGCAAGAGATTCATAT-C
CTTCAATAGACAAGGTG-AACAGGG-AAGTCCCAAGC---GGAGTGATCTTGCATTTC--
TCTTGCTCAC--GATGGAGCTCTGACTGCTCT---AACTGACTTGACCGCTT-ATGGCCG
CCTCAGAATGTGGTCAAATCAC----ATTCAG--AGGTGAAGTGAGTCA----AGTCGAA
TTGAGCAGTT----GAAATTCTTACA-T----TGTTTTTCAGGTTGTCGTCAAAGATGAT
AA----CAGTGACGCT-CTTTCGACTC-TTGTAGTTGAATCA----TGATGATATCCAGA
GTAAGTAGGTCGGTCATCCATCTGACCCGTCTTGAAACACGGACCAAGGAGTCCAACATT
TACGCGAGTCGCTCGGTCTTGCTTAGGCCTGAGAGGCGAAATAAACATAACGGTATGATC
GCGCAATACCAACCTGCTTATTCTGCCTT--TTGACAGATAAGTGGAGTTTGAGCGTAAA
TGTTGGTACCCGAAAGATGGTGAACTATACTTGGGCAAGACGAAGCCAGAGGAAACTCTG
GTGGAGGTCTGTAGCGATTCTGACGTGCAAATCGATCGTCAGACCTGAGTATAGGGGCGA
AAGACTAATCGAACCATCTAGTAGCTGGTTCCTTCCGAAGTTTCCCTCAGGATAGCTGGC
ACTAAACT----ACTCTGTAGCATCCGGTAAAGCGAATGATTAGAGGTATTGGGATCGAA
ACGATCTCAACCTATTCTCATACTTTAAATGGGTGCGAGAACATGACTTGTTTGCTC---
--TAAAGTCAT----GCTTC---GTAAGAG--TAGTGCCAAGTGGGCCATTTTTGGTAAG
CAGAACTGGCGCTGTGGGATGAACCAAACGTCGAGTTAAGGCACCAAATGCTG-ACGCTC
ATGAGACCCCATGAAAGGTGTTGGTTGCTATAGACAGCAACAATCTACTTTGCATTCGGA
GCTTGATCAGGTATAATAGGAGCAAGACTTAGAACTTTAATTCGTCTTGAATTAGGACAA
CCAGGATCTTTAATCGGAAGAGATCAAATTTATAATACAATTGTAACAGCTCATGCATTC
ATCATAATTTTTTTTATAGTCATACCTATAATAATTGGAGGTTTTGGTAATTGATTAGTC
CCCCTAATATTAAGAGCACCAGATATAGCATTCCCACGAATAAATAATATAAGATTTTGA
CTTTTACCTCCTTCTCTTATTCTTCTTACCTCAAGATCATTTACTTCTTTAGGTGCAGGA
ACTGGTTGAACTGTTTACCCACCATTATCAGGAAATCTAGCCCATGCTGGACCATCAGTA
GACTTAACCATTTTTTCTTTACATCTAGCTGGTATCTCTTCCATTTTAGGAGCAATTAAC
TTTTTAGCAACCATTATTAACATAAAACCAAAATCTATAAAAATAGAACAAATTCCTTTA
TTTGTTTGATCAATTTTTATTACAACTATTCTTCTTCTTTTATCCCTCCCAGTTTTAGCA
GGTGCTATTACAATATTATTAACAGATCGAAATTTCAATACATCATTTTTTGATCCGGCT
GGAGGAGGGGATCCAATTTTATATCAACA
>H467_Protzia_eximia
CCGCTTGCAGGTAAACAGATGGACCCACGAAGTC--CAGTTGAGCAAGAGATTCATAT-C
CTTCAATAGACAAGGTG-AACAGGG-AAGTCCCAAGC---GGAGTGATCTTGCATTTC--
TCTTGCTCAC--GATGGAGCTCTGACTGCTCT---AACTGACTTGACCGCTT-ATGGCCG
CCTCAGAATGTGGTCAAATCAC----ATTCAG--AGGTGAAGTGAGTCA----AGTCGAA
TTGAGCAGTT----GAAATTCTTACA-T----TGTTTTTCAGGTTGTCGTCAAAGATGAT
AA----CAGTGACGCT-CTTTCGACTC-TTGTAGTTGAATCA----TGATGATATCCAGA
GTAAGTAGGTCGGTCATCCATCTGACCCGTCTTGAAACACGGACCAAGGAGTCCAACATT
TACGCGAGTCGCTCGGTCTTGCTTAGGCCTGAGAGGCGAAATAAACATAACGGTATGATC
GCGCAATACCAACCTGCTTATTCTGCCTT--TTGACAGATAAGTGGAGTTTGAGCGTAAA
TGTTGGTACCCGAAAGATGGTGAACTATACTTGGGCAAGACGAAGCCAGAGGAAACTCTG
GTGGAGGTCTGTAGCGATTCTGACGTGCAAATCGATCGTCAGACCTGAGTATAGGGGCGA
AAGACTAATCGAACCATCTAGTAGCTGGTTCCTTCCGAAGTTTCCCTCAGGATAGCTGGC
ACTAAACT----ACTCTGTAGCATCCGGTAAAGCGAATGATTAGAGGTATTGGGATCGAA
ACGATCTCAACCTATTCTCATACTTTAAATGGGTGCGAGAACATGACTTGTTTGCTC---
--TAAAGTCAT----GCTTC---GTAAGAG--TAGTGCCAAGTGGGCCATTTTTGGTAAG
CAGAACTGGCGCTGTGGGATGAACCAAACGTCGAGTTAAGGCACCAAATGCTG-ACGCTC
ATGAGACCCCATGAAAGGTGTTGGTTGCTATAGACAGCAACAATCTACTTTGCATTCGGA
GCTTGATCAGGTATAATAGGAGCAAGACTTAGAACTTTAATTCGTCTTGAATTAGGACAA
CCAGGATCTTTAATCGGAAGAGATCAAATTTATAATACAATTGTAACAGCTCATGCATTC
ATCATAATTTTTTTTATAGTCATACCTATAATAATTGGAGGTTTTGGTAATTGATTAGTC
CCCCTAATATTAAGAGCACCAGATATAGCATTCCCACGAATAAATAATATAAGATTTTGA
CTTTTACCTCCTTCTCTTATTCTTCTTACCTCAAGATCATTTACTTCTTTAGGTGCAGGA
ACTGGTTGAACTGTTTACCCACCATTATCAGGAAATCTAGCCCATGCTGGACCATCAGTA
GACTTAACCATTTTTTCTTTACATCTAGCTGGTATCTCTTCCATTTTAGGAGCAATTAAC
TTTTTAGCAACCATTATTAACATAAAACCAAAATCTATAAAAATAGAACAAATTCCTTTA
TTTGTTTGATCAATTTTTATTACAACTATTCTTCTTCTTTTATCCCTCCCAGTTTTAGCA
GGTGCTATTACAATATTATTAACAGATCGAAATTTCAATACATCATTTTTTGATCCGGCT
GGAGGAGGGGATCCAATTTTATATCAACA
>H468_Protzia_eximia
CCGCTTGCAGGTAAACAGATGGACCCACGAAGTC--CAGTTGAGCAAGAGATTCATAT-C
CTTCAATAGACAAGGTG-AACAGGG-AAGTCCCAAGC---GGAGTGATCTTGCATTTC--
TCTTGCTCAC--GATGGAGCTCTGACTGCTCT---AACTGACTTGACCGCTT-ATGGCCG
CCTCAGAATGTGGTCAAATCAC----ATTCAG--AGGTGAAGTGAGTCA----AGTCGAA
TTGAGCAGTT----GAAATTCTTACA-T----TGTTTTTCAGGTTGTCGTCAAAGATGAT
AA----CAGTGACGCT-CTTTCGACTC-TTGTAGTTGAATCA----TGATGATATCCAGA
GTAAGTAGGTCGGTCATCCATCTGACCCGTCTTGAAACACGGACCAAGGAGTCCAACATT
TACGCGAGTCGCTCGGTCTTGCTTAGGCCTGAGAGGCGAAATAAACATAACGGTATGATC
GCGCAATACCAACCTGCTTATTCTGCCTT--TTGACAGATAAGTGGAGTTTGAGCGTAAA
TGTTGGTACCCGAAAGATGGTGAACTATACTTGGGCAAGACGAAGCCAGAGGAAACTCTG
GTGGAGGTCTGTAGCGATTCTGACGTGCAAATCGATCGTCAGACCTGAGTATAGGGGCGA
AAGACTAATCGAACCATCTAGTAGCTGGTTCCTTCCGAAGTTTCCCTCAGGATAGCTGGC
ACTAAACT----ACTCTGTAGCATCCGGTAAAGCGAATGATTAGAGGTATTGGGATCGAA
ACGATCTCAACCTATTCTCATACTTTAAATGGGTGCGAGAACATGACTTGTTTGCTC---
--TAAAGTCAT----GCTTC---GTAAGAG--TAGTGCCAAGTGGGCCATTTTTGGTAAG
CAGAACTGGCGCTGTGGGATGAACCAAACGTCGAGTTAAGGCACCAAATGCTG-ACGCTC
ATGAGACCCCATGAAAGGTGTTGGTTGCTATAGACAGCAACAATCTACTTTGCATTCGGA
GCTTGATCAGGTATAATAGGAGCAAGACTTAGAACTTTAATTCGTCTTGAATTAGGACAA
CCAGGATCTTTAATCGGAAGAGATCAAATTTATAATACAATTGTAACAGCTCATGCATTC
ATCATAATTTTTTTTATAGTCATACCTATAATAATTGGAGGTTTTGGTAATTGATTAGTC
CCCCTAATATTAAGAGCACCAGATATAGCATTCCCACGAATAAATAATATAAGATTTTGA
CTTTTACCTCCTTCTCTTATTCTTCTTACCTCAAGATCATTTACTTCTTTAGGTGCAGGA
ACTGGTTGAACTGTTTACCCACCATTATCAGGAAATCTAGCCCATGCTGGACCATCAGTA
GACTTAACCATTTTTTCTTTACATCTAGCTGGTATCTCTTCCATTTTAGGAGCAATTAAC
TTTTTAGCAACCATTATTAACATAAAACCAAAATCTATAAAAATAGAACAAATTCCTTTA
TTTGTTTGATCAATTTTTATTACAACTATTCTTCTTCTTTTATCCCTCCCAGTTTTAGCA
GGTGCTATTACAATATTATTAACAGATCGAAATTTCAATACATCATTTTTTGATCCGGCT
GGAGGAGGGGATCCAATTTTATATCAACA
>H469_Panisopsis_curvifrons
CCGCTTGCAGGTAAACAGATGGACCCACGAAGTC--CTGTTGAGTAAGAGATTCATAT-C
TTCCAGTAGACGAAGTG-TGCAGTG-AGGTCCTTCAC---CGAGTGATCTTGCATTTC--
TCTTGCTCAC--GTAGGAGCTCTGACTACTCTA--ACAGACTTTAACTGCTT-ATGTCCG
CCTTTGAGTGTGGTCAACTCAC----ACTTGA--AGGTGAAGTAAGTGA----AGTCAAA
TTGAGTAGTT----GAACTACTCAC--TGTAAAGTTTTTCAGGTTGTCGTCAAAGATGAA
GG----CAGTGGAGTT-CTTTCGGCTC-TTGTAGTTGAATCA------ATGATATCCAGA
GTAAGTAGGTCGGTCATCCATCTGACCCGTCTTGAAACACGGACCAAGGAGTCCAACATT
TACGCAAGTCGCTCGGTCTTGAATAGGCCTGAGAGGCGAAATAAACATAATGGTATGATC
GCGCAATACCAACCTGCTTATTCTGCCTT--TTGACAGAGAAGCGGAGTTTGAGCGTAAA
TGTTGGTACCCGAAAGATGGTGAACTATACTTGGGCAAGACGAAGCCAGAGGAAACTCTG
GTGGAGGTCTGTAGCGATTCTGACGTGCAAATCGATCGTCAGACCTGAGTATAGGGGCGA
AAGACTAATCGAACCATCTAGTAGCTGGTTCCTTCCGAAGTTTCCCTCAGGATAGCTGGC
ACTAACCA----ACTCTGTAGCATCCGGTAAAGCGAATGATTAGAGGTATTGGGATCGAA
ACGTTCTCAACCTATTCTCAAACTTTAAATGGGTGCGAG-GCTTGACTTTTTTGCTC---
--TAAAGTCTT----GCTTC---GTAAGAG--TAGTGCCAAGTGGGCCATTTTTGGTAAG
CAGAACTGGTGCTGTGGGATGAACCAAACGCTGAGTTAAGGCACCAAATGCTG-ACGCTC
ATGAGACCCCATGAAAGGTGTTGGTTGCTATAGACAGCAACACTATATTTTACATTTAGA
ACATGAGCAGGCATAATTGGTACTAGCCTTAGAACTTTAATTCGATTAGAATTAGGACAA
CCAGGATCTCTTTTAATAAATGACCAAACTTATAATTCAATTGTAACTGCTCATGCATTT
ATTATAATTTTCTTTATAGTTATACCTATAATAATCGGGGGTTTCGGAAACTGATTAATT
CCACTAATGCTCAGAGCCCCTGATATAGCATTTCCACGAATAAATAATATAAGCTTCTGA
CTTCTACCACCTTCTTTAATTTTATTGATTAGAGGTTCTGTAACTTCTACAGGAGCAGGA
ACAGGGTGAACGGTATATCCACCTTTATCAAGAAATATAACACATTCTAGACCAGCTGTA
GACTTAACTATTTTTTCTCTTCATTTAGCAGGAGTATCTTCTATTATAGGAGCTATTAAT
TTTATAGCAACAATTTTTAATATAAAACAAAAATATATAAAGTATGATCAAATATCTATA
TTTGTATGATCAATTTTAGTAACCACAGTTCTTCTTCTTTTATCACTACCTGTATTAGCA
TCAGCTATCACAATACTTTTAACAGACCGAAACTTCAATACATCATTTTTTGACCCTGCT
GGAGGAGGAGATCCAATTTTGTACCAACA
>H470_Panisopsis_curvifrons
CCGCTTGCAGGTAAACAGATGGACCCACGAAGTC--CTGTTGAGTAAGAGATTCATAT-C
TTCCAGTAGACGAAGTG-TGCAGTG-AGGTCCTTCAC---GGAGTGATCTTGCATTTC--
TCTTGCTCAC--GTAGGAGCTCTGACTACTCTA--ACAGACTTTAACTGCTT-ATGTCCG
CCTTTGAGTGTGGTCAACTCAC----ACTTGA--AGGTGAAGTAAGTGA----AGTCAAA
TAGAGTAGTT----GAACTACTCAC--TGTAAAGTTTTTCAGGTTGTCGTCAAAGATGAA
GG----CAGTGGAGTT-CTTTCGGCTC-TTGTAGTTGAATCA------ATGATATCCAGA
GTAAGTAGGTCGGTCATCCATCTGACCCGTCTTGAAACACGGACCAAGGAGTCCAACATT
TACGCAAGTCGCTCGGTCTTGAATAGGCCTGAGAGGCGAAATAAACATAATGGTATGATC
GCGCAATACCAACCTGCTTATTCTGCCTT--TTGACAGAGAAGCGGAGTTTGAGCGTAAA
TGTTGGTACCCGAAAGATGGTGAACTATACTTGGGCAAGACGAAGCCAGAGGAAACTCTG
GTGGAGGTCTGTAGCGATTCTGACGTGCAAATCGATCGTCAGACCTGAGTATAGGGGCGA
AAGACTAATCGAACCATCTAGTAGCTGGTTCCTTCCGAAGTTTCCCTCAGGATAGCTGGC
ACTAACCA----ACTCTGTAGCATCCGGTAAAGCGAATGATTAGAGGTATTGGGATCGAA
ACGTTCTCAACCTATTCTCAAACTTTAAATGGGTGCGAG-GCTTGACTTTTTTGCTC---
--TAAAGTCTT----GCTTC---GTAAGAG--TAGTGCCAAGTGGGCCATTTTTGGTAAG
CAGAACTGGTGCTGTGGGATGAACCAAACGCTGAGTTAAGGCACCAAATGCTG-ACGCTC
ATGAGACCCCATGAAAGGTGTTGGTTGCTATAGACAGCAACACTATATTTTACATTTAGA
ACATGAGCAGGCATAATTGGTACTAGCCTTAGAACTTTAATTCGATTAGAATTAGGACAA
CCAGGATCTCTTTTAATAAATGACCAAACTTATAATTCAATTGTAACTGCTCATGCATTT
ATTATAATTTTCTTTATAGTTATACCTATAATAATCGGGGGTTTCGGAAACTGATTAATT
CCACTAATGCTCAGAGCCCCTGATATAGCATTTCCACGAATAAATAATATAAGCTTCTGA
CTTCTACCACCTTCTTTAATTTTATTGATTAGAGGTTCTGTAACTTCTACAGGAGCAGGA
ACAGGGTGAACGGTATATCCACCTTTATCAAGAAATATAACACATTCTAGACCAGCTGTA
GACTTAACTATTTTTTCTCTTCATTTAGCAGGAGTATCTTCTATTATAGGAGCTATTAAT
TTTATAGCAACAATTTTTAATATAAAACAAAAATATATAAAGTATGATCAAATATCTATA
TTTGTATGATCAATTTTAGTAACCACAGTTCTTCTTCTTTTATCACTACCTGTATTAGCA
TCAGCTATCACAATACTTTTAACAGACCGAAACTTCAATACATCATTTTTTGACCCTGCT
GGAGGAGGAGATCCAATTTTGTACCAACA
>H471_Arrenurus_refractarioulus
CCGTTTGCAGGTAAACAGATGGACCCACGAAGTC--CAGTTGAGCAAGGAATTCAAAT-T
TCTCGGTTTGTTCTCTTCTGATTCT-TCTTTCCTTTCAGGAGAGGAGGTTTGCATTTT--
TCTTGCTCAC--GATGGAGCTCTGACTGCTGT----TCAACCTAAGTTGTGT-AAGGCAG
CCTTGGTATGTGAGCACTTCTA----CATATCA-GGGTT--CATGACTA----AGTTGGA
CCAAGCGGTT----GAATTACTTAC--TTA--GGTTTTTCAGGTTGTCGTAGAGTGTGCT
G------GTCCTTAGA-TTTTCGGCTC-TTGCAGTTGAACTA------ACGATATCCAGA
GTAAGTAGGTCGGTCATCCATCTGACCCGTCTTGAAACACGGACCAAGGAGCTCAACATC
TACGCGAGTCGCTCGGTCTTGAACAGGCCTGAGAGGCGAAATAAAAATAATGGTATGATC
GCGCAATACCAACCTGCTTCAAGTGCTTA--ACGGCACTGAAGCGGCGTTCGAGCGTAGA
TGTTGATACCCGAAAGATGGTGAACTATACTTGGGCAGGACGAAGCCAGAGGAAACTCTG
GTGGAGGTCTGCCGCGGTTCTGACGTGCAAATCGATCGTCAGACCTGAGTATAGGGGCGA
AAGACTAATCGAACCATCTAGTAGCTGGTTCCCTCCGAAGTTTCCCTCAGGATAGCTGGA
ACTTAAT-----CCTCTGTAGCATCCGGTAAAGCGAATGATTAGAGGTCTTGGGATCGAA
ACGATCTCAACCTATTCTCAAACTTTAAATGGGTGCAAGTGCTTGGCATTCTTGAT----
--TGAAGCCTC----GTTGC---GTAAGAG--TCGTTCCAAGTGGGCCATTTTTGGTAAG
CAGAACTGGCGCTGTGGGATGAACCAAACGTTGAGTTAAGGCACCCAATGCCG-ACGCTC
ATGAGACCCCATGAAAGGTGTTGGTTGCTATAGACAGCAACTTTATACTTCGCTTTTGGG
GCATGATCAGGAATAATTGGAGCAAGATTAAGAAGTTTAATTCGACTAGAATTAGGACAA
CCAGGGAGACTAATATTCAATGACCAAGTTTATAACACAATTGTAACAGCACACGCTTTT
ATTATAATTTTTTTTATAGTAATACCTATAATAATCGGAGGATTTGGAAACTGACTACTA
CCTCTTATACTAAGAGCTCCCGATATAGCATTTCCACGAATAAACAATATAAGATTTTGA
TTATTACCTCCATCTATTACTCTCCTTTTATCCAGATCGTTCACATCAATAGGAGCCGGA
ACCGGATGAACAGTGTACCCACCCTTAGCAAGAAACATCGCTCATTCAGGGCCATCTGTG
GATTTAGCAATTTTTTCACTACACCTTGCAGGGGTATCTTCAATTTTAGGGGCTATTAAT
TTTATAGCTACAACTATCAACATAAAACCTTCATCAATAAAAACTGATAAAATTCCTTTA
TTTGTTTGATCAATTTTTATTACAACTATTCTTCTTCTTCTTTCTTTACCAGTTTTAGCC
GGAGCTATTACTATATTATTAACAGATCGAAACTTTAATACATCATTTTTCGATCCAGCA
GGAGGAGGAGATCCAATCTTATACCAACA
>H472_Arrenurus_refractarioulus
CCGTTTGCAGGTAAACAGATGGACCCACGAAGTC--CAGTTGAGCAAGGAATTCAAAT-T
TCTCGGTTTGTTCTCTTCTGATTCT-TCTTTCCTTTCAGGAGAGGAGGTTTGCATTTT--
TCTTGCTCAC--GATGGAGCTCTGACTGCTGT----TCAACCTAAGTTGTGT-AAGGCAG
CCTTGGTATGTGAGCACTTCTA----CATATCA-GGGTT--CATGACTA----AGTTGGA
CCAAGCGGTT----GAATTACTTAC--TTA--GGTTTTTCAGGTTGTCGTAGAGTGTGCT
G------GTCCTTAGA-TTTTCGGCTC-TTGCAGTTGAACTA------ACGATATCCAGA
GTAAGTAGGTCGGTCATCCATCTGACCCGTCTTGAAACACGGACCAAGGAGCTCAACATC
TACGCGAGTCGCTCGGTCTTGAACAGGCCTGAGAGGCGAAATAAAAATAATGGTATGATC
GCGCAATACCAACCTGCTTCAAGTGCTTA--ACGGCACTGAAGCGGCGTTCGAGCGTAGA
TGTTGATACCCGAAAGATGGTGAACTATACTTGGGCAGGACGAAGCCAGAGGAAACTCTG
GTGGAGGTCTGCCGCGGTTCTGACGTGCAAATCGATCGTCAGACCTGAGTATAGGGGCGA
AAGACTAATCGAACCATCTAGTAGCTGGTTCCCTCCGAAGTTTCCCTCAGGATAGCTGGA
ACTTAAT-----CCTCTGTAGCATCCGGTAAAGCGAATGATTAGAGGTCTTGGGATCGAA
ACGATCTCAACCTATTCTCAAACTTTAAATGGGTGCAAGTGCTTGGCATTCTTGAT----
--TGAAGCCTC----GTTGC---GTAAGAG--TCGTTCCAAGTGGGCCATTTTTGGTAAG
CAGAACTGGCGCTGTGGGATGAACCAAACGTTGAGTTAAGGCACCCAATGCCG-ACGCTC
ATGAGACCCCATGAAAGGTGTTGGTTGCTATAGACAGCAACTTTATACTTCGCTTTTGGG
GCATGATCAGGAATAATTGGAGCAAGATTAAGAAGTTTAATTCGACTAGAATTAGGACAA
CCAGGGAGACTAATATTCAATGACCAAGTTTATAACACAATTGTAACAGCACACGCTTTT
ATTATAATTTTTTTTATAGTAATACCTATAATAATCGGAGGATTTGGAAACTGACTACTA
CCTCTTATACTAAGAGCTCCCGATATAGCATTTCCACGAATAAACAATATAAGATTTTGA
TTATTACCTCCATCTATTACTCTCCTTTTATCCAGATCGTTCACATCAATAGGAGCCGGA
ACCGGATGAACAGTGTACCCACCCTTAGCAAGAAACATCGCTCATTCAGGGCCATCTGTG
GATTTAGCAATTTTTTCACTACACCTTGCAGGGGTATCTTCAATTTTAGGGGCTATTAAT
TTTATAGCTACAACTATCAACATAAAACCTTCATCAATAAAAACTGATAAAATTCCTTTA
TTTGTTTGATCAATTTTTATTACAACTATTCTTCTTCTTCTTTCTTTACCAGTTTTAGCC
GGAGCTATTACTATATTATTAACAGATCGAAACTTTAATACATCATTTTTCGATCCAGCA
GGAGGAGGAGATCCAATCTTATACCAACA
>H473_Arrenurus_refractarioulus
CCGTTTGCAGGTAAACAGATGGACCCACGAAGTC--CAGTTGAGCAAGGAATTCAAAT-T
TCTCGGTTTGTTCTCTTCTGATTCT-TCTTTCCTTTCAGGAGAGGAGGTTTGCATTTT--
TCTTGCTCAC--GATGGAGCTCTGACTGCTGT----TCAACCTAAGTTGTGT-AAGGCAG
CCTTGGTATGTGAGCACTTCTA----CATATCA-GGGTT--CATGACTA----AGTTGGA
CCAAGCGGTT----GAATTACTTAC--TTA--GGTTTTTCAGGTTGTCGTAGAGTGTGCT
G------GTCCTTAGA-TTTTCGGCTC-TTGCAGTTGAACTA------ACGATATCCAGA
GTAAGTAGGTCGGTCATCCATCTGACCCGTCTTGAAACACGGACCAAGGAGCTCAACATC
TACGCGAGTCGCTCGGTCTTGAACAGGCCTGAGAGGCGAAATAAAAATAATGGTATGATC
GCGCAATACCAACCTGCTTCAAGTGCTTA--ACGGCACTGAAGCGGCGTTCGAGCGTAGA
TGTTGATACCCGAAAGATGGTGAACTATACTTGGGCAGGACGAAGCCAGAGGAAACTCTG
GTGGAGGTCTGCCGCGGTTCTGACGTGCAAATCGATCGTCAGACCTGAGTATAGGGGCGA
AAGACTAATCGAACCATCTAGTAGCTGGTTCCCTCCGAAGTTTCCCTCAGGATAGCTGGA
ACTTAAT-----CCTCTGTAGCATCCGGTAAAGCGAATGATTAGAGGTCTTGGGATCGAA
ACGATCTCAACCTATTCTCAAACTTTAAATGGGTGCAAGTGCTTGGCATTCTTGAT----
--TGAAGCCTC----GTTGC---GTAAGAG--TCGTTCCAAGTGGGCCATTTTTGGTAAG
CAGAACTGGCGCTGTGGGATGAACCAAACGTTGAGTTAAGGCACCCAATGCCG-ACGCTC
ATGAGACCCCATGAAAGGTGTTGGTTGCTATAGACAGCAACTTTATACTTCGCTTTTGGG
GCATGATCAGGAATAATTGGAGCAAGATTAAGAAGTTTAATTCGACTAGAATTAGGACAA
CCAGGGAGACTAATATTCAATGACCAAGTTTATAACACAATTGTAACAGCACACGCTTTT
ATTATAATTTTTTTTATAGTAATACCTATAATAATCGGAGGATTTGGAAACTGACTACTA
CCTCTTATACTAAGAGCTCCCGATATAGCATTTCCACGAATAAACAATATAAGATTTTGA
TTATTACCTCCATCTATTACTCTCCTTTTATCCAGATCGTTCACATCAATAGGAGCCGGA
ACCGGATGAACAGTGTACCCACCCTTAGCAAGAAACATCGCTCATTCAGGGCCATCTGTG
GATTTAGCAATTTTTTCACTACACCTTGCAGGGGTATCTTCAATTTTAGGGGCTATTAAT
TTTATAGCTACAACTATCAACATAAAACCTTCATCAATAAAAACTGATAAAATTCCTTTA
TTTGTTTGATCAATTTTTATTACAACTATTCTTCTTCTTCTTTCTTTACCAGTTTTAGCC
GGAGCTATTACTATATTATTAACAGATCGAAACTTTAATACATCATTTTTCGATCCAGCA
GGAGGAGGAGATCCAATCTTATACCAACA
>H477_Arrenurus_muelleri
CCGTTTGCAGGTAAACAGATGGACCCACGAAGTC--CAGTTGAGCAGGGAATTCAAAT-T
TCTCGATTGGTTGTCTACTGATCGGTCTTCCTCTTTGCGGGAAGTCGTTTTGCATTTT--
TCTTGCTCAC--GATGGAGCTCTGACTGCTTA----TTGACTTTCATTGCGTGAGGGCAG
CCTCAGACTGTGATCGTTTCTA----CTCTTTG-AGGTTCACATGATGA----AGTCAAA
ACGAGCAGGT----GAAGTACTCAC--TCC--GGTTGTTCAGGTTGTCGTAGAGTGTGCT
G------GTCTCTAAA-CTTTCGACTC-TTGCAGTTGAATCA------ATGATATCCAGA
GTAAGTAGGTCGGTCATCCATCTGACCCGTCTTGAAACACGGACCAAGGAGCTCAACATC
TGCGCGAGTCACTCGGTCTTGAACAGGCCAGAGAGGCGAAATGAAAATGACGGTATGATC
GCGCAATACCAACCTGCTTCATATGCTTA--ACGGCATTGAAGCGGCGTTAGAGCGTAGA
TGTTGATACCCGAAAGATGGTGAACTATACTTGGGCAAGACGAAGCCAGAGGAAACTCTG
GTGGAGGTCTGCCGCGGTTCTGACGTGCAAATCGATCGTCAGACCTGAGTATAGGGGCGA
AAGACTAATCGAACCATCTAGTAGCTGGTTCCCTCCGAAGTTTCCCTCAGGATAGCTGGA
ACTTAAT-----TCTCTGTAGCATCCGGTAAAGCGAATGATTAGAGGTCTTGGGATCGAA
ACGATCTCAACCTATTCTCAAACTTTAAATGGGTGCGAGTGCTTGGCATTCTTGATT---
--TGAAGCCTC----GTTGC---GTAAGAG--TCGTTCCAAGTGGGCCATTTTTGGTAAG
CAGAACTGGCGCTGTGGGATGAACCAAACGTTGAGTTAAGGCACCCAATGCCG-ACGCTC
ATGAGACCCCATGAAAGGTGTTGGTTGCTATAGACAGCAACTTTGTACTTCGCTTTTGGG
GCATGATCCGGAATAGTAGGAGCTAGCCTTAGAAGCCTTATCCGCTTGGAGTTAGGGCAA
CCAGGAAGACTAATATTTAACGATCAAGTCTACAACACAATTGTTACAGCTCACGCCTTT
ATCATGATTTTTTTTATAGTAATACCTATAATAATTGGAGGATTCGGAAACTGATTAGTA
CCTCTTATGTTATCAGCCCCAGACATAGCATTCCCTCGAATAAACAATATAAGATTCTGA
TTGTTACCGCCATCTTTAACCCTACTTTTATCAAGTTCATTTACCTCAATAGGAGCAGGA
ACTGGGTGAACAGTTTACCCCCCTCTAGCGGGTAACATCGCTCATTCGGGACCATCCGTA
GACTTAGCAATCTTTTCTCTTCACTTGGCGGGAGTGTCTTCAATCCTAGGGGCAATTAAC
TTTATGGCTACAACAATAAATATAAAACCTATATCAATAAAAATCGACAAAATACCCCTA
TTTGTTTTATCAATTTTTATTACTACCATCCTTCTTCTCCTTTCTTTACCTGTTCTAGCA
GGAGCTATTACCATACTCTTAACAGATCGAAACTTTAACACATCATTCTTCGACCCAGCG
GGGGGAGGGGATCCAATTCTTTACCAACA
>H478_Arrenurus_muelleri
CCGTTTGCAGGTAAACAGATGGACCCACGAAGTC--CAGTTGAGCAGGGAATTCAAAT-T
TCTCGATTGGTTGTCTACTGATCGGTCTTCCTCTTTGCGGGAAGTCGTTTTGCATTTT--
TCTTGCTCAC--GATGGAGCTCTGACTGCTTA----TTGACTTTCATTGCGTGAGGGCAG
CCTCAGACTGTGATCGTTTCTA----CTCTTTG-AGGTTCACATGATGA----AGTCAAA
ACGAGCAGGT----GAAGTACTCAC--TCC--GGTTGTTCAGGTTGTCGTAGAGTGTGCT
G------GTCTCTAAA-CTTTCGACTC-TTGCAGTTGAATCA------ATGATATCCAGA
GTAAGTAGGTCGGTCATCCATCTGACCCGTCTTGAAACACGGACCAAGGAGCTCAACATC
TGCGCGAGTCACTCGGTCTTGAACAGGCCAGAGAGGCGAAATGAAAATGACGGTATGATC
GCGCAATACCAACCTGCTTCATATGCTTA--ACGGCATTGAAGCGGCGTTAGAGCGTAGA
TGTTGATACCCGAAAGATGGTGAACTATACTTGGGCAAGACGAAGCCAGAGGAAACTCTG
GTGGAGGTCTGCCGCGGTTCTGACGTGCAAATCGATCGTCAGACCTGAGTATAGGGGCGA
AAGACTAATCGAACCATCTAGTAGCTGGTTCCCTCCGAAGTTTCCCTCAGGATAGCTGGA
ACTTAAT-----TCTCTGTAGCATCCGGTAAAGCGAATGATTAGAGGTCTTGGGATCGAA
ACGATCTCAACCTATTCTCAAACTTTAAATGGGTGCGAGTGCTTGGCATTCTTGATT---
--TGAAGCCTC----GTTGC---GTAAGAG--TCGTTCCAAGTGGGCCATTTTTGGTAAG
CAGAACTGGCGCTGTGGGATGAACCAAACGTTGAGTTAAGGCACCCAATGCCG-ACGCTC
ATGAGACCCCATGAAAGGTGTTGGTTGCTATAGACAGCAACTTTGTACTTCGCTTTTGGG
GCATGATCCGGAATAGTAGGAGCTAGCCTTAGAAGCCTTATCCGCTTGGAGTTAGGGCAA
CCAGGAAGACTAATATTTAACGATCAAGTCTACAACACAATTGTTACAGCTCACGCCTTT
ATCATGATTTTTTTTATAGTAATACCTATAATAATTGGAGGATTCGGAAACTGATTAGTA
CCTCTTATGTTATCAGCCCCAGACATAGCATTCCCTCGAATAAACAATATAAGATTCTGA
TTGTTACCGCCATCTTTAACCCTACTTTTATCAAGTTCATTTACCTCAATAGGAGCAGGA
ACTGGGTGAACAGTTTACCCCCCTCTAGCGGGTAACATCGCTCATTCGGGACCATCCGTA
GACTTAGCAATCTTTTCTCTTCACTTGGCGGGAGTGTCTTCAATCCTAGGGGCAATTAAC
TTTATGGCTACAACAATAAATATAAAACCTATATCAATAAAAATCGACAAAATACCCCTA
TTTGTTTTATCAATTTTTATTACTACCATCCTTCTTCTCCTTTCTTTACCTGTTCTAGCA
GGAGCTATTACCATACTCTTAACAGATCGAAACTTTAACACATCATTCTTCGACCCAGCG
GGGGGAGGGGATCCAATTCTTTACCAACA
>H479_Parathyas_pachystoma
CCGCATGCAGGTAAACAGATGGACCCACGAAGTC--CTGTTGAGCAAGAGATTCATAT-G
TTTCAAAAGGCGAAGTG-AGCAGAA-AGGTCCTCAC----GGAATTATCTTGCATTTC--
TCTTGCTCAC--GTTGGAGCTCTGACTATTCTA--ACAGACTTTAACTGCT--AATGCCG
CCTTCGAGTTTGGTCAATTCAC----TCTCTT--AGGTGTAGTAAGTGA----AGTCATA
TTGAGTAGTT----GAAACACTTAC--GAA--TGTTTTTCAGGTTGTCGTCAAGGATAGA
GG----CAATGTATGT-CTTTCGACTC-TTGTAGTTGAATCA------ATGATATCCAGA
GTAAGTAGGTCGGTCATCCATCTGACCCGTCTTGAAACACGGACCAAGGAGTCCAACATT
TACGCAAGTCGCTCGGTCTTGCATAGGCCTGAGAGGCGAAATAAACATAATGGTATGATC
GCGCAATACCAACCTGCTTATCTTGCCTT--TTGACAAGTAAGCGGAGTTTGAGCGTAAA
TGTTGGTACCCGAAAGATGGTGAACTATACTTGGGCAAGACGAAGCCAGAGGAAACTCTG
GTGGAGGTCTGTAGCGATTCTGACGTGCAAATCGATCGTCAGACCTGAGTATAGGGGCGA
AAGACTAATCGAACCATCTAGTAGCTGGTTCCTTCCGAAGTTTCCCTCAGGATAGCTGAC
ACTAATAT----ACTCTGTAGCATCCGGTAAAGCGAATGATTAGAGGTCTTGGGATCGAA
ACGATCTCAACCTATTCTCAAACTTTAAATGGGTGCGAG-GCTTGACTTTTTTGCTC---
--TAAAGTCTT----GCTTC---GTAAGAG--TAGTGTCAAGTGGGCCATTTTTGGTAAG
CAGAACTGGCGCTGTGGGATGAACCAAACGTTGAGTTAAGGCACCAAATGCCG-ACGCTC
ATGAGACCCCATGAAAGGTGTTGGTTGCTATAGACAGCAACACTTTACTTTGCCTTCGGA
GCTTGATCTGGAATAGTAGGAGCTAGTTTAAGAACACTAATCCGCCTAGAATTAGGCCAA
CCTGGAACACTTATTGGAAGAGATCAAATTTATAATACTATTGTAACTGCTCACGCTTTC
ATTATAATCTTTTTTATAGTAATACCTATAATAATTGGGGGATTTGGAAACTGACTAGTT
CCTTTGATACTAAGAGCCCCCGACATAGCTTTTCCACGAATAAACAATATAAGATTCTGA
TTATTACCACCTTCCCTAATCTTACTTTTAACAGGTTCTTTCACCTCATTAGGAGCAGGA
ACTGGATGAACTGTTTATCCACCTTTATCAAGAAACTTAGCCCATTCAGGTCCTTCCGTG
GACTTAACTATCTTCTCTCTCCATCTAGCAGGGATTTCTTCTATCTTAGGGGCAATCAAC
TTTATAGCAACAATTATTAACATAAAACCTAATTCGATAAAAATCGAACAAATTCCTTTA
TTTGTATGATCTATTTTTATTACAACTATTCTTCTCCTCCTCTCCCTTCCAGTTTTGGCC
GGGGCTATCACCATACTCCTAACAGATCGAAATTTTAACACATCATTTTTTGATCCTGCT
GGGGGAGGGGACCCAATTTTATACCAACA
>H48_Lebertia_schechteli
CCGCTTGCAAGTAAACAGATGGACCCACGAAGTC--CAGTTGAGTAAGGGATTCATAT-A
CCTCGAGAGGCGAAGCTCTGTAGTA-CTCATCCTTAGA--CGGTGAGGCTTGCATTTC--
TCTTGCTCAC--GATGGAGCTCTGACTGCTTAG--CTTAACCTTAACTGCTT-AGGGCAG
CCGTTGTTTGTGGTCGTTTCAC----TTTCGA--TGGTGAAGTAAGTTA----GGTGATG
CTGAGTGGGT----GAATATCTTAC--GAT-ATGTTGATCAGATTGTCGCCAAGGGTTTG
G------TGAGGAGAA-TTTTCGTCTC-TTGTAGATGAATCA------ATGATATCCAGA
GTAAGTAGGTCGGTCATCCATCTGACCCGTCTTGAAACACGGACCAAGGAGCCCAACAAC
TGCGCGAGTCGCTCAGTCTTGCATAGGCTCGAGAGGCGAAATAAACATAATGGTATGATC
GCGCAATGCCGACCTGCTGTATTTGCTTT-ATTGTCAGATCAGCGGAGTTTGAGCGTAAT
TGTTGGTACCCGAAAGATGGTGAACTATACTTGGGCAAGACGAAGCCAGAGGAAACTCTG
GTGGAGGTCTGTAGCGATTCTGACGTGCAAATCGATCGTCAGACCTGAGTATAGGGGCGA
AAGACTAATCGAACCATCTAGTAGCTGGTTCCTTCCGAAGTTTCCCTCAGGATAGCTGGC
ACAAGGAAGG--ACTCTGTAGCACCCGGTAAAGCGAATGATTAGAGGTATTGGGATCGAA
ACGATCTCAACCTATTCTCAAACTTTAAATGGGTGCGGA-GCTTGACTTATTTGGAG---
--TAAAGTCTT----GCTTTT--GTAAGAG--TTGTGCCAAGTGGGCCATTTTTGGTAAG
CAGAACTGGCGCTGTGGGATGAACCAAACACTGAGTTAAGGTACCAAATGCCG-ACGCTC
ATGAGACCCCATGAAAGGTGTTGGTTGCTATAGACAGCAACCTTATACTTCGCTTTTGGA
GCGTGATCTGGAATAGTCGGAGCAAGATTAAGAACTTTAATTCGTTTAGAATTAGGACAA
CCCGGAACTCTTCTTGGAAGAGATCAAATTTATAATACTATTGTAACAGCCCATGCCTTT
GTTATAATCTTCTTTATAGTTATACCGATAATAATTGGGGGATTTGGAAATTGACTAGTC
CCTCTAATAATTAGTGCCCCAGATATAGCTTTCCCTCGAATAAATAACATAAGATTTTGA
CTTTTACCTCCTGCTCTAATTTTATTACTATCAAGCTCCTTCACAGCAATAGGAGCAGGG
ACTGGGTGAACAGTTTACCCCCCTCTATCTGGAAATTTAGCGCATGCTGGTCCAGCAGTA
GATTTAACCATTTTTTCTCTTCATTTAGCAGGTATTTCTTCAATCTTAGGAGCTATTAAT
TTTATAGCTACAATTATTAATATAAAACCAAAAACAATAAAAATAGAACAAGTTCCCCTA
TTTGTTTGGTCAATTTTTATTACAGTTATTTTACTCCTCCTTTCCTTACCAGTTTTAGCA
GGTGCTATCACTATACTTTTAACAGATCGAAACTTTAACACTTCATTTTTTGACCCTGCT
GGAGGGGGGGACCCAATTTTATACCAACA
>H480_Parathyas_pachystoma
CCGCATGCAGGTAAACAGATGGACCCACGAAGTC--CTGTTGAGCAAGAGATTCATAT-G
TTTCAAAAGGCGAAGTG-AGCAGAA-AGGTCCTCAC----GGAATTATCTTGCATTTC--
TCTTGCTCAC--GTTGGAGCTCTGACTATTCTA--ACAGACTTTAACTGCT--AATGCCG
CCTTCGAGTTTGGTCAATTCAC----TCTCTT--AGGTGTAGTAAGTGA----AGTCATA
TTGAGTAGTT----GAAACACTTAC--GAA--TGTTTTTCAGGTTGTCGTCAAGGATAGA
GG----CAATGTATGT-CTTTCGACTC-TTGTAGTTGAATCA------ATGATATCCAGA
GTAAGTAGGTCGGTCATCCATCTGACCCGTCTTGAAACACGGACCAAGGAGTCCAACATT
TACGCAAGTCGCTCGGTCTTGCATAGGCCTGAGAGGCGAAATAAACATAATGGTATGATC
GCGCAATACCAACCTGCTTATCTTGCCTT--TTGACAAGTAAGCGGAGTTTGAGCGTAAA
TGTTGGTACCCGAAAGATGGTGAACTATACTTGGGCAAGACGAAGCCAGAGGAAACTCTG
GTGGAGGTCTGTAGCGATTCTGACGTGCAAATCGATCGTCAGACCTGAGTATAGGGGCGA
AAGACTAATCGAACCATCTAGTAGCTGGTTCCTTCCGAAGTTTCCCTCAGGATAGCTGAC
ACTAATAT----ACTCTGTAGCATCCGGTAAAGCGAATGATTAGAGGTCTTGGGATCGAA
ACGATCTCAACCTATTCTCAAACTTTAAATGGGTGCGAG-GCTTGACTTTTTTGCTC---
--TAAAGTCTT----GCTTC---GTAAGAG--TAGTGTCAAGTGGGCCATTTTTGGTAAG
CAGAACTGGCGCTGTGGGATGAACCAAACGTTGAGTTAAGGCACCAAATGCCG-ACGCTC
ATGAGACCCCATGAAAGGTGTTGGTTGCTATAGACAGCAACACTTTACTTTGCCTTCGGA
GCTTGATCTGGAATAGTAGGAGCTAGTTTAAGAACACTAATCCGCCTAGAATTAGGCCAA
CCTGGAACACTTATTGGAAGAGATCAAATTTATAATACTATTGTAACTGCTCACGCTTTC
ATTATAATCTTTTTTATAGTAATACCTATAATAATTGGAAGATTTGGAAACTGACTAGTT
CCTTTGATACTAAGAGCCCCCGACATAGCTTTTCCACGAATAAACAATATAAGATTCTGA
TTATTACCACCTTCCCTAATCTTACTTTTAACAGGTTCTTTTACCTCATTAGGAGCAGGA
ACTGGATGAACTGTTTACCCACCTTTATCAAGAAACTTAGCCCATTCAGGTCCTTCCGTG
GACTTAACTATCTTCTCTCTCCATCTAGCAGGGATTTCTTCTATCTTAGGGGCAATCAAC
TTTATAGCAACAATTATTAACATAAAACCTAATTCGATAAAAATCGAACAAATTCCTTTA
TTTGTATGATCTATTTTTATTACAACTATTCTTCTCCTCCTCTCCCTTCCAGTTTTGGCC
GGGGCTATCACCATACTCCTAACAGATCGAAATTTTAACACATCATTTTTTGATCCTGCT
GGAGGAGGGGACCCAATTTTATACCAACA
>H481_Hydrovolzia_placophora
CCGCTTGCAGGTAAACAGATGGACCCACGAAGTCGGTAAATAGAGGCTGGATTCAGCTAG
CTTTAGAACTGTGTATAATTGAATTGGTCACTCCAAGAGTGATAAGCACTCGCACTTCCA
TGCTCTCTAT--GCCGGAGCTCTGACTGACAT------GATAGTAATTGCTAATCAAATG
CCTTACAGGGAGATAGCTTTAC--AAACTGAAAGGTGAGTAGCATTTGA----ACTCGTG
C----CAGGT----GAACTTCTCTCG------AAATTTTCAGATATATCCAGGTTRCGTA
GA----CAATAAAATC-ATTTGGCTGC-TCGTCAGTCGATTACTTGCAGTGTTATCCAGA
GTTAGTAGGTCGGTAATCCATCTGACCCGTCTTGAAACACGGACCAAGGAGCCTAACTTA
TGCGCGAGTCACTCAGTCTTGAATAGGCTTGAGGGGCGAAATGAAAGTAATGGTACGATC
GCGCAGTACCGACCCGCTTATGCTGCCTT--ATGACAGTTAAGCGGAGTTTGAGCGCATA
TGTTGGTACCCGAAAGATGGTGAACTATACTTGGGCAAGACGAAGCCAGAGGAAACTCTG
GTGGAGGTCTGTAGCGATTCTGACGTGCAAATCGATCGTCAGACCTGAGTATAGGGGCGA
AAGACTAATCGAACCATCTAGTAGCTGGTTCCCTCCGAAGTTTCCCTCAGGATAGCAGGC
ACTAGAAC----ACTCTGTAGCATCCGGTAAAGCGAATGATTAGAGGCCTTGGGGTCGAA
ACGACCTCAACCTATTCTCAAACTTTAAATGGGTGCGAA-GCACGACTTTCTGTGT----
--TGAAGTCGT----GCTTC---GTAAGAG---AGTGCCTAGTGGGCCAATTTTGGTAAG
CAGAACTGGCGCTGTGGGATGAACCAAACGCCGGGTTAAGGCGCCCGATGCTG-ACGCTC
ATGAGAACCCATGAAAGGTGTTAGTTGCTATTGACAGCAACTATGTACTTTTTCCTGGGC
GCCTGGGCAGGAATTTTAGGATCATCTTTAAGATCCCTAATTCGATTAGAATTAGGCCAA
CCTGGGTCTTTAATTGGGAGATCCCAAATCTACAACTCAATTGTTACTGCTCATGCTTTT
ATCATAATTTTTTTTATAGTAATGCCCATGATGATTGGGGGGTTTGGTAATTGGCTTGTT
CCATTAATAATCGGGGCTCCTGATATAGCTTTCCCCCGGATAAATAATATAAGTTTTTGA
TTTCTCCCCCCTTCTCTCACTCTTCTAATAATATCTATAGTTTTCGGGTCAGGAGCTGGT
ACTGGATGGACTGTTTACCCTCCTCTTTCTGGAAATTTATCCCATGGGGGAATTTCAGTT
GATTTAGCAATCTTTTCGTTACATTTAGCAGGGATTTCTTCCATTTTAGGGGCTATTAAC
TTCTTAGTAACGATTATTAATATAAAGACTTTATCAATAAAAACTGAACAAATTCCTTTA
TTTGTATGGTCAATTTTTATCACAACTATTTTACTTCTTCTCTCGCTACCAGTTTTAGCA
GGGGCTATTACAATATTGCTAACTGATCGAAATTTTAACACTTCTTTTTTCGATCCTTCG
GGAGGGGGGGACCCAATCCTCTTTCAACA
>H482_Hydrovolzia_placophora
CCGCTTGCAGGTAAACAGATGGACCCACGAAGTCGGTAAATAGAGGCTGGATTCAGCTAG
CTTTAGAACTGTGTATAATTGAATTGGTCACTCCAAGAGTGATAAGCACTCGCACTTCCA
TGCTCTCTAT--GCCGGAGCTCTGACTGACAT------GATAGTAATTGCTAATCAAATG
CCTTACAGGGAGATAGCTTTAC--AAACTGAAAGGTGAGTAGCATTTGA----ACTCGTG
C----CAGGT----GAACTTCTCTCG------AAATTTTCAGATATATCCAGGTTGCGTA
GA----CAATAAAATC-ATTTGGCTGC-TCGTCAGTCGATTACTTGCAGTGTTATCCAGA
GTTAGTAGGTCGGTAATCCATCTGACCCGTCTTGAAACACGGACCAAGGAGCCTAACTTA
TGCGCGAGTCACTCAGTCTTGAATAGGCTTGAGGGGCGAAATGAAAGTAATGGTACGATC
GCGCAGTACCGACCCGCTTATGCTGCCTT--ATGACAGTTAAGCGGAGTTTGAGCGCATA
TGTTGGTACCCGAAAGATGGTGAACTATACTTGGGCAAGACGAAGCCAGAGGAAACTCTG
GTGGAGGTCTGTAGCGATTCTGACGTGCAAATCGATCGTCAGACCTGAGTATAGGGGCGA
AAGACTAATCGAACCATCTAGTAGCTGGTTCCCTCCGAAGTTTCCCTCAGGATAGCAGGC
ACTAGAAC----ACTCTGTAGCATCCGGTAAAGCGAATGATTAGAGGCCTTGGGGTCGAA
ACGACCTCAACCTATTCTCAAACTTTAAATGGGTGCGAA-GCACGACTTTCTGTGT----
--TGAAGTCGT----GCTTC---GTAAGAG---AGTGCCTAGTGGGCCAATTTTGGTAAG
CAGAACTGGCGCTGTGGGATGAACCAAACGCCGGGTTAAGGCGCCCGATGCTG-ACGCTC
ATGAGAACCCATGAAAGGTGTTAGTTGCTATTGACAGCAACTATGTACTTTTTCCTGGGC
GCCTGGGCAGGAATTTTAGGATCATCTTTAAGATCCCTAATTCGATTAGAATTAGGCCAA
CCTGGGTCTTTAATTGGGAGATCCCAAATCTACAACTCAATTGTTACTGCTCATGCTTTT
ATCATAATTTTTTTTATAGTAATGCCCATGATGATTGGGGGGTTTGGTAATTGGCTTGTT
CCATTAATAATCGGGGCTCCTGATATAGCTTTCCCCCGGATAAATAATATAAGTTTTTGA
TTTCTCCCCCCTTCTCTCACTCTTCTAATAATATCTATAGTTTTCGGGGCAGGAGCTGGT
ACTGGATGGACTGTTTACCCTCCTCTTTCTGGAAATTTATCCCATGGGGGAATTTCAGTT
GATTTAGCAATCTTTTCGTTACATTTAGCAGGGATTTCTTCCATTTTAGGGGCTATTAAC
TTCTTAGTAACGATTATTAATATAAAGACTTTATCAATAAAAACTGAACAAATTCCTTTA
TTTGTATGGTCAATTTTTATCACAACTATTTTACTTCTTCTCTCGCTACCAGTTTTAGCA
GGGGCTATTACAATATTGCTAACTGATCGAAATTTTAACACTTCTTTTTTCGATCCTTCG
GGAGGGGGGGACCCAATCCTCTTTCAACA
>H483_Atractides_fissus
CCGTTTGCAGGGAAACAGATAGACCCACGAAGTC--CAGTTGATTAAGAGATTCAAAT-T
TCATTTGATGCACTTAT-AGATGTT-AACTTTTCTTTGAAAAGTCCATTTTGCATTTC--
TCTTAATCAC--GATGGAGCTCTGACTTCTTT---CTATTACTTGATCGTTT-AAGGCAA
GCTGCTATAATGGTCCTCATTA------------TTGTGGTTTACGTGA---GAGTATTG
AAGAGAGGTT----GAATTGCTTAC--ATT--TGTTGTTCAGTTTGTCGTAGAATACTTT
A------TATATGTGA-ATTTTCACTT-TTCAAGTGAAATTGC---AAATGATATCCAGA
GTAAGTAGGTCGGTCATCTATCTGACCCGTCTTGAAACACGGACCAAGGAGCCCAACATT
TGCGCGAGTCGCTCGGTCTTGAATAGGCCTGAGAGGCGTAATAAACATAAAGGTATGATC
GCGCAATACCGACCTGCTTTACTTGCTTT---TTGCAAAAAAGTGGAGTTTGAGCGTAAA
TGTTGGTACCCGAAAGATGGTGAACTATACTTGGGCAAGACGAAGCCAGAGGAAACTCTG
GTGGAGGTCTGTAGCGATTCTGACGTGCAAATCGATCGTCAGACCTGAGTATAGGGGCGA
AAGACTAATCGAACCATCTAGTAGCTGGTTCCCTCCGAAGTTTCCCTCAGGATAGCTAGT
ACCA-------AACTCTGTAGCATCCGGTAAAGCGAATGATTAGAGGTATTGGGATCGAA
ACGATCTCAACCTATTCTCAAACTTTAAATGGGTGCGAA-GCATGACTTTTTTAAT----
--TAAAGTCTT----GCTTT---GTAAGAG--TGGTACTAAGTGGGCCATTTTTGGTAAG
CAGAACTGGCGATGTGGGATGAACCAATCGTAGAGTTAAGGCACCAAATGCCG-ACGCTC
ATGAGACCCCATGAAAGGTGTTGGTTGCTTCAGACAGCAACAATATATTTAGCCTTCGGA
ACTTGATCAGGAGTTTTAGGAGCTAGATTTAGTCTTCTAATTCGTATAGAATTAAGTCAA
CCTGGAGGACTGTTAAAGGATGATCAAATTTACAACACTATTATCACCTCACATGCATTC
ATTATAATTTTCTTTGCTGTTATACCAATTTTAATTGGAGGATTCGGAAATTGATTAATA
CCTATTATAATAAAATATCCAGATATAGCATTCCCCCGAATAAATAATATAAGCTTTTGA
CTATTACCCCCCTCTTTATTTCTTATAATCTCAAGATCTCTAATTGGTATAGGAGCAGGA
ACCGGATGAACAGTGTATCCCCCTCTTTCCAGTGGAGAATTTCACACAGACCCTTCAGTA
GATTTAGTAATCTTCTCTTTACACTTAGCAGGTATCTCTTCAATTTTAGGAGGAATTAAT
TTAGCAATTACCGTAGGAGTAGAAGAATTAACAATAAAAAGAGCTTTAAAAATCCCACTC
TACATCTGATCTGTTGCATTTACCGCTGCTCTAATTGTAATTTCTTTACCTATTTTAGCT
AGTGGGATTACAATACTTTTAACAGACCGAAACTTAAACAGCTCATTTTTTGACCCTTCT
GGAGGAGGAGACCCCATTTTCTTTCAACA
>H484_Atractides_fissus
CCGTTTGCAGGGAAACAGATAGACCCACGAAGTC--CAGTTGATTAAGAGATTCAAAT-T
TCATTTGATGCACTTAT-AGATGTT-AACTTTTCTTTGAAAAGTCCATTTTGCATTTC--
TCTTAATCAC--GATGGAGCTCTGACTTCTTT---CTATTACTTGATCGTTT-AAGGCAA
GCTGCTATAATGGTCCTCATTA------------TTGTGGTTTACGTGA---GAGTATTG
AAGAGAGGTT----GAATTGCTTAC--ATT--TGTTGTTCAGTTTGTCGTAGAATACTTT
A------TATATGTGA-ATTTTCACTT-TTCAAGTGAAATTGC---AAATGATATCCAGA
GTAAGTAGGTCGGTCATCTATCTGACCCGTCTTGAAACACGGACCAAGGAGCCCAACATT
TGCGCGAGTCGCTCGGTCTTGAATAGGCCTGAGAGGCGTAATAAACATAAAGGTATGATC
GCGCAATACCGACCTGCTTTACTTGCTTT---TTGCAAAAAAGTGGAGTTTGAGCGTAAA
TGTTGGTACCCGAAAGATGGTGAACTATACTTGGGCAAGACGAAGCCAGAGGAAACTCTG
GTGGAGGTCTGTAGCGATTCTGACGTGCAAATCGATCGTCAGACCTGAGTATAGGGGCGA
AAGACTAATCGAACCATCTAGTAGCTGGTTCCCTCCGAAGTTTCCCTCAGGATAGCTAGT
ACCA-------AACTCTGTAGCATCCGGTAAAGCGAATGATTAGAGGTATTGGGATCGAA
ACGATCTCAACCTATTCTCAAACTTTAAATGGGTGCGAA-GCATGACTTTTTTAAT----
--TAAAGTCTT----GCTTT---GTAAGAG--TGGTACTAAGTGGGCCATTTTTGGTAAG
CAGAACTGGCGATGTGGGATGAACCAATCGTAGAGTTAAGGCACCAAATGCCG-ACGCTC
ATGAGACCCCATGAAAGGTGTTGGTTGCTTCAGACAGCAACAATATATTTAGCCTTCGGA
ACTTGATCAGGAGTTTTAGGAGCTAGATTTAGTCTTCTAATTCGTATAGAATTAAGTCAA
CCTGGAGGACTGTTAAAGGATGATCAAATTTACAACACTATTATCACCTCACATGCATTC
ATTATAATTTTCTTTGCTGTTATACCAATTTTAATTGGAGGATTCGGAAATTGATTAATA
CCTATTATAATAAAATATCCAGATATAGCATTCCCCCGAATAAATAATATAAGCTTTTGA
CTATTACCCCCCTCTTTATTTCTTATAATCTCAAGATCTCTAATTGGTATAGGAGCAGGA
ACCGGATGAACAGTGTATCCCCCTCTTTCCAGTGGAGAATTTCACACAGACCCTTCAGTA
GATTTAGTAATCTTCTCTTTACACTTAGCAGGTATCTCTTCAATTTTAGGAGGAATTAAT
TTAGCAATTACCGTAGGAGTAGAAGAATTAACAATAAAAAGAGCTTTAAAAATCCCACTC
TACATCTGATCTGTTGCATTTACCGCTGCTCTAATTGTAATTTCTTTACCTATTTTAGCT
AGTGGGATTACAATACTTTTAACAGACCGAAACTTAAACAGCTCATTTTTTGACCCTTCT
GGAGGAGGAGACCCCATTTTCTTTCAACA
>H486_Lebertia_fimbriata
CCGCTTGCAAGTAAACAGATAGACCCACGAAGTC--CTGTTGAGTAAGGGATTCATAT-A
CCTCGAGAGGCGAAGTT-TTTAGTTGAACATCTTTATT---GATGTGGCTTGCATTTC--
TCTTGCTTAC--GTTGGAGCTCTGACCGTTTAG--CTAGACCTTAACTGCTA-TGGGCAG
CCATTGTGAGTGATCGTCTTAC----TTTCTG--GTG-GTAGTAAGTGA----GGTAACG
CTGAACGGGT----GAATATCTAAC--AAT-ATGTTGATCAGATTGTCGTCAAGTACTTG
G------TGAAGGGAC-TTTTCGTCTC-TTGTAGATGAATCA------ATGATATCCAGA
GTAAGTAGGTCGGTCATCTATCTGACCCGTCTTGAAACACGGACCAAGGAGCCCAGCAAT
TGCGCGAGTCGCTCAGTCTTGCATAGGCTTGAGAGGCGAAATAAACATAATGGTATGATC
GCGCAATGCCGACCTGCTATAGTTGCCTTGATTGACAGCTTAGTGGAGTTTGAGCGTAAT
TGCTGGTACCCGAAAGATGGTGAACTATACTTGGGCAAGACGAAGCCAGAGGAAACTCTG
GTGGAGGTCTGTAGCGATTCTGACGTGCAAATCGATCGTCAGACCTGAGTATAGGGGCGA
AAGACTAATCGAACCATCTAGTAGCTGGTTCCTTCCGAAGTTTCCCTCAGGATAGCTGGC
ACAAATAGAA--TCTCTGTAGCACCCGGTAAAGCGAATGATTAGAGGTATTGGGATCGAA
ACGATCTCAACCTATTCTCAAACTTTAAATGGGTGCGGA-GCTTGACTTTTTTGGAG---
--TGAAGTCTT----GCTTT---GTAAGAGTTTTGTGTCAAGTGGGCCATTTTTGGTAAG
CAGAACTGGCGCTGTGGGATGAACCAAACACAGAGTTAAAGTACCCAATGCCG-ACGCTC
ATGAGACCCCATGAAAGGTGTTGGTTGCTATAGACAGCAACATTATACTTCGCCTTCGGA
GCATGATCAGGTATAGTAGGAGCAAGATTAAGAACATTAATTCGACTAGAATTAGGACAA
CCAGGAACACTTTTAGGAAGAGATCAAATTTATAATACAATCGTAACAGCCCACGCCTTT
GTTATAATTTTCTTTATAGTTATACCAATAATAATTGGTGGATTTGGAAATTGATTAGTT
CCACTTATAATCAGAGCTCCGGATATAGCATTCCCACGAATAAATAATATAAGATTTTGA
TTATTACCCCCCTCTTTAATTCTATTATTATCAAGATCTTTTACAGCAATAGGGGCTGGA
ACAGGATGAACAGTTTATCCACCACTATCTGGGAATATAGCTCACGCAGGTCCTGCAGTA
GATTTAACCATCTTTTCTCTTCACTTAGCGGGTATTTCATCAATTTTAGGAGCTATTAAT
TTTATAGCAACAATTATTAATATAAAACCAAAAACAATAAAAATAGAACAAGTACCATTA
TTTGTATGATCAATTTTCATTACAGTTATCCTTCTTTTATTATCATTACCAGTTTTAGCC
GGAGCCATTACAATACTTTTAACAGACCGAAACTTTAATACCTCATTTTTTGATCCAGCT
GGGGGAGGAGACCCAATTTTATATCAACA
>H487_Atractides_fonticolus
CCGTTTGCAGGGAAACAGATAGACCCACGAAGTC--CAGTTGATTAAGAGATTCAAAT-T
TCATTTGATGCACTAAT-AGTTGTA-AACTTTTCTTTGAAAAGTCCATTTTGCATTTC--
TTTTGATCAC--GATGGAGCTCTGACTTCTCT---TTATTACTTGATCGTTT-AAGGCAA
GCTTCTTTAATGGTCCACATTA------------TTGAAGTTTACGTGA---GAGTATTG
AGGAGAGGTT----GAATTGCTTAC--ATT--TGTTGTTCAGTTTGTCGTAGAATACTTT
A------TATATGTGA-ATTTTTACTT-TTCAAGTGAAATTGC---AAATGATATCCAGA
GTAAGTAGGTCGGTCATCTATCTGACCCGTCTTGAAACACGGACCAAGGAGCCCAACATT
TGCGCGAGTCGCTCGGTCTTGAATAGGCCTGAGAGGCGTAATAAACATAAAGGTATGATC
GCGCAATACCGACCTGCTTTACTTGCTTT---TTGCAATAAAGTGGAGTTTGAGCGTAAA
TGTTGGTACCCGAAAGATGGTGAACTATACTTGGGCAAGACGAAGCCAGAGGAAACTCTG
GTGGAGGTCTGTAGCGATTCTGACGTGCAAATCGATCGTCAGACCTGAGTATAGGGGCGA
AAGACTAATCGAACCATCTAGTAGCTGGTTCCCTCCGAAGTTTCCCTCAGGATAGCTAGT
ACCA-------AACTCTGTAGCATCCGGTAAAGCGAATGATTAGAGGTATTGGGATCGAA
ACGATCTCAACCTATTCTCAAACTTTAAATGGGTGCGAA-GCATGACTTTTTTAAT----
--TAAAGTCTT----GCTTC---GTAAGAG--TGGTACTAAGTGGGCCATTTTTGGTAAG
CAGAACTGGCGATGTGGGATGAACCAATCGTAGAGTTAAGGAACCAAATGCCG-ACGCTC
ATGAGACCCCATGAAAGGTGTTGGTTGCTTCAGACAGCAACTATATATTTAACTTTTGGA
ACTTGATCAGGAGTTATAGGAGCAAGATTTAGATTATTAATCCGAATAGAATTAAGTCAA
CCTGGCGGAATATTAAAAGACGATCAAATTTATAACACCATTATCACTTCACATGCATTC
ATCATAATCTTCTTCGCTGTAATGCCAATCCTAATTGGAGGGTTCGGAAACTGACTAATG
CCCATTATAATAAAATACCCAGACATAGCATTCCCCCGAATAAATAATATAAGATTTTGA
TTATTACCTCCATCGCTATTTTTAATAATCTCAAGATCTCTAATTGGCGTGGGAGCAGGA
ACCGGATGGACAGTCTACCCTCCCTTATCAAATAGAGATTTCCATTCCGATCCATCAGTC
GACCTGGTAATCTTCTCATTACACCTAGCTGGAATTTCTTCCATCCTCGGAGGAATCAAC
CTAGCCATTACTGTCGGAGTAGAAGAATTAACCATAAAAAGAGCCTTAAAAATCCCCCTA
TACATCTGATCAGTAGCCTTCACTGCTGCTTTAATCGTTATTTCACTACCTATTTTAGCC
AGAGGTATTACCATACTTCTAACAGACCGAAATTTAAACAGATCTTTTTTCGACCCCACT
GGAGGTGGAGACCCAATTTTTTTCCAACA
>H488_Atractides_fonticolus
CCGTTTGCAGGGAAACAGATAGACCCACGAAGTC--CAGTTGATTAAGAGATTCAAAT-T
TCATTTGATGCACTAAT-AGTTGTA-AACTTTTCTTTGAAAAGTCCATTTTGCATTTC--
TTTTGATCAC--GATGGAGCTCTGACTTCTCT---TTATTACTTGATCGTTT-AAGGCAA
GCTTCTTTAATGGTCCACATTA------------TTGAAGTTTACGTGA---GAGTATTG
AGGAGAGGTT----GAATTGCTTAC--ATT--TGTTGTTCAGTTTGTCGTAGAATACTTT
A------TATATGTGA-ATTTTTACTT-TTCAAGTGAAATTGC---AAATGATATCCAGA
GTAAGTAGGTCGGTCATCTATCTGACCCGTCTTGAAACACGGACCAAGGAGCCCAACATT
TGCGCGAGTCGCTCGGTCTTGAATAGGCCTGAGAGGCGTAATAAACATAAAGGTATGATC
GCGCAATACCGACCTGCTTTACTTGCTTT---TTGCAATAAAGTGGAGTTTGAGCGTAAA
TGTTGGTACCCGAAAGATGGTGAACTATACTTGGGCAAGACGAAGCCAGAGGAAACTCTG
GTGGAGGTCTGTAGCGATTCTGACGTGCAAATCGATCGTCAGACCTGAGTATAGGGGCGA
AAGACTAATCGAACCATCTAGTAGCTGGTTCCCTCCGAAGTTTCCCTCAGGATAGCTAGT
ACCA-------AACTCTGTAGCATCCGGTAAAGCGAATGATTAGAGGTATTGGGATCGAA
ACGATCTCAACCTATTCTCAAACTTTAAATGGGTGCGAA-GCATGACTTTTTTAAT----
--TAAAGTCTT----GCTTC---GTAAGAG--TGGTACTAAGTGGGCCATTTTTGGTAAG
CAGAACTGGCGATGTGGGATGAACCAATCGTAGAGTTAAGGAACCAAATGCCG-ACGCTC
ATGAGACCCCATGAAAGGTGTTGGTTGCTTCAGACAGCAACTATATATTTAACTTTTGGA
ACTTGATCAGGAGTTATAGGAGCAAGATTTAGATTATTAATCCGAATAGAATTAAGTCAA
CCTGGCGGAATATTAAAAGACGATCAAATTTATAACACCATTATCACTTCACATGCATTC
ATCATAATCTTCTTCGCTGTAATGCCAATCCTAATTGGAGGGTTCGGAAACTGACTAATG
CCCATTATAATAAAATACCCAGACATAGCATTCCCCCGAATAAATAATATAAGATTTTGA
TTATTACCTCCATCGCTATTTTTAATAATCTCAAGATCTCTAATTGGCGTGGGAGCAGGA
ACCGGATGGACAGTCTACCCTCCCTTATCAAATAGAGATTTCCATTCCGATCCATCAGTC
GACCTGGTAATCTTCTCATTACACCTAGCTGGAATTTCTTCCATCCTCGGAGGAATCAAC
CTAGCCATTACTGTCGGAGTAGAAGAATTAACCATAAAAAGAGCCTTAAAAATCCCCCTA
TACATCTGATCAGTAGCCTTCACTGCTGCTTTAATCGTTATTTCACTACCTATTTTAGCC
AGAGGTATTACCATACTTCTAACAGACCGAAATTTAAACAGATCTTTTTTCGACCCCACT
GGAGGTGGAGACCCAATTTTTTTCCAACA
>H489_Atractides_fonticolus
CCGTTTGCAGGGAAACAGATAGACCCACGAAGTC--CAGTTGATTAAGAGATTCAAAT-T
TCATTTGATGCACTAAT-AGTTGTA-AACTTTTCTTTGAAAAGTCCATTTTGCATTTC--
TTTTGATCAC--GATGGAGCTCTGACTTCTCT---TTATTACTTGATCGTTT-AAGGCAA
GCTTCTTTAATGGTCCACATTA------------TTGAAGTTTACGTGA---GAGTATTG
AGGAGAGGTT----GAATTGCTTAC--ATT--TGTTGTTCAGTTTGTCGTAGAATACTTT
A------TATATGTGA-ATTTTTACTT-TTCAAGTGAAATTGC---AAATGATATCCAGA
GTAAGTAGGTCGGTCATCTATCTGACCCGTCTTGAAACACGGACCAAGGAGCCCAACATT
TGCGCGAGTCGCTCGGTCTTGAATAGGCCTGAGAGGCGTAATAAACATAAAGGTATGATC
GCGCAATACCGACCTGCTTTACTTGCTTT---TTGCAATAAAGTGGAGTTTGAGCGTAAA
TGTTGGTACCCGAAAGATGGTGAACTATACTTGGGCAAGACGAAGCCAGAGGAAACTCTG
GTGGAGGTCTGTAGCGATTCTGACGTGCAAATCGATCGTCAGACCTGAGTATAGGGGCGA
AAGACTAATCGAACCATCTAGTAGCTGGTTCCCTCCGAAGTTTCCCTCAGGATAGCTAGT
ACCA-------AACTCTGTAGCATCCGGTAAAGCGAATGATTAGAGGTATTGGGATCGAA
ACGATCTCAACCTATTCTCAAACTTTAAATGGGTGCGAA-GCATGACTTTTTTAAT----
--TAAAGTCTT----GCTTC---GTAAGAG--TGGTACTAAGTGGGCCATTTTTGGTAAG
CAGAACTGGCGATGTGGGATGAACCAATCGTAGAGTTAAGGAACCAAATGCCG-ACGCTC
ATGAGACCCCATGAAAGGTGTTGGTTGCTTCAGACAGCAACTATATATTTAGCTTTTGGA
ACTTGATCAGGAGTTATAGGAGCAAGATTTAGATTATTAATCCGAATAGAATTAAGTCAA
CCTGGCGGAATATTAAAAGACGATCAAATTTATAACACCATTATCACTTCACATGCATTC
ATCATAATCTTCTTCGCTGTAATGCCAATCCTAATTGGAGGGTTCGGAAACTGACTAATG
CCCATTATAATAAAATACCCAGACATAGCATTCCCCCGAATAAATAATATAAGATTTTGA
TTATTACCTCCATCGCTATTTTTAATAATCTCAAGATCTCTAATTGGCGTGGGAGCAGGA
ACCGGATGGACAGTCTACCCTCCCTTATCAAATAGAGATTTCCATTCCGATCCATCAGTC
GACCTGGTAATCTTCTCATTACACCTAGCTGGAATTTCTTCCATCCTCGGAGGAATCAAC
CTAGCCATTACTGTCGGAGTAGAAGAATTAACCATAAAAAGAGCCTTAAAAATCCCCCTA
TACATCTGATCAGTAGCCTTCACTGCTGCTTTAATCGTTATTTCACTACCTATTTTAGCC
AGAGGTATTACCATACTTCTAACAGACCGAAATTTAAACAGATCTTTTTTCGACCCCACT
GGAGGTGGAGACCCAATTTTTTTCCAACA
>H490_Lebertia_salebrosa
CCGCTTGCAAGTAAACAAATGGACCCACGAAGTC--CAGTTGAGTGAGAGATTCATAT-A
CTTCGAGAGGCGAAGTT-TGTAGTGCAGTGCTCTTAGT---AGTACGGCTTGCATTTCT-
TTTTGCTCAC--GATGGAGCTCTGACTGCTTAGCTGTATACCTTAACTGCTT-CGGGCAG
CCGTTGATTGTGGAGATCTCAC--TGTTTCTT--CGGTGTAGTAAGTGA----GGTGATG
CTGAGCAGGT----GAATAACTCAC--AAT-ATGTATGTCAGATTGTCGTCAAGTACTTG
G------TGGAGAGGACCTTTCGTCTC-TTGTAGTTGAATCA------ATGATATCCAGA
GTAAGTAGGTCGGTCATCCATTTGACCCGTCTTGAAACACGGACCAAGGAGCCCAACAAC
TGCGCGAGTCGCTCAGTCTTGCATAGGCTCGAGAGGCGAAATAAACATAATGGTGTGATC
GCGCAACACCAACCTGCTATAGTTGCTTA-ATTGTCAGCTTAGCGGAGTTTGAGCGTAGT
TGTTGGTACCCGAAAGATGGTGAACTATACTTGGGCAAGACGAAGCCAGAGGAAACTCTG
GTGGAGGTCTGTAGCGATTCTGACGTGCAAATCGATCGTCAGACCTGAGTATAGGGGCGA
AAGACTAATCGAACCATCTAGTAGCTGGTTCCTTCCGAAGTTTCCCTCAGGATAGCTGGC
ACAAACACGG--ACTCTGTAGCACCCGGTAAAGCGAATGATTAGAGGTATTGGGATCGAA
ACGATCTCAACCTATTCTCAAACTTAAAATGGGTGCGGA-GCTTGACTTATTTGGAG---
--TAAAGTCTT----GCTTTT--GTAAGAG--GTGTGCCAAGTGGGCCATTTTTGGTAAG
CAGAACTGGCGCTGTGGGATGAACCAAACACTGAGTTAAAGTACCGAATGCGG-ACGCTC
ATGAGACCCCATGAAAGGTGTTGGTTGCTATAGACAGCAACACTTTACTTTGCCTTCGGA
GCTTGATCCGGGATAGTTGGTGCTAGTCTTAGAACATTAATTCGTCTAGAATTAGGACAA
CCAGGAACTCTTTTAGGAAGAGATCAAATTTATAATACAATTGTAACAGCTCACGCCTTC
GTAATAATTTTTTTTATAGTTATACCAATAATAATTGGAGGATTTGGAAACTGACTTGTA
CCTTTAATAATCAGAGCCCCAGATATAGCTTTCCCACGAATAAATAATATAAGATTTTGA
TTATTACCACCAGCTTTAATTCTTCTTCTATCAAGTTCATTCACAGCCATGGGTGCTGGA
ACTGGATGAACAGTTTATCCACCACTTTCAGGAAACTTAGCACATGCCGGTCCATCAGTA
GATTTAACAATTTTTTCTCTGCATCTAGCAGGTATTTCATCAATTTTAGGAGCCATCAAT
TTTATAGCTACGATTATCAATATAAAACCAAAAACTATAAAAATAGAACAAATTCCTTTA
TTTGTATGATCAATTTTTATTACAGTAATTTTATTACTCTTATCTCTCCCAGTTTTAGCC
GGAGCTATCACTATACTTCTAACAGACCGAAATTTTAATACTTCATTTTTTGATCCTGCT
GGTGGAGGAGATCCAATTTTATATCAACA
>H492_Lebertia_salebrosa
CCGCTTGCAAGTAAACAAATGGACCCACGAAGTC--CAGTTGAGTGAGAGATTCATAT-A
CTTCGAGAGGCGAAGTT-TGTAGTGCAGTGCTCTTAGT---AGTACGGCTTGCATTTCT-
TTTTGCTCAC--GATGGAGCTCTGACTGCTTAGCTGTATACCTTAACTGCTT-CGGGCAG
CCGTTGATTGTGGAGATCTCAC--TGTTTCTT--CGGTGTAGTAAGTGA----GGTGATG
CTGAGCAGGT----GAATAACTCAC--AAT-ATGTATGTCAGATTGTCGTCAAGTACTTG
G------TGGAGAGGACCTTTCGTCTC-TTGTAGTTGAATCA------ATGATATCCAGA
GTAAGTAGGTCGGTCATCCATTTGACCCGTCTTGAAACACGGACCAAGGAGCCCAACAAC
TGCGCGAGTCGCTCAGTCTTGCATAGGCTCGAGAGGCGAAATAAACATAATGGTGTGATC
GCGCAACACCAACCTGCTATAGTTGCTTA-ATTGTCAGCTTAGCGGAGTTTGAGCGTAGT
TGTTGGTACCCGAAAGATGGTGAACTATACTTGGGCAAGACGAAGCCAGAGGAAACTCTG
GTGGAGGTCTGTAGCGATTCTGACGTGCAAATCGATCGTCAGACCTGAGTATAGGGGCGA
AAGACTAATCGAACCATCTAGTAGCTGGTTCCTTCCGAAGTTTCCCTCAGGATAGCTGGC
ACAAACACGG--ACTCTGTAGCACCCGGTAAAGCGAATGATTAGAGGTATTGGGATCGAA
ACGATCTCAACCTATTCTCAAACTTAAAATGGGTGCGGA-GCTTGACTTATTTGGAG---
--TAAAGTCTT----GCTTTT--GTAAGAG--GTGTGCCAAGTGGGCCATTTTTGGTAAG
CAGAACTGGCGCTGTGGGATGAACCAAACACTGAGTTAAAGTACCGAATGCGG-ACGCTC
ATGAGACCCCATGAAAGGTGTTGGTTGCTATAGACAGCAACACTTTACTTTGCCTTCGGA
GCTTGATCCGGGATAGTTGGTGCTAGTCTTAGAACATTAATTCGTCTAGAATTAGGACAA
CCAGGAACTCTTTTAGGAAGAGATCAAATTTATAATACAATTGTAACAGCTCACGCCTTC
GTAATAATTTTTTTTATAGTTATACCAATAATAATTGGAGGATTTGGAAACTGACTTGTG
CCTTTAATAATCAGAGCCCCAGATATAGCTTTCCCACGAATAAATAATATAAGATTTTGA
TTATTACCACCAGCTTTAATTCTTCTTCTATCAAGTTCATTCACAGCCATGGGTGCTGGA
ACTGGATGAACAGTTTATCCACCACTTTCAGGAAACTTAGCACATGCCGGTCCATCAGTA
GATTTAACAATTTTTTCTCTGCATCTAGCAGGTATTTCATCAATTTTAGGAGCCATCAAT
TTTATAGCTACGATTATCAATATAAAACCAAAAACAATAAAAATAGAACAAATTCCTTTA
TTTGTATGATCAATTTTTATTACAGTAATTTTATTACTCTTATCTCTCCCAGTTTTAGCC
GGAGCTATCACTATACTTCTAACAGACCGAAATTTTAATACTTCATTTTTTGATCCTGCT
GGTGGAGGAGATCCAATTTTATATCAACA
>H493_Feltria_longispina
CCGCTTGCAGGGAAACAGATGGACCCACGAAGTC--CAGTTGAGTATGAGATTCATATTT
TTGTACTTGGTTGTGTT-GTTTGTT-ATGTCTTCTACGAGGGCTATGGCTTGCATTTC--
TCATATTCAC--GATGGAGCTCTGACTTTTCG---TTATAACTTGAGTGTTT-ATAGCAG
TTCCTTCATGTGGTCAACTCAC----TTGTTG--GGATG-AACAACTCA----AGTTTTA
TAGAGGAGTT----GAATTACTTAC--AAT--TGTTCTTCAGGTTGTCGTATAGTGCATG
AA-----TGTGGATAAAACTTCGGTCC-TTGTGATTGAATCA------ATGATATCCAGA
GTAAGTAGGTCGGTCATCCATCTGACCCGTCTTGAAACACGGACCAAGGAGCCCAACAAC
TGCGCGAGTCGCTCGGTCTTGTTTAGGCCAGAGAGGCGAAATAAACATAATGGTATGATC
GCGCAATACCAACCTGCTTTAATTGCTTT--TTTGCAATGAAGCGGCGTTTGAGCGTAAT
TGTTGGTACCCGAAAGATGGTGAACTATACTTGGGCAAGACGAAGCCAGAGGAAACTCTG
GTGGAGGTCTGTAGCGGTTCTGACGTGCAAATCGATCGTCAGACCTGAGTATAGGGGCGA
AAGACTAATCGAACCATCTAGTAGCTGGTTCCCTCCGAAGTTTCCCTCAGGATAGCTGGT
ACTAATT-----ACTCTGTAGCATCCGGTAAAGCGAATGATTAGAGGTATTGGGATCGAA
ACGATCTCAACCTATTCTCAAACTTTAAATGGGTGCGAA-GCATGACTTTTTTTGCT---
--TAAAGTCTT----GCTTTC--GTAAGAG--GAGTACCAAGTGGGCCATTTTTGGTAAG
CAGAACTGGCGCTGTGGGATGAACCAAACGTGAAGTTAAGGAACCAAATGCTG-ACGCTC
ATGAGACCCCATGAAAGGTGTTGGTTGCTATAGACAGCAACTCTTTATTTTGCCTTTGGT
AGCTGAGCGGGAATGCTAGGAGCTAGCTTGAGATCTATTATTCGACTTGAATTGGGGCAA
CCTGGAACACTTATAGGAGACGATCAAATTTACAATACCATTGTAACTGCTCACGCCTTT
GTGATGATTTTTTTTATAGTAATACCGATGATAATCGGAGGGTTCGGAAACTGACTGGTG
CCTCTTATACTAAGAGCACCGGACATGGCTTTTCCTCGGATAAACAACATAAGCTTCTGG
CTGCTTCCCCCCTCTATTCTTTTATTGATTATAGGCTCACTAACCTCCATAGGGGCTGGG
ACTGGCTGGACTGTATATCCCCCTTTATCTAGAAATATTGCACATGCTGGGCCCTCAGTA
GACTTAACAATTTTTTCTTTGCACTTAGCTGGAATTTCCTCTATTTTAGGGGCTATCAAT
TTCATGGCCACAATCCTCAACATAAAACCTAAACATATAAAGTTAGAACAAATACCTTTA
TTCGTATGATCAATTTTCATTACAATAGTACTTTTACTTCTATCTTTACCTGTCTTAGCC
GGAGCTATTACCATGCTACTAACTGATCGAAATTTTAACACTTCATTTTTTGATCCGGCT
GGGGGAGGCGATCCAATTTTATATCAACA
>H495_Wandesia_cf_thoriB
CCGCTTGCAGGTAAACAGATGGACCCACGAAGTC--CAGTTGGGTGAAGGATTCAAAT-T
TTTCAATAAACACTGAT-GACAGCT-AAAGACCTCTTTGAGGAGTTTACTTGCATTTC--
TTTCATCCAC--GATGGAGCTCTGACTACTCT---ACAGACTTTAACTGCTT-TGAGCC-
CCTGTAAGTGTGGTCAATTCAC----ACTACATCAGGTGAAGTAAGTGA----AGTCAAC
ATGAGTAGGT----GAAATTTCTAC--GCA--AGTGTTTCAGGTCGTCGTCAAAGATGAA
TG----CTTTGTATGC-CTTTCGACTC-TCGTAGTTGAATTA------ATGACATCCAGA
GTAAGTAGGTCGGTCATCCATCTGACCCGTCTTGAAACACGGACCAAGGAGTCCAACATA
TGCGCGAGTCGCTCGGTCTTGAATAGGCCTGAGAGGCGAAATAAACATAATGGTATGATC
GCGCAATACCGACCTGCTTATCTTGCCTT--TTGACAAGGAAGCGGAGTTTGAGCGTACA
TGTTGGTACCCGAAAGATGGTGAACTATACTTGGGCAGGACGAAGCCAGAGGAAACTCTG
GTGGAGGTCCGTAGCGATTCTGACGTGCAAATCGATCGTCAGACCTGAGTATAGGGGCGA
AAGACTAATCGAACCATCTAGTAGCTGGTTCCCTCCGAAGTTTCCCTCAGGATAGCTGGT
ACTAATACA---ACTCTGTAGCATCCGGTAAAGCGAATGATTAGAGGTCTTGGGATCGAA
ACGATCTCAACCTATTCTCAAACTTTAAATGGGTGCGAG-GCTCGACTTTTTTGCTC---
--TAAAGTCTT----GCTTC---GTAAGAG--TAGTACCAAGTGGGCCATTTTTGGTAAG
CAGAACTGGCGCTGTGGGATGAACCAAACGTTGAGTTAAGGCACCAAATGCTG-ACGCTC
ATGAGACCCCATGAAAGGTGTTGGTTGCTATAGACAGCAACCATTTATTTCGCCTTTGGG
GCATGATCCGGCATAGTGGGGGCCAGCCTTAGAACCCTAATCCGTCTAGAGCTAGGCCAG
CCTGGGTCTCTCCTTGAGAACAACCAGGCCTATAACGTCATCGTAACTGCCCACGCTTTT
GTGATAATTTTCTTTATAGTAATACCAATAATAATCGGGGGCTTTGGAAACTGGCTAGTC
CCCATCATATTATCCGCCCCAGATATAGCTTTCCCACGAATAAATAATATAAGATTTTGA
CTCTTGCCGCCGGCCCTCATTCTTTTATTGTCAAGCTCAATAACTTCTATCGGAGCGGGA
ACTGGGTGGACAGTTTACCCCCCCCTTTCAACAAATTTAGCCCATGCTGGACCCGCAGTA
GATCTAACTATCTTTTCACTACATTTAGCAGGTATCTCTTCAATTTTAGGGGCTATCAAT
TTTATGGCCACCATTTTTAATATAAAACCCAAGTCTATCAAAATAGAACAAGTCCCACTA
TTTGTGTGGTCAATCTTATTCACAACCATCTTACTCTTACTAGCCCTCCCAGTTTTAGCA
GGAGCGATCACAATACTTTTAACTGATCGAAATTTCAATACATCCTTCTTTGACCCAGCG
GGGGGAGGGGACCCAGTCCTATACCAGCA
>H496_Feltria_menzeli
CCGCTTGCAGGGAAACAGATGGACCCACGAAGTC--CAGTTGATCATAAGATTCATAT-C
TTCTTATTTGCTATATGTATGAGTG-CTATATCTCTTAGTGGATATACCTTGCATTTT--
TTATGATCAC--GATGGAGCTCTGACTTCTCTA--ACCTAACTTGATTGTTT-AAGGCAG
CATCGTTTTGTGGTCATTTCACTTAACTTTGT--------TTACACTCA----AGTTGAA
TAGAGAGGAT----GAATTACTAACA-TGT-ATGTTGATCAGGTTGTCCTTCAGGGCATG
GA-----TGAATGTAAAACTTTGTCTC-TTGTAGTCAAATCA------ATGATATCCAGA
GTAAGTAGGTCGGTCATCCATCTGACCCGTCTTGAAACACGGACCAAGGAGCCCAACAAC
TACGCAAGTCGCTCAGTCTTGTTTAGGCTAGAGAGGCGAAATAAACATAATGGTATGATC
GCGCAATACCAACCTGCTTTATATGCTTT-CCTTGCATTAAAGTGGCGTTTGAGCGTAAT
TGTTGGTACCCGAAAGATGGTGAACTATACTTGGGCAAGACGAAGCCAGAGGAAACTCTG
GTGGAGGTCTGTAGCGATTCTGACGTGCAAATCGATCGTCAGACCTGAGTATAGGGGCGA
AAGACTAATCGAACCATCTAGTAGCTGGTTCCCTCCGAAGTTTCCCTCAGGATAGCTGGT
ACTAATACAA--ACTCTGTAGCATCTGGTAAAGCGAATGATTAGAGGTATTGGGATCGAA
ACGATCTCAACCTATTCTCAAACTTTAAATGGGTGCGAA-GTATGACTTTTTTTGCT---
--TAAAGCCTT----ACTTT---GTAAGAG--GAGTACCAAGTGGGCCATTTTTGGTAAG
CAGAACTGGCGCTGTGGGATGAACCAAACATTGAGTTAAGGAACCCAATGCTG-ACGCTC
ATGAGACCCCAGAAAAGGTGTTGGTTGCTATAGACAGCAACTCTATATTTTGCATTTGGG
AGATGAGCAGGAATACTAGGGGCCAGATTAAGATCAGTAATCCGACTAGAATTAGGGCAA
CCAGGATCATTAATCGGGAATGATCAAATTTATAACACTATTGTAACAGCACACGCATTT
ATCATAATTTTTTTTATAGTAATACCTATAATAATCGGCGGTTTTGGAAATTGATTAGTT
CCCCTTATGATTAGAGCACCTGATATAGCTTTTCCACGAATAAATAATATAAGATTTTGA
CTTTTACCTCCTGCTCTTCTTCTACTAACAATAGGATCCTTAACTTCTATAGGAGCAGGA
ACTGGATGAACTGTTTATCCGCCCCTATCAAGTAATATCTCCCATGCTGGCCCATCAGTT
GACTTATCAATTTTCTCTCTTCATTTAGCAGGAATCTCTTCAATCCTCGGAGCCATCAAT
TTTATAGCCACTATTTTAAACATAAAACCAAACCACATAAAATTAGAACAAATGCCTCTC
TTTGTTTGATCAATTTTTATTACAACTATTTTACTACTTCTATCCCTTCCAGTCCTCGCA
GGAGCAATTACAATACTACTTACAGACCGAAATTTTAATACTTCATTTTTTGACCCTGCT
GGGGGGGGAGACCCAATTCTTTACCAACA
>H497_Feltria_menzeli
CCGCTTGCAGGGAAACAGATGGACCCACGAAGTC--CAGTTGATCATAAAATTCATAT-C
TTCTTATTTGCTATATGTATGAGTG-CTATATCTCTTAGTGGATATACCTTGCATTTT--
TTATGATCAC--GATGGAGCTCTGACTTCTCTA--ACCTAACTTGATTGTTT-AAGGCAG
CATCGTTTTGTGGTCATTTCACTTAACTTTGT--------TTACACTCA----AGTTGAA
TAGAGAGGAT----GAATTACTAACA-TGT-ATGTTGATCAGGTTGTCCTTCAGGGCATG
GA-----TGAATGTAAAACTTTGTCTC-TTGTAGTCAAATCA------ATGATATCCAGA
GTAAGTAGGTCGGTCATCCATCTGACCCGTCTTGAAACACGGACCAAGGAGCCCAACAAC
TACGCAAGTCGCTCAGTCTTGTTTAGGCTAGAGAGGCGAAATAAACATAATGGTATGATC
GCGCAATACCAACCTGCTTTATATGCTTT-CCTTGCATTAAAGTGGCGTTTGAGCGTAAT
TGTTGGTACCCGAAAGATGGTGAACTATACTTGGGCAAGACGAAGCCAGAGGAAACTCTG
GTGGAGGTCTGTAGCGATTCTGACGTGCAAATCGATCGTCAGACCTGAGTATAGGGGCGA
AAGACTAATCGAACCATCTAGTAGCTGGTTCCCTCCGAAGTTTCCCTCAGGATAGCTGGT
ACTAATACAA--ACTCTGTAGCATCTGGTAAAGCGAATGATTAGAGGTATTGGGATCGAA
ACGATCTCAACCTATTCTCAAACTTTAAATGGGTGCGAA-GTATGACTTTTTTTGCT---
--TAAAGCCTT----ACTTT---GTAAGAG--GAGTACCAAGTGGGCCATTTTTGGTAAG
CAGAACTGGCGCTGTGGGATGAACCAAACATTGAGTTAAGGAACCCAATGCTG-ACGCTC
ATGAGACCCCAGAAAAGGTGTTGGTTGCTATAGACAGCAACTCTATATTTTGCATTTGGG
AGATGAGCAGGAATGTTAGGAGCCAGATTAAGATCAGTAATCCGACTTGAGTTAGGGCAA
CCAGGATCCTTAATCGGGAATGATCAAATTTATAACACTATTGTAACAGCACACGCATTT
ATCATAATTTTTTTTATGGTAATACCTATAATAATCGGCGGTTTTGGAAATTGATTAGTT
CCTCTTATAATTAGAGCACCTGATATAGCTTTTCCACGAATAAATAATATAAGATTTTGA
CTTTTACCTCCTGCCCTTCTTTTATTAACAATAGGATCCTTAACTTCTATAGGAGCAGGA
ACTGGGTGAACTGTTTATCCCCCCCTATCAAGTAATATCTCCCATGCTGGCCCATCAGTT
GATTTATCAATTTTCTCTCTCCATTTAGCAGGAATCTCTTCAATCCTCGGAGCCATCAAT
TTTATAGCTACTATTTTAAACATAAAACCAAACCATATAAAATTAGAACAAATACCTCTC
TTTGTTTGATCAATTTTTATTACAACTATTTTATTACTTCTATCCCTTCCAGTCCTCGCA
GGAGCAATTACAATATTATTAACAGACCGAAATTTTAATACCTCATTTTTTGACCCTGCT
GGGGGGGGAGATCCAATTCTTTACCAACA
>H498_Wandesia_cf_thoriB
CCGCTTGCAGGTAAACAGATGGACCCACGAAGTC--CAGTTGGGTGAAGGATTCAAAT-T
TTTCAATAAACACTGAT-GACAGCT-AAAGACCTCTTTGAGGAGTTTACTTGCATTTC--
TTTCATCCAC--GATGGAGCTCTGACTACTCT---ACAGACTTTAACTGCTT-TGAGCC-
CCTGTAAGTGTGGTCAATTCAC----ACTACATCAGGTGAAGTAAGTGA----AGTCAAC
ATGAGTAGGT----GAAATTTCTAC--GCA--AGTGTTTCAGGTCGTCGTCAAAGATGAA
TG----CTTTGTATGC-CTTTCGACTC-TTGTAGTTGAATTA------ATGACATCCAGA
GTAAGTAGGTCGGTCATCCATCTGACCCGTCTTGAAACACGGACCAAGGAGTCCAACATA
TGCGCGAGTCGCTCGGTCTTGAATAGGCCTGAGAGGCGAAATAAACATAATGGTATGATC
GCGCAATACCGACCTGCTTATCTTGCCTT--TTGACAAGGAAGCGGAGTTTGAGCGTACA
TGTTGGTACCCGAAAGATGGTGAACTATACTTGGGCAGGACGAAGCCAGAGGAAACTCTG
GTGGAGGTCCGTAGCGATTCTGACGTGCAAATCGATCGTCAGACCTGAGTATAGGGGCGA
AAGACTAATCGAACCATCTAGTAGCTGGTTCCCTCCGAAGTTTCCCTCAGGATAGCTGGT
ACTAATACA---ACTCTGTAGCATCCGGTAAAGCGAATGATTAGAGGTCTTGGGATCGAA
ACGATCTCAACCTATTCTCAAACTTTAAATGGGTGCGAG-GCTCGACTTTTTTGCTC---
--TAAAGTCTT----GCTTC---GTAAGAG--TAGTACCAAGTGGGCCATTTTTGGTAAG
CAGAACTGGCGCTGTGGGATGAACCAAACGTTGAGTTAAGGCACCAAATGCTG-ACGCTC
ATGAGACCCCATGAAAGGTGTTGGTTGCTATAGACAGCAACCATTTATTTCGTCTTTGGG
GCATGATCCGGCATAGTGGGGGCCAGCCTTAGAACCCTAATCCGTCTAGAGCTAGGCCAG
CCTGGGTCTCTCCTTGAGAACAACCAGGCCTATAACGTCATCGTAACTGCCCACGCTTTT
GTGATAATTTTCTTTATAGTAATACCAATAATAATCGGGGGCTTTGGAAACTGGCTAGTC
CCCATCATATTATCTGCCCCAGATATAGCTTTCCCACGAATAAATAATATAAGATTTTGA
CTCTTGCCGCCGGCCCTCATTCTTTTATTGTCAAGCTCAATAACTTCTATCGGAGCGGGA
ACTGGGTGGACAGTTTACCCCCCCCTTTCAACAAATTTAGCCCATGCTGGACCCGCAGTA
GATCTAACTATCTTTTCACTACATTTAGCAGGTATCTCTTCAATTTTAGGGGCTATCAAT
TTTATGGCCACCATTTTCAATATAAAACCCAAGTCTATCAAAATAGAACAAGTCCCGCTA
TTTGTGTGGTCAATCTTATTCACAACCATCTTACTCTTACTAGCCCTCCCAGTTTTAGCA
GGAGCGATCACAATACTTTTAACTGATCGAAATTTCAATACATCCTTCTTTGACCCAGCG
GGGGGAGGGGACCCAGTCCTATACCAGCA
>H499_Wandesia_cf_thoriB
CCGCTTGCAGGTAAACAGATGGACCCACGAAGTC--CAGTTGGGTGAAGGATTCAAAT-T
TTTCAATAAACACTGAT-GACAGCT-AAAGACCTCTTTGAGGAGTTTACTTGCATTTC--
TTTCATCCAC--GATGGAGCTCTGACTACTCT---ACAGACTTTAACTGCTT-TGAGCC-
CCTGTAAGTGTGGTCAATTCAC----ACTACATCAGGTGAAGTAAGTGA----AGTCAAC
ATGAGTAGGT----GAAATTTCTAC--GCA--AGTGTTTCAGGTCGTCGTCAAAGATGAA
TG----CTTTGTATGC-CTTTCGACTC-TTGTAGTTGAATTA------ATGACATCCAGA
GTAAGTAGGTCGGTCATCCATCTGACCCGTCTTGAAACACGGACCAAGGAGTCCAACATA
TGCGCGAGTCGCTCGGTCTTGAATAGGCCTGAGAGGCGAAATAAACATAATGGTATGATC
GCGCAATACCGACCTGCTTATCTTGCCTT--TTGACAAGGAAGCGGAGTTTGAGCGTACA
TGTTGGTACCCGAAAGATGGTGAACTATACTTGGGCAGGACGAAGCCAGAGGAAACTCTG
GTGGAGGTCCGTAGCGATTCTGACGTGCAAATCGATCGTCAGACCTGAGTATAGGGGCGA
AAGACTAATCGAACCATCTAGTAGCTGGTTCCCTCCGAAGTTTCCCTCAGGATAGCTGGT
ACTAATACA---ACTCTGTAGCATCCGGTAAAGCGAATGATTAGAGGTCTTGGGATCGAA
ACGATCTCAACCTATTCTCAAACTTTAAATGGGTGCGAG-GCTCGACTTTTTTGCTC---
--TAAAGTCTT----GCTTC---GTAAGAG--TAGTACCAAGTGGGCCATTTTTGGTAAG
CAGAACTGGCGCTGTGGGATGAACCAAACGTTGAGTTAAGGCACCAAATGCTG-ACGCTC
ATGAGACCCCATGAAAGGTGTTGGTTGCTATAGACAGCAACCATTTATTTCGCTTTTGGG
GCATGATCGGGCATAGTGGGGGCCAGCCTTAGAACCCTAATCCGTCTAGAGTTAGGCCAG
CCTGGGTCTCTCCTTGAGAACAACCAGGCCTATAACGTCATCGTAACTGCCCACGCTTTT
GTGATAATTTTCTTTATAGTAATACCAATAATAATCGGGGGCTTTGGGAACTGGCTAGTC
CCCATTATATTATCCGCCCCAGATATAGCTTTCCCCCGAATAAATAATATAAGATTTTGG
CTCTTGCCACTGGCCCTCATTCTTTTATTGTCAAGCTCAATAACTTCTATCGGAGCGGGA
ACTGGGTGGACAGTTTACCCCCCCCTTTCAACAAATTTAGCCCATGCTGGACCCGCAGTA
GATCTAACTATCTTTTCACTACATTTAGCAGGTATCTCTTCAATTTTAGGGGCTATCAAT
TTTATGGCCACCATTTTCAATATAAAACCCAAGTCTATCAAAATAGAACAAGTCCCACTA
TTTGTGTGGTCAATCTTATTCACAACCATCTTACTTTTACTAGCCCTCCCAGTTTTAGCA
GGAGCGATCACAATACTTTTAACCGATCGAAATTTCAATACATCCTTCTTTGACCCAGCG
GGGGGGGGGGACCCAGTCCTATACCAGCA
>H5_Protzia_distincta
CCGCTTGCAGGTAAACAGATGGACCCACGAAGTC--CAGTTGAGCAAGAGATTCATAT-T
CTTCAATAGACAAGGTG-AACAGAG-AAGTCCCAAGT---GGAGTGATCTTGCATTTC--
TCTTGCTCAC--GATGGAGCTCTGACTGCTCT---AACTGACTTGACCGCTT-ATGGCCG
CCTTTGTCTGTGGTCAAATCAC----TTTCAA--AGGTGAAGTGAGTCA----AGTCGAA
TTGAGCAGTT----GAAATACTTACT-TCA--CGTTTTTCAGGTTGTCGTCAAAGATGAT
AA----CAGCGACGCT-CTTTCGACTC-TCGCAGTTGAATCA----TGACGATATCCAGA
GTAAGTAGGTCGGTCATCCATCTGACCCGTCTTGAAACACGGACCAAGGAGTCCAACATT
TACGCGAGTCGCTCGGTCTTGCATAGGCCTGAGAGGCGAAATAAACATAACGGTATGATC
GCGCAATACCAACCTGCTTATTCTGCCTT--TTGACAGATAAGTGGAGTTTGAGCGTAAA
TGTTGGTACCCGAAAGATGGTGAACTATACTTGGGCAAGACGAAGCCAGAGGAAACTCTG
GTGGAGGTCTGTAGCGATTCTGACGTGCAAATCGATCGTCAGACCTGAGTATAGGGGCGA
AAGACTAATCGAACCATCTAGTAGCTGGTTCCTTCCGAAGTTTCCCTCAGGATAGCTGGC
ACTAAACT----ACTCTGTAGCATCCGGTAAAGCGAATGATTAGAGGTATTGGGATCGAA
ACGATCTCAACCTATTCTCATACTTTAAATGGGTGCGAGAACATGACTTGTTTGCTC---
--TAAAGTCAT----GCTTC---GTAAGAG--TAGTGCCAAGTGGGCCATTTTTGGTAAG
CAGAACTGGCGCTGTGGGATGAACCAAACGTCGAGTTAAGGCACCAAATGCTG-ACGCTC
ATGAGACCCCATGAAAGGTGTTGGTTGCTATAGACAGCAACACTCTACTTTGCATTCGGG
GCTTGATCAGGTATAGTTGGTGCAAGACTTAGAACTTTAATCCGACTTGAATTGGGACAA
CCTGGTTCATTAATTGGAAGAGATCAAATCTATAACACAATTGTAACTGCTCATGCATTC
ATTATAATTTTTTTTATGGTTATACCTATAATAATTGGTGGATTTGGAAATTGATTAGTA
CCTCTCATATTAAGAGCTCCTGATATAGCATTCCCACGAATAAATAATATAAGATTTTGA
TTGTTACCACCATCTCTTATTCTTCTTTTGTCTAGATCTTTTACTTCTTTAGGTGCAGGA
ACTGGTTGAACCGTTTACCCTCCATTATCTAGAAACTTAGCACATGCTGGACCCTCAGTC
GATTTAACCATCTTTTCATTACATTTAGCAGGAATCTCCTCAATTTTAGGAGCAATTAAT
TTTATAGCAACTATTATTAATATAAAACCAAAATCAATAAAAATAGAACAGATTCCTTTA
TTTGTTTGATCAATTTTCATCACAACCATTCTTCTCCTTTTATCACTTCCAGTTTTAGCA
GGTGCTATTACTATACTATTAACAGATCGAAACTTTAATACATCATTCTTTGACCCTGCT
GGAGGAGGAGACCCAATTTTATATCAACA
>H500_Ljania_cf_bipapillataA
CCGCTTGCAGGGAAACAGATGGACCCACGAAGTC--CAGTTGGGTATGAGATTCATAT-T
TTTAAATTGGTCCTATT-AGGTGTA-ACTCCTTCTCTGAAGGAAGCATTTTGCATTTC--
TCATATCCAC--GATGGAGCTCTGACTTCTTG---TGAAGGCTTGATCGTTT-GTAGCAG
CTCTTTATTGTGGTCATTTCAC----TTTAGAG-------GGTAAGCGT-TCAAGCTGCA
GTGAGAAGGT----GAATTTCCTAC--TAT--TGTTTGTCAGGTTGTCGCAGAGCATGAT
T------GAGAGATGA-ATTTCGGCTC-TTGTAGTTGAATCA------ATGATATCCAGA
GTAAGTAGGTCGGTCATCCATCTGACCCGTCTTGAAACACGGACCAAGGAGCCCAACATT
TGCGCGAGTCGCTCGGTCTTGAATAGGCCTGAGAGGCGAAATAAACATAATGGTATGATC
GCGCAATACCAACCTGCTTTACTTGCTTT---TTGCAATGAAGTGGCGTTCGAGCGTAAA
TGTTGGTACCCGAAAGATGGTGAACTATACTTGGGCAAGACGAAGCCAGAGGAAACTCTG
GTGGAGGTCTGTAGCGATTCTGACGTGCAAATCGATCGTCAGACCTGAGTATAGGGGCGA
AAGACTAATCGAACCATCTAGTAGCTGGTTCCCTCCGAAGTTTCCCTCAGGATAGCTGGC
ACTA------CAACTCTGTAGCATCCGGTAAAGCGAATGATTAGAGGTATTGGGATCGAA
ACGATCTCAACCTATTCTCAAACTTTAAATGGGTGCGAG-GCATGACTTTTTTGATT---
--TAAAGTCTT----GCTTT---GTAAGAG--TAGTGCCAAGTGGGCCATTTTTGGTAAG
CAGAACTGGCGCTGTGGGATGAACCAAACGTAGAGTTAAGGCACCAAATGCCG-ACGCTC
ATGAGACCCCATGAAAGGTGTTGGTTGCTCTAGACAGCAACTCTCTACTTCGGATTTGGA
ATGGCCTCAGGAATAATAGGAGCTAGAATAAGATCTATCATCCGCCTAGAATTAGCGCAA
CCAGGAAGCTTGCTGGGGAACGACCAAATTTACAACACAATTGTAACTGCCCATGCCTTC
GTAATAATCTTCTTCATAGTTATACCTATGATAATCGGAGGATTTGGTAATTGATTAGTT
CCGATAATAATCAGAGCACCAGATATAGCCTTCCCTCGAATAAACAACATAAGATTTTGA
CTTCTACCCCCAGCCCTAATAATATTAGTTATAGGCTCCCTATCTTCGATAGGGGCGGGG
ACCGGGTGGACAGTTTACCCCCCTCTATCAGGAAATATCGCCCATGCAGGTATATCTGTT
GATTTAACCATTTTCTCACTTCATCTCGCAGGCATCTCTTCAATCTTAGGGGCTATCAAC
TTCATAGTAACTATTATTAATATAAAACCCGCATACATAAAATATGACCAACTGCCTTTA
TTCACAGCTTCAATCTTCATCACCGCTCTCTTATTACTCCTTTCGCTACCAGTTCTAGCT
GGTGCAATCACCATACTATTAACAGACCGAAACTTCAACACATCATTCTTTGACCCGGCT
GGAGGGGGAGACCCTGTCTTATACCAACA
>H501_Ljania_cf_bipapillataA
CCGCTTGCAGGGAAACAGATGGACCCACGAAGTC--CAGTTGGGTATGAGATTCATAT-T
TTTAAATTGGTCCTATT-AGGTGTA-ACTCCTTCTCTGAAGGAAGCATTTTGCATTTC--
TCATATCCAC--GATGGAGCTCTGACTTCTTG---TGAAGGCTTGATCGTTT-GTAGCAG
CTCTTTATTGTGGTCATTTCAC----TTTAGAG-------GGTAAGCGT-TCAAGCTGCA
GTGAGAAGGT----GAATTTCCTAC--TAT--TGTTTGTCAGGTTGTCGCAGAGCATGAT
T------GAGAGATGA-ATTTCGGCTC-TTGTAGTTGAATCA------ATGATATCCAGA
GTAAGTAGGTCGGTCATCCATCTGACCCGTCTTGAAACACGGACCAAGGAGCCCAACATT
TGCGCGAGTCGCTCGGTCTTGAATAGGCCTGAGAGGCGAAATAAACATAATGGTATGATC
GCGCAATACCAACCTGCTTTACTTGCTTT---TTGCAATGAAGTGGCGTTCGAGCGTAAA
TGTTGGTACCCGAAAGATGGTGAACTATACTTGGGCAAGACGAAGCCAGAGGAAACTCTG
GTGGAGGTCTGTAGCGATTCTGACGTGCAAATCGATCGTCAGACCTGAGTATAGGGGCGA
AAGACTAATCGAACCATCTAGTAGCTGGTTCCCTCCGAAGTTTCCCTCAGGATAGCTGGC
ACTA------CAACTCTGTAGCATCCGGTAAAGCGAATGATTAGAGGTATTGGGATCGAA
ACGATCTCAACCTATTCTCAAACTTTAAATGGGTGCGAG-GCATGACTTTTTTGATT---
--TAAAGTCTT----GCTTT---GTAAGAG--TAGTGCCAAGTGGGCCATTTTTGGTAAG
CAGAACTGGCGCTGTGGGATGAACCAAACGTAGAGTTAAGGCACCAAATGCCG-ACGCTC
ATGAGACCCCATGAAAGGTGTTGGTTGCTCTAGACAGCAACTCTCTACTTCGGATTTGGA
ATGGCCTCAGGAATAATAGGAGCTAGAATAAGATCTATCATCCGCCTAGAATTAGCGCAA
CCAGGAAGCTTGCTGGGGAACGACCAAATTTACAACACAATTGTAACTGCCCATGCCTTC
GTAATAATCTTCTTCATAGTTATACCTATGATAATCGGAGGATTTGGTAATTGATTAGTT
CCGATAATAATCAGAGCACCAGATATAGCCTTCCCTCGAATAAACAACATAAGATTTTGA
CTTCTACCCCCAGCCCTAATAATATTAGTTATAGGCTCCCTATCTTCGATAGGGGCGGGG
ACCGGGTGGACAGTTTACCCCCCTCTATCAGGAAATATCGCCCATGCAGGTACATCTGTT
GATTTAACCATTTTCTCACTTCATCTCGCAGGCATCTCTTCAATCTTAGGGGCTATCAAC
TTCATAGTAACTATTATTAATATAAAACCCGCATACATAAAATATGACCAACTGCCTTTA
TTCACAGCTTCAATCTTCATCACCGCTCTTTTATTACTCCTTTCGCTACCAGTTCTAGCT
GGTGCAATCACCATACTATTAACAGACCGAAACTTCAACACATCATTCTTTGACCCGGCT
GGAGGGGGAGACCCTGTCTTATACCAACA
>H502_Ljania_cf_bipapillataA
CCGCTTGCAGGGAAACAGATGGACCCACGAAGTC--CAGTTGGGTATGAGATTCATAT-T
TTTAAATTGGTCCTATT-AGGTGTA-ACTCCTTCTCTGAAGGAAGCATTTTGCATTTC--
TCATATCCAC--GATGGAGCTCTGACTTCTTG---TGAAGGCTTGATCGTTT-GTAGCAG
CTCTTTATTGTGGTCATTTCAC----TTTAGAG-------GGTAAGCGT-TCAAGCTGCA
GTGAGAAGGT----GAATTTCCTAC--TAT--TGTTTGTCAGGTTGTCGCAGAGCATGAT
T------GAGAGATGA-ATTTCGGCTC-TTGTAGTTGAATCA------ATGATATCCAGA
GTAAGTAGGTCGGTCATCCATCTGACCCGTCTTGAAACACGGACCAAGGAGCCCAACATT
TGCGCGAGTCGCTCGGTCTTGAATAGGCCTGAGAGGCGAAATAAACATAATGGTATGATC
GCGCAATACCAACCTGCTTTACTTGCTTT---TTGCAATGAAGTGGCGTTCGAGCGTAAA
TGTTGGTACCCGAAAGATGGTGAACTATACTTGGGCAAGACGAAGCCAGAGGAAACTCTG
GTGGAGGTCTGTAGCGATTCTGACGTGCAAATCGATCGTCAGACCTGAGTATAGGGGCGA
AAGACTAATCGAACCATCTAGTAGCTGGTTCCCTCCGAAGTTTCCCTCAGGATAGCTGGC
ACTA------CAACTCTGTAGCATCCGGTAAAGCGAATGATTAGAGGTATTGGGATCGAA
ACGATCTCAACCTATTCTCAAACTTTAAATGGGTGCGAG-GCATGACTTTTTTGATT---
--TAAAGTCTT----GCTTT---GTAAGAG--TAGTGCCAAGTGGGCCATTTTTGGTAAG
CAGAACTGGCGCTGTGGGATGAACCAAACGTAGAGTTAAGGCACCAAATGCCG-ACGCTC
ATGAGACCCCATGAAAGGTGTTGGTTGCTCTAGACAGCAACTCTATACTTCGGATTTGGA
ATAGCCTCAGGAATAATAGGAGCTAGAATAAGATCTATCATCCGCCTAGAATTAGCGCAA
CCAGGAAGCTTGCTGGGGAACGACCAAATTTACAACACAATCGTAACTGCCCATGCCTTC
GTAATAATCTTCTTCATAGTTATACCTATGATAATCGGAGGATTTGGTAATTGATTAGTT
CCGATAATAATCAGAGCACCAGATATAGCCTTCCCTCGAATAAACAACATAAGATTTTGA
CTTCTACCCCCAGCCCTAATAATATTAATTATAGGCTCCCTATCTTCGATAGGGGCGGGG
ACCGGGTGGACAGTTTACCCCCCTCTATCAGGAAATATCGCCCATGCAGGTATATCTGTT
GATTTAACCATTTTCTCACTTCATCTCGCAGGCATCTCTTCAATCTTAGGGGCTATCAAC
TTCATAGTAACTATTATTAATATAAAACCCGCATACATAAAATATGACCAACTGCCTTTA
TTCACAGCTTCAATCTTCATCACCGCTCTTTTATTACTCCTTTCGCTACCAGTTCTAGCT
GGTGCAATCACCATACTATTAACAGACCGAAACTTCAACACATCATTCTTTGACCCGGCT
GGGGGGGGAGACCCTGTCTTATACCAACA
>H503_Chelomideopsis_annemiae
CCGTTTGCAGGTAAACAGATGGACCCACGAAGTC--CAGTTGAGTAGAGAATTCAAAT-T
TTTTAATTTGATCAGCA-ATTATTGTCTTTCACTTTCTCTGAAAGTAA--TGCATTTT--
CTCTACTCAC--GACGGAGCTCTGACCGTTTAAA-CTCGACTTTAACTACGT-AGGGTAG
CCTTAATTTGTGGTTGTCTCAC----GTTATT--GAGGTTCGTAAGTGA----AGTCATA
TTGAACGGTT----GAATTTCTTACTTAAT--TGTTATTCAGTTTGTTATTGAATGATAC
A-----TTAAGATTGT-CTTTCGACTT-TTACAGTTGAATCA---TTGACAATATCCAGA
GTAAGTAGGTCGGTCATCCATCTGACCCGTCTTGAAACACGGACCAAGGAGCTCAACATT
TGCGCAAGTCGCTCGGTCTTGAATAGGCCTGAGAGGCGAAATAAACATAATAGTATGATC
GCGCAATACTGACCTGCTTATTATGCTTA--ACGGCATTTAAGCGGAGTTTGAGCGTAAA
TGTTGATACCCGAAAGATGGTGAACTATACTTGGGCAGGACGAAGCCAGAGGAAACTCTG
GTGGAGGTCTGTCGCGGTTCTGACGTGCAAATCGATCGTCAGACCTGAGTATAGGGGCGA
AAGACTAATCGAACCATCTAGTAGCTGGTTCCTTCCGAAGTTTCCCTCAGGATAGCTGGT
ACTAAATTAA--ACTCTGTAGCATCCGGTAAAGCGAATGATTAGAGGTCTTGGGATCGAA
ACGATCTCAACCTATTCTCAAACTTTAAATGGGTGCGAG-GCTTGACTTTTTTGCTC---
--TGAAGTCTT----GCTTT---GTAAGAG-TTAGTACTAAGTGGGCCATTTTTGGTAAG
CAGAACTGGCGCTGTGGGATGAACCAAACGTCGAGATAAGGCACCAAATGCCG-ACGCTC
ATGAGACCCCATGAAAGGTGTTGGTTGCTATAGACAGCAACTCTTTATTTCGCTTTCGGC
GCCTGATCAGGTATAGTGGGAGCCAGCCTAAGAAGACTCATTCGATTAGAACTAGGACAA
CCGGGATCCCTTATATTTAACGACCAAATTTACAATACAGCCGTAACGGCTCACGCTTTT
ATTATAATCTTTTTTATAGTTATACCCATAATAATCGGAGGATTCGGAAATTGATTAGTT
CCCCTAATACTTAGAGCCCCAGATATGGCCTTTCCACGAATAAACAACATAAGCTTTTGG
CTTCTTCCCCCTTCTCTTACCCTCCTTTTAACAGGGTCCTTTACCTCATTAGGAGCAGGA
ACAGGTTGAACAGTTTATCCTCCTCTATCAAGCAATACTGCTCATGCTGGACCTTCCGTT
GACTTAACAATTTTTTCACTCCATCTAGCGGGAGCTTCGTCTATTTTAGGWGCTATTAAT
TTTTTAGCTACAATCTTAAACATAAAACCAAAATCTATAAAAATAGAACAAATCCCCCTG
TTCGTTTGATCTATCTTTATCACTACTATCTTACTTCTTCTTTCTCTACCTGTTTTAGCA
GGAGCTATCACTATACTTCTAACCGACCGAAACTTCAACACATCTTTTTTTGATCCCGCT
GGAGGTGGAGATCCAATTTTATACCAACA
>H504_Chelomideopsis_annemiae
CCGTTTGCAGGTAAACAGATGGACCCACGAAGTC--CAGTTGAGTAGAGAATTCAAAT-T
TTTTAATTTGATCAGCA-ATTATTGTCTTTCACTTTCTCTGAAAGTAA--TGCATTTT--
CTCTACTCAC--GACGGAGCTCTGACCGTTTAAA-CTCGACTTTAACTACGT-AGGGTAG
CCTTAATTTGTGGTTGTCTCAC----GTTATT--GAGGTTCGTAAGTGA----AGTCATA
TTGAACGGTT----GAATTTCTTACTTAAT--TGTTATTCAGTTTGTTATTGAATGATAC
A-----TTAAGATTGT-CTTTCGACTT-TTACAGTTGAATCA---TTGACAATATCCAGA
GTAAGTAGGTCGGTCATCCATCTGACCCGTCTTGAAACACGGACCAAGGAGCTCAACATT
TGCGCAAGTCGCTCGGTCTTGAATAGGCCTGAGAGGCGAAATAAACATAATAGTATGATC
GCGCAATACTGACCTGCTTATTATGCTTA--ACGGCATTTAAGCGGAGTTTGAGCGTAAA
TGTTGATACCCGAAAGATGGTGAACTATACTTGGGCAGGACGAAGCCAGAGGAAACTCTG
GTGGAGGTCTGTCGCGGTTCTGACGTGCAAATCGATCGTCAGACCTGAGTATAGGGGCGA
AAGACTAATCGAACCATCTAGTAGCTGGTTCCTTCCGAAGTTTCCCTCAGGATAGCTGGT
ACTAAATTAA--ACTCTGTAGCATCCGGTAAAGCGAATGATTAGAGGTCTTGGGATCGAA
ACGATCTCAACCTATTCTCAAACTTTAAATGGGTGCGAG-GCTTGACTTTTTTGCTC---
--TGAAGTCTT----GCTTT---GTAAGAG-TTAGTACCAAGTGGGCCATTTTTGGTAAG
CAGAACTGGCGCTGTGGGATGAACCAAACGTCGAGATAAGGCACCAAATGCCG-ACGCTC
ATGAGACCCCATGAAAGGTGTTGGTTGCTATAGACAGCAACTCTTTATTTCGCTTTCGGC
GCCTGATCAGGTATAGTGGGAGCCAGCCTAAGAAGACTCATTCGATTAGAACTAGGACAA
CCGGGATCCCTTATATTTAACGACCAAATTTACAATACAGCCGTAACGGCTCACGCTTTT
ATTATAATCTTTTTTATAGTTATACCCATAATAATCGGAGGATTCGGAAATTGATTAGTT
CCCCTAATACTTAGAGCCCCAGATATGGCCTTTCCACGAATAAACAACATAAGCTTTTGG
CTTCTTCCCCCTTCTCTTACCCTCCTTTTAACAGGGTCCTTTACCTCATTAGGAGCAGGA
ACAGGTTGAACAGTTTATCCTCCTCTATCAAGCAATACTGCTCATGCTGGACCTTCCGTT
GACTTAACAATTTTTTCACTCCATCTAGCGGGAGCTTCGTCTATTTTAGGTGCTATTAAT
TTTTTAGCTACAATCTTAAACATAAAACCAAAATCTATAAAAATAGAACAAATCCCCCTG
TTCGTTTGATCTATCTTTATCACTACTATCTTACTTCTTCTTTCTCTACCTGTTTTAGCA
GGAGCTATCACTATACTTCTAACCGACCGAAACTTCAACACATCTTTTTTTGATCCCGCT
GGAGGTGGAGATCCAATTTTATACCAACA
>H506_Chelomideopsis_annemiae
CCGTTTGCAGGTAAACAGATGGACCCACGAAGTC--CAGTTGAGTAGAGAATTCAAAT-T
TTTTAATTTGATCAGCA-ATTATTGTCTTTCACTTTCTCTGAAAGTAA--TGCATTTT--
CTCTACTCAC--GACGGAGCTCTGACCGTTTAAA-CTCGACTTTAACTACGT-AGGGTAG
CCTTAATTTGTGGTTGTCTCAC----GTTATT--GAGGTTCGTAAGTGA----AGTCATA
TTGAACGGTT----GAATTTCTTACTTAAT--TGTTATTCAGTTTGTTATTGAATGATAC
A-----TTAAGATTGT-CTTTCGACTT-TTACAGTTGAATCA---TTGACAATATCCAGA
GTAAGTAGGTCGGTCATCCATCTGACCCGTCTTGAAACACGGACCAAGGAGCTCAACATT
TGCGCAAGTCGCTCGGTCTTGAATAGGCCTGAGAGGCGAAATAAACATAATAGTATGATC
GCGCAATACTGACCTGCTTATTATGCTTA--ACGGCATTTAAGCGGAGTTTGAGCGTAAA
TGTTGATACCCGAAAGATGGTGAACTATACTTGGGCAGGACGAAGCCAGAGGAAACTCTG
GTGGAGGTCTGTCGCGGTTCTGACGTGCAAATCGATCGTCAGACCTGAGTATAGGGGCGA
AAGACTAATCGAACCATCTAGTAGCTGGTTCCTTCCGAAGTTTCCCTCAGGATAGCTGGT
ACTAAATTAA--ACTCTGTAGCATCCGGTAAAGCGAATGATTAGAGGTCTTGGGATCGAA
ACGATCTCAACCTATTCTCAAACTTTAAATGGGTGCGAG-GCTTGACTTTTTTGCTC---
--TGAAGTCTT----GCTTT---GTAAGAG-TTAGTACCAAGTGGGCCATTTTTGGTAAG
CAGAACTGGCGCTGTGGGATGAACCAAACGTCGAGATAAGGCACCAAATGCCG-ACGCTC
ATGAGACCCCATGAAAGGTGTTGGTTGCTATAGACAGCAACTCTTTATTTCGCTTTCGGC
GCCTGATCAGGTATAGTGGGAGCCAGCCTAAGAAGACTCATTCGATTAGAACTAGGACAA
CCGGGATCCCTTATATTTAACGACCAAATTTACAATACAGCCGTAACGGCTCACGCTTTT
ATTATAATCTTTTTTATAGTTATACCCATAATAATCGGAGGATTCGGAAATTGATTAGTT
CCCCTAATACTTAGAGCCCCAGATATGGCCTTTCCACGAATAAACAACATAAGCTTTTGG
CTTCTTCCCCCTTCTCTTACCCTCCTTTTAACAGGGTCCTTTACCTCATTAGGAGCAGGA
ACAGGTTGAACAGTTTATCCTCCTCTATCAAGCAATACTGCTCATGCTGGACCTTCCGTT
GACTTAACAATTTTTTCACTCCATCTAGCGGGAGCTTCGTCTATTTTAGGTGCTATTAAT
TTTTTAGCTACAATCTTAAACATAAAACCAAAATCTATAAAAATAGAACAAATCCCCCTG
TTCGTTTGATCTATCTTTATCACTACTATCTTACTTCTTCTTTCTCTACCTGTTTTAGCA
GGAGCTATCACTATACTTCTAACCGACCGAAACTTCAACACATCTTTTTTTGATCCCGCT
GGAGGTGGAGATCCAATTTTATACCAACA
>H507_Chelomideopsis_annemiae
GCGTTTGCAGGTAAACAGATGGACCCACGAAGTC--CAGTTGAGTAGAGAATTCAAAT-T
TTTTAATTTGATCAGCA-ATTATTGTCTTTCACTTTCTCTGAAAGTAA--TGCATTTT--
CTCTACTCAC--GACGGAGCTCTGACCGTTTAAA-CTCGACTTTAACTACGT-AGGGTAG
CCTTAATTTGTGGTTGTCTCAC----GTTATT--GAGGTTCGTAAGTGA----AGTCATA
TTGAACGGTT----GAATTTCTTACTTAAT--TGTTATTCAGTTTGTTATTGAATGATAC
A-----TTAAGATTGT-CTTTCGACTT-TTACAGTTGAATCA---TTGACAATATCCAGA
GTAAGTAGGTCGGTCATCCATCTGACCCGTCTTGAAACACGGACCAAGGAGCTCAACATT
TGCGCAAGTCGCTCGGTCTTGAATAGGCCTGAGAGGCGAAATAAACATAATAGTATGATC
GCGCAATACTGACCTGCTTATTATGCTTA--ACGGCATTTAAGCGGAGTTTGAGCGTAAA
TGTTGATACCCGAAAGATGGTGAACTATACTTGGGCAGGACGAAGCCAGAGGAAACTCTG
GTGGAGGTCTGTCGCGGTTCTGACGTGCAAATCGATCGTCAGACCTGAGTATAGGGGCGA
AAGACTAATCGAACCATCTAGTAGCTGGTTCCTTCCGAAGTTTCCCTCAGGATAGCTGGT
ACTAAATTAA--ACTCTGTAGCATCCGGTAAAGCGAATGATTAGAGGTCTTGGGATCGAA
ACGATCTCAACCTATTCTCAAACTTTAAATGGGTGCGAG-GCTTGACTTTTTTGCTC---
--TGAAGTCTT----GCTTT---GTAAGAG-TTAGTACCAAGTGGGCCATTTTTGGTAAG
CAGAACTGGCGCTGTGGGATGAACCAAACGTCGAGATAAGGCACCAAATGCCG-ACGCTC
ATGAGACCCCATGAAAGGTGTTGGTTGCTATAGACAGCAACTCTTTATTTCGCTTTCGGC
GCCTGATCAGGTATAGTGGGAGCCAGCCTAAGAAGACTCATTCGATTAGAACTAGGACAA
CCGGGATCCCTTATATTTAACGACCAAATTTACAATACAGCCGTAACGGCTCACGCTTTT
ATTATAATCTTTTTTATAGTTATACCCATAATAATCGGAGGATTCGGAAATTGATTAGTT
CCCCTAATACTTAGAGCCCCAGATATGGCCTTTCCACGAATAAACAACATAAGCTTTTGG
CTTCTTCCCCCTTCTCTTACCCTCCTTTTAACAGGGTCCTTTACCTCATTAGGAGCAGGA
ACAGGTTGAACAGTTTATCCTCCTCTATCAAGCAATACTGCTCATGCTGGACCTTCCGTT
GACTTAACAATTTTTTCACTCCATCTAGCGGGAGCTTCGTCTATTTTAGGTGCTATTAAT
TTTTTAGCTACAATCTTAAACATAAAACCAAAATCTATAAAAATAGAACAAATCCCCCTG
TTCGTTTGATCTATCTTTATCACTACTATCTTACTTCTTCTTTCTCTACCTGTTTTAGCA
GGAGCTATCACTATACTTCTAACCGACCGAAACTTCAACACATCTTTTTTTGATCCCGCT
GGAGGTGGAGATCCAATTTTATACCAACA
>H508_Atractides_gibberipalpis
CCGTTTGCAGGGAAACAGATAGACCCACGAAGTC--CAGTTGGTTAAGAGATTCAAAT-T
ACTTTTGAAGCATTACT---------GGTTACTCATGTATTTGAGTGATCTGCATTTC--
TCTTAACCAC--GATGGAGCTCTGACTTCTTG---CAATTACTTGATCGTTT-AAGGCAA
TCCTTTATTATGGTCCTCATTT------------TAAGGGTTTACGTGA---GAGTATTG
GCAAGAGGTT----GAACTTCTTAC--ATT--TGTTGTTCAGTTTGTCGTAGAATACATT
A------TATATGTGT-TTTTGAGCTT-TCTGAGTGAAATTGC---AAATGATATCCAGA
GTAAGTAGGTCGGTCATCTATCTGACCCGTCTTGAAACACGGACCAAGGAGCCCAACAAT
TGCGCGAGTCGCTCGGTCTTGAATAGGCCTGAGAGGCGAAATAAACATAATGGTATGATC
GCGCAATACCGACCTGCTTTATTTGCTTT---TTGCAAAAAAGTGGCGTTTGAGCGTAAT
TGTTGGTACCCGAAAGATGGTGAACTATACTTGGGCAAGACGAAGCCAGAGGAAACTCTG
GTGGAGGTCTGTAGCGATTCTGACGTGCAAATCGATCGTCAGACCTGAGTATAGGGGCGA
AAGACTAATCGAACCATCTAGTAGCTGGTTCCCTCCGAAGTTTCCCTCAGGATAGCTAGT
ACCA-------AACTCTGTAGCATCCGGTAAAGCGAATGATTAGAGGTATTGGGATCGAA
ACGATCTCAACCTATTCTCAAACTTTAAATGGGTGCGAA-GCATGACTTTTTTAAT----
--TAAAGTCTT----GCTTT---GTAAGAG--TGGTACTAAGTGGGCCATTTTTGGTAAG
CAGAACTGGCGATGTGGGATGAACCAATCGTAGAGTTAAGGCACCAAATGCCG-ACGCTC
ATGAGACCCCATGAAAGGTGTTGGTTGCTTCAGACAGCAACTATATACTTAGCATTCGGA
ACTTGATCTGGAGTCTTAGGGGCCAGATTTAGACTTCTAATTCGTATAGAACTTTCTCAA
CCGGGTGGATTACTAAAGAATGAACAACTATATAATACTATCATCACATCTCACGCATTT
GTAATGATTTTTTTTGCCGTTATGCCAATTTTAATTGGGGGATTCGGAAACTGACTAGTC
CCAATCATAATGAATTACCCAGACATAGCATTTCCCCGAATAAACAATATAAGATTTTGA
CTATTACCTCCCTCTTTATTTTTACTTATTTCAAGCTCAATCGTAGGAATAGGTGCTGGA
ACAGGATGAACAGTCTACCCTCCCCTATCAGACAGAGACTTTCATACAGACGCTTCAGTC
GACTTGATGATTTTCTCTCTTCATCTAGCTGGTATTTCCTCTATCTTAGGAGGGATTAAT
TTTTTTATGACAATAACAGTCGAAGACCTTACATGAAAAAGAGCTATAAAAATCCCATTA
TTTGTATGAGCAACAGCATTTACAGGCCTTCTTATTATTCTATCTCTGCCGATTTTAGCA
AGAGGAATCACGATACTCCTTACAGACCGTAACTTAAATAGATCATTCTTTGATCCATCA
GGAGGTGGAGATCCCATCTTTTTCCAACA
>H511_Parathyas_palustris
CCGCATGCAGGTAAACAGATGGACCCACGAAGTC--CTGTTGATCAAGAGATTCATAT-A
TTTCAAAAGGCGAAGTG-AGCAGTG-AGGTCCTCAC----GGAGTTAACTTGCATTTC--
TCTTGATCAC--GCTGGAGCTCTGACTATTCTA--ACAGACTTTAACTGCTT-AGAGCCG
CCTTTGATTGTGGTCAATTCAC----TTTCTT--AGGTGAAGTAAGTGA----AGTCATA
TTGAGTAGTT----GAAACACTTAC--AAT--TGTTTTTCAGGTTGTCGTCAAAGATAGA
GG----CAATGTATGT-CTTTCGACTC-TCGTAGTTGAATCA------ATGATATCCAGA
GTAAGTAGGTCGGTCATCCATCTGACCCGTCTTGAAACACGGACCAAGGAGTCCAACATT
TACGCAAGTCGCTCGGTCTTGCACAGGCCAGAGAGGCGAAATAAACATAATGGTATGATC
GCGCAATACCGACCTGCTTATCTTGCCTT--TTGACAAGTAAGCGGAGTCTGAGCGTAAA
TGTTGGTACCCGAAAGATGGTGAACTATACTTGGGCAAGACGAAGCCAGAGGAAACTCTG
GTGGAGGTCTGTAGCGATTCTGACGTGCAAATCGATCGTCAGACCTGAGTATAGGGGCGA
AAGACTAATCGAACCATCTAGTAGCTGGTTCCTTCCGAAGTTTCCCTCAGGATAGCTGAC
ACTAATAC----ACTCTGTAGCATCCGGTAAAGCGAATGATTAGAGGTCTTGGGATCGAA
ACGATCTCAACCTATTCTCAAACTTTAAATGGGTGCGAG-GCTTGACTTTTTTGCTC---
--TAAAGTCTT----GCTTC---GTAAGAG--TAGTGTCAAGTGGGCCATTTTTGGTAAG
CAGAACTGGCGCTGTGGGATGAACCAAACGTTGAGTTAAGGCACCAAATGCCG-ACGCTC
ATGAGACCCCATGAAAGGTGTTGGTTGCTATAGACAGCAACCCTCTACTTCGCTTTTGGA
GCATGATCTGGTATAGTGGGAGCCAGCCTTAGAACCCTAATCCGCTTAGAACTGGGGCAA
CCAGGATCCCTAATTGGAAGAGACCAAATTTATAACACAATTGTAACAGCCCATGCATTT
GTCATAATTTTTTTTATAGTTATACCAATAATGATTGGAGGTTTTGGAAACTGATTGGTA
CCCTTAATATTAAGTGCTCCAGATATAGCATTCCCACGAATAAATAATATAAGATTTTGA
CTTTTACCACCTTCTTTAACACTTCTGCTAACAAGTTCTTTTACCTCATTGGGGGCAGGC
ACAGGGTGAACGGTATACCCCCCTCTATCGGGTAATTTAGCCCATGCAGGCCCGTCAGTA
GACTTAACAATCTTTTCCTTACATTTAGCAGGGATTTCCTCAATTTTAGGGGCTATTAAT
TTCATAGCTACAATTATTAATATAAAACCAAAATCCATAAAAATAGAACAAATTCCTCTA
TTTGTGTGATCTATCTTCATCACAACCATTCTTTTACTCCTTTCATTACCAGTTCTTGCT
GGAGCCATCACAATACTCTTAACAGATCGAAACTTTAATACATCATTTTTTGATCCTGCA
GGAGGAGGGGATCCTATCCTATATCAACA
>H512_Panisus_michaeli
CCGCTTGCAGGTAAACAGATGGACCCACGAAGTC--CTGTTGAGTAAGAGATTCATAT-C
TTCTAAGAGACGAAGTG-TGCAGTA-AGGTCCTTCATA--GGAGTGCACTTGCATTTC--
TCTTGCTCAC--GTTGGAGCTCTGACTACTCTA--ACAGACTTTAACTGCTT-ATGTCAG
CCTTTGAGTGTGGTCAATTCAC----ACTTGA--AGGTGAAGTAAGTGA----AGTCATA
TTGAGTAGTT----GAATTTCTTAC--TTAAAAGTTTTTCAGGTTGTCGTCAAAGATGAA
GG----CAGTGAAGTG-CTTTCGACTC-TTGTAGTTGAATCA------ATGATATCCAGA
GTAAGTAGGTCGGTCATCCATCTGACCCGTCTTGAAACACGGACCAAGGAGTCCAACATT
TGCGCGAGTCGCTCGGTCTTGAATAGGCCTGAGAGGCGAAATAAACATAATGGTATGATC
GCGCAATACCAACCTGCTTATCTTGCCTT--TTGACAGGGAAGCGGAGTTTGAGCGTAAA
TGTTGGTACCCGAAAGATGGTGAACTATACTTGGGCAAGACGAAGCCAGAGGAAACTCTG
GTGGAGGTCTGTAGCGATTCTGACGTGCAAATCGATCGTCAGACCTGAGTATAGGGGCGA
AAGACTAATCGAACCATCTAGTAGCTGGTTCCTTCCGAAGTTTCCCTCAGGATAGCTGGC
ACCAATAA----ACTCTGTAGCATCCGGTAAAGCGAATGATTAGAGGTATTGGGATCGAA
ACGATCTCAACCTATTCTCAAACTTTAAATGGGTGCGAG-GCTTGACTTTTTTGCTC---
--TAAAGTCTT----GCTTC---GTAAGAG--TGGTGCCAAGTGGGCCATTTTTGGTAAG
CAGAACTGGCGCTGTGGGATGAACCAAACGCTGAGTTAAGGCACCAAATGCTG-ACGCTC
ATGAGACCCCATGAAAGGTGTTGGTTGCTATAGACAGCAACTCTTTACTTCGCTTTTGGT
ACCTGATCAGGAATAGTTGGATCGAGACTAAGATCCCTAATTCGTTTAGAATTAGGACAA
CCAGGGTCTTTTTTAGGAAACGATCAAATTTATAATGTAATTGTAACATCCCACGCTTTC
ATCATAATCTTTTTTATAGTTATACCTATAATAATCGGAGGATTCGGAAACTGACTAATT
CCAATAATAATAGTAACTCCAGATATAGCATTTCCACGCATAAATAACATAAGATTTTGA
CTCCTCCCTCCATCTCTAACTCTCATAATTTCAAGCTCTTTCACTTCAATAGGAGCAGGA
ACCGGGTGAACAGTATATCCTCCATTATCAAGAAACTTAGCCCATTCAGGACCATCAGTA
GACCTAGCAATCTTTTCATTACATCTTGCTGGTGTATCATCTATTTTAGGAGCAATTAAT
TTTATAGCAACCATCCTTAATATAAAACCAAAAACTGTTAAACCTGAACAGGCTCCTTTA
TTTGTTTGATCAATTTTTATCACAACAACCCTTTTACTTCTATCTCTTCCAGTATTAGCA
GGTGCAATTACAATACTTCTAACAGATCGAAATTTCAACACATCCTTTTTTGACCCCTCT
GGAGGGGGAGACCCAATCCTGTATCAACA
>H513_Panisus_torrenticolus
CCGCTTGCAGGTAAACAGATGGACCCACGAAGTC--CTGTTGAGTGAGAGATTCATAT-C
TTCCAAGAGACGAAGTG-TGCAGTA-AGGTCCTTCATA--GGAGTGCGCTTGCATTTC--
TCTTGCTCAC--GTTGGAGCTCTGACTACTCTA--ACAGACTTTAACTGCTT-AGGGCCG
CCTTTGAGTGTGGTCAACTCAC----ACTCGA--AGGTGAAGTAAGTGA----AGTCATA
TTGAGTAGTT----GAATTACTTAC--TGTAAAGTTTTTCAGGTTGTCGTCAAAGATGAA
GG----CAGTGAAGTG-CTTTCGACTC-TCGTAGTTGAATCA------ATGATATCCAGA
GTAAGTAGGTCGGTCATCCATCTGACCCGTCTTGAAACACGGACCAAGGAGTCCAACATT
TGCGCGAGTCGCTCGGTCTTGAATAGGCCTGAGAGGCGAAATAAACATAATGGTATGATC
GCGCAATACCAACCTGCTTATCTTGCCTT--TTGACAGGGAAGCGGAGTTTGAGCGTAAA
TGTTGGTACCCGAAAGATGGTGAACTATACTTGGGCAAGACGAAGCCAGAGGAAACTCTG
GTGGAGGTCTGTAGCGATTCTGACGTGCAAATCGATCGTCAGACCTGAGTATAGGGGCGA
AAGACTAATCGAACCATCTAGTAGCTGGTTCCTTCCGAAGTTTCCCTCAGGATAGCTGGC
ACTAACAC----ACTCTGTAGCATCCGGTAAAGCGAATGATTAGAGGTATTGGGATCGAA
ACGATCTCAACCTATTCTCAAACTTTAAATGGGTGCGAG-GCTTGACTTTTTTGCTC---
--TAAAGTCTT----GCTTC---GTAAGAG--TAGTGCCAAGTGGGCCATTTTTGGTAAG
CAGAACTGGCGCTGTGGGATGAACCAAACGCTGAGTTAAGGCACCAAATGCTG-ACGCTC
ATGAGACCCCATGAAAGGTGTTGGTTGCTATAGACAGCAACTCTTTACTTCGCTTTCGGA
GCATGATCAGGGATAATGGGAGCTAGTTTAAGATCCTTAATCCGACTAGAATTAGGACAA
CCAGGATCCCTTTTAGGAAATGATCAAATCTATAATGTAATTGTAACAGCTCATGCTTTT
ATCATAATTTTTTTTATAGTTATACCAATAATAATCGGTGGTTTTGGGAATTGATTAGTA
CCTATAATAATAATAACACCTGATATAGCATTTCCACGAATAAATAACATAAGATTTTGA
TTGCTTCCACCATCTTTAATCTTAATAGTATCAAGATCATTTTCTTCAATAGGGGCAGGA
ACAGGGTGAACAGTATATCCACCATTATCAAGAAACATCGCTCATTCAGGACCTTCTGTT
GACTTAGCCATTTTTTCTCTTCATTTAGCGGGAGTATCTTCTATTTTAGGAGCTATTAAT
TTTATAGCAACAATTGTAAATATAAAACCTAATACTATAAGAATAGAACAAGTACCATTA
TTTGTTTGATCAATCTTTATTACAACCACCCTCCTTCTTTTATCTCTTCCAGTTCTAGCT
GGAGCCATTACCATACTTCTAACAGATCGAAATTTCAATACATCATTCTTTGATCCATCA
GGAGGAGGAGACCCAATTTTATATCAACA
>H514_Feltria_menzeli
CCGCTTGCAGGGAAACAGATGGACCCACGAAGTC--CAGTTGATCATAAGATTCATAT-C
TTCTTATTTGCTATATGTATGAGTG-CTATATCTCTTAGTGGATATACCTTGCATTTT--
TTATGATCAC--GATGGAGCTCTGACTTCTCTA--ACCTAACTTGATTGTTT-AAGGCAG
CATCGTTTTGTGGTCATTTCACTTAACTTTGT--------TTACACTCA----AGTTGAA
TAGAGAGGAT----GAATTACTAACA-TGT-ATGTTGATCAGGTTGTCCTTCAGGGCATG
GA-----TGAATGTAAAACTTTGTCTC-TTGTAGTCAAATCA------ATGATATCCAGA
GTAAGTAGGTCGGTCATCCATCTGACCCGTCTTGAAACACGGACCAAGGAGCCCAACAAC
TACGCAAGTCGCTCAGTCTTGTTTAGGCTAGAGAGGCGAAATAAACATAATGGTATGATC
GCGCAATACCAACCTGCTTTATATGCTTT-CCTTGCATTAAAGTGGCGTTTGAGCGTAAT
TGTTGGTACCCGAAAGATGGTGAACTATACTTGGGCAAGACGAAGCCAGAGGAAACTCTG
GTGGAGGTCTGTAGCGATTCTGACGTGCAAATCGATCGTCAGACCTGAGTATAGGGGCGA
AAGACTAATCGAACCATCTAGTAGCTGGTTCCCTCCGAAGTTTCCCTCAGGATAGCTGGT
ACTAATACAA--ACTCTGTAGCATCTGGTAAAGCGAATGATTAGAGGTATTGGGATCGAA
ACGATCTCAACCTATTCTCAAACTTTAAATGGGTGCGAA-GTATGACTTTTTTTGCT---
--TAAAGCCTT----ACTTT---GTAAGAG--GAGTACCAAGTGGGCCATTTTTGGTAAG
CAGAACTGGCGCTGTGGGATGAACCAAACATTGAGTTAAGGAACCCAATGCTG-ACGCTC
ATGAGACCCCAGAAAAGGTGTTGGTTGCTATAGACAGCAACTCTATATTTTGCATTTGGG
AGATGAGCAGGAATACTAGGGGCCAGATTAAGATCAGTAATCCGACTAGAATTAGGGCAA
CCAGGATCATTAATCGGGAATGATCAAATTTATAACACTATTGTAACAGCACACGCATTT
ATCATAATTTTTTTTATAGTAATACCTATAATAATCGGCGGTTTTGGAAATTGATTAGTT
CCCCTTATGATTAGAGCACCTGATATAGCTTTTCCACGAATAAATAATATAAGATTTTGA
CTTTTACCTCCTGCTCTTCTTCTACTAACAATAGGATCCTTAACTTCTATAGGAGCAGGA
ACTGGATGAACTGTTTATCCGCCCCTATCAAGTAATATCTCCCATGCTGGCCCATCAGTT
GACTTATCAATTTTCTCTCTTCATTTAGCAGGAATCTCTTCAATCCTCGGAGCCATCAAT
TTTATAGCCACTATTTTAAACATAAAACCAAACCACATAAAATTAGAACAAATGCCTCTC
TTTGTTTGATCAATTTTTATTACAACTATTTTACTACTTCTATCCCTTCCAGTCCTCGCA
GGAGCAATTACAATACTACTTACAGACCGAAATTTTAATACTTCATTTTTTGACCCTGCT
GGGGGGGGAGACCCAATTCTTTACCAACA
>H516_Bandakia_cf_concretaB
CCACTTGCAGGTAAACAGATGGACCCACGAAGTC--CTGTTGAACGGGAGATTCACAT-T
TTTCGAGAGATGTTTGT-TGCACTC-TTGTCCCTTAAC--GGGAGAGGATTGCATTTC--
TCTCGTTCAC--GCTGGAGCTCTGACCGCTCA---ACTGACTTTAACTGCTT-GGTGCGA
TCTTTGAATGTGGATTCTTCAC----ATTC----AGGGAAGGTAAGTTA----AGTCA-G
CCGAGTGGGT----GAATTACTTACA-----TTGTCATTCAGGTTGTCGTCAGAGGCAGT
G------ATTGAGGGA-ACTTCGGCTC-TTGTAGTTGAACCA------ACGATATCCAGA
GTAAGTAGGTCGGTCATCCATCTGACCCGTCTTGAAACACGGACCAAGGAGCCCAACAAT
TGCGCGAGTCGCTCGGTCTTGCATAGGCCTGAGAGGCGAAATAAACATAACGGTATGATC
GCGCAATACCAACCTGCTTATCTTGCCTT--TTGACAAGTAAGCGGAGTTCGAGCGTAAT
TGTTGGTACCCGAAAGATGGTGAACTATACTTGGGCAAGACGAAGCCAGAGGAAACTCTG
GTGGAGGTCTGTAGCGATTCTGACGTGCAAATCGATCGTCAGACCTGAGTATAGGGGCGA
AAGACTAATCGAACCATCTAGTAGCTGGTTCCCTCCGAAGTTTCCCTCAGGATAGCTGGT
ACTAGGA-----ACTCTGTAGCACCCGGTAAAGCGAATGATTAGAGGTCTTGGGATCGAA
ACGATCTCAACCTATTCTCAAACTTTAAATGGGTGCGAG-GCATGACTTTTTTGCAT---
--TAAAGTCTT----GCTTC---GTAAGAG--TAGTGCCAAGTGGGCCATTTTTGGTAAG
CAGAACTGGCGCTGTGGGATGAACCAAACGCAGAGTTAAGGAACCTAATGCCG-ACGCTC
ATGAGACCCCATGAAAGGTGTTGGTTGCTATAGACAGCAACTATATATTTTGCATTAGGA
GCTTGATCAGGTATAATAGGAGCAAGCTTAAGAATATTAATTCGATTAGAATTAGGACAT
CCTGGAACTTTAATTGGAAGAGATCAAATTTATAATACAATTGTAACAGCTCATGCTTTC
ATTATAATTTTCTTTATAGTAATACCAATAATAATTGGAGGTTTTGGTAATTGATTAGTA
CCTTTAATAATTAGAGCCCCTGATATAGCATTCCCACGAATAAATAATATAAGATTTTGA
TTATTGCCTCCTTCACTCATTTTATTAGTCTCTGGATCATATACTTCAATAGGGGCTGGC
ACAGGGTGAACTGTATATCCTCCTTTATCAAATAATTTAGCACATAGAGGTCCATCAGTA
GACTTAACAATTTTTTCTTTACATTTAGCTGGTATTTCCTCGATTTTAGGGGCCATTAAT
TTTATAGCAACAATTATAAATATAAAATCTAAAACGATGAAAATAGAACAAATTCCTCTA
TTTGTTTGATCTATTTTTATTACAACAATTTTATTATTATTATCATTACCTGTATTAGCT
GGAGCCATTACTATACTATTAACAGATCGAAATTTCAATACATCATTTTTTGACCCAGCA
GGAGGAGGAGACCCAATTCTATATCAACA
>H517_Bandakia_cf_concretaB
CCACTTGCAGGTAAACAGATGGACCCACGAAGTC--CTGTTGAACGGGAGATTCACAT-T
TTTCGAGAGATGTTTGT-TGCACTC-TTGTCCCTTAAC--GGGAGAGGATTGCATTTC--
TCTCGTTCAC--GCTGGAGCTCTGACCGCTCA---ACTGACTTTAACTGCTT-GGTGCGA
TCTTTGAATGTGGATTCTTCAC----ATTC----AGGGAAGGTAAGTTA----AGTCA-G
CCGAGTGGGT----GAATTACTTACA-----TTGTCATTCAGGTTGTCGTCAGAGGCAGT
G------ATTGAGGGA-ACTTCGGCTC-TTGTAGTTGAACCA------ACGATATCCAGA
GTAAGTAGGTCGGTCATCCATCTGACCCGTCTTGAAACACGGACCAAGGAGCCCAACAAT
TGCGCGAGTCGCTCGGTCTTGCATAGGCCTGAGAGGCGAAATAAACATAACGGTATGATC
GCGCAATACCAACCTGCTTATCTTGCCTT--TTGACAAGTAAGCGGAGTTCGAGCGTAAT
TGTTGGTACCCGAAAGATGGTGAACTATACTTGGGCAAGACGAAGCCAGAGGAAACTCTG
GTGGAGGTCTGTAGCGATTCTGACGTGCAAATCGATCGTCAGACCTGAGTATAGGGGCGA
AAGACTAATCGAACCATCTAGTAGCTGGTTCCCTCCGAAGTTTCCCTCAGGATAGCTGGT
ACTAGGA-----ACTCTGTAGCACCCGGTAAAGCGAATGATTAGAGGTCTTGGGATCGAA
ACGATCTCAACCTATTCTCAAACTTTAAATGGGTGCGAG-GCATGACTTTTTTGCAT---
--TAAAGTCTT----GCTTC---GTAAGAG--TAGTGCCAAGTGGGCCATTTTTGGTAAG
CAGAACTGGCGCTGTGGGATGAACCAAACGCAGAGTTAAGGAACCTAATGCCG-ACGCTC
ATGAGACCCCATGAAAGGTGTTGGTTGCTATAGACAGCAACTATATATTTTGCATTAGGA
GCTTGATCAGGTATAATAGGAGCAAGCTTAAGAATATTAATTCGATTAGAATTAGGCCAT
CCTGGAACTTTAATTGGAAGAGATCAAATTTATAATACAATTGTAACAGCTCATGCTTTC
ATTATAATTTTCTTTATAGTAATACCAATAATAATTGGAGGTTTTGGTAATTGATTAGTA
CCTTTAATAATTAGAGCCCCTGATATAGCATTCCCACGAATAAATAATATAAGATTTTGA
TTATTGCCTCCTTCACTCATTTTATTAGTCTCTGGATCATATACTTCAATAGGGGCTGGC
ACAGGGTGAACTGTATATCCTCCTTTATCAAATAATTTAGCACATAGAGGTCCATCAGTA
GACTTAACAATTTTTTCTTTACATTTAGCTGGTATTTCCTCGATTTTAGGGGCCATTAAT
TTTATAGCAACAATTATAAATATAAAATCTAAAACGATGAAAATAGAACAAATTCCTCTA
TTTGTTTGATCTATTTTTATTACAACAATTTTATTATTATTATCATTACCTGTATTAGCT
GGAGCCATTACTATACTATTAACAGATCGAAATTTCAATACATCATTTTTTGACCCAGCA
GGAGGAGGAGACCCAATTCTATATCAACA
>H521_Wandesia_cf_racovitzaiA
CCGCTTGCAGGTAAACAGATGGACCCACGAAGTC--CTGTTGAGTGAAGGATTCAAAT-T
TTTGAGTTCGCATAGGC-GGCAGCT-AAAGACCTCATTGAGGAGTTTACTTGCATTTC--
TTTCACTCAC--GTTGGAGCTCTGACTGCTTA---ACAGACTTTAACTGCTT-TGTGCC-
CCTGTAAGTGTGGTCAACTCAC----ACTACATCAGGTGAAGTAAGTGA----AGTCACA
CTGAGCAGGT----GAAATTTCTACG-ACA--TGTGTTTCAGGTCGTCGCCAAAGATGAA
TG----CCTTGTATGT-CTTTCGACTC-TTGTAGTTGAATCA------GTGACATCCAGA
GTAAGTAGGTCGGTCATCCATCTGACCCGTCTTGAAACACGGACCAAGGAGTCCAACATT
TACGCGAGTCGCTCGGTCTTGAATAGGCCTGAGAGGCGAAATAAACATAATGGTATGATC
GCGCAATACCAACCTGCTTATGTTGCCTT--TTGACAACAAAGCGGAGTTTGAGCGTATA
TGTTGGTACCCGAAAGATGGTGAACTATACTTGGGCAGGACGAAGCCAGAGGAAACTCTG
GTGGAGGTCCGTAGCGATTCTGACGTGCAAATCGATCGTCAGACCTGAGTATAGGGGCGA
AAGACTAATCGAACCATCTAGTAGCTGGTTCCCTCCGAAGTTTCCCTCAGGATAGCTGGT
ACTAATACA---ACTCTGTAGCATCCGGTAAAGCGAATGATTAGAGGTCTTGGGATCGAA
ACGATCTCAACCTATTCTCAAACTTTAAATGGGTGCGAG-GCTCGACTTTTTTGCTC---
--TAAAGTCTT----GCTTC---GTAAGAG--TAGTACCAAGTGGGCCATTTTTGGTAAG
CAGAACTGGCGCTGTGGGATGAACCAAACAGAGAGTTAAGGTACCAAATGCTG-ACGCTC
ATGAGACCCCATGAAAGGTGTTGGTTGCTATAGACAGCAACAATTTATTTTGCCTTTGGG
GCTTGAGCTGGAATAGTCGGAGCAAGCCTCAGCTCCCTAATCCGACTAGAGCTAGGTCAA
CCCGGAGCCTTTTTAAACAACAATCAAGCATATAATGTAATTGTAACTTCCCATGCTTTT
GTCATAATCTTTTTTATAGTCATACCTATGATAATCGGGGGATTCGGTAATTGGCTAGTG
CCTTTAATGCTGTCTGCCCCAGACATAGCCTTCCCTCGTATAAATAATATAAGCTTCTGA
CTTTTACCCCCCTCCCTTACCTTACTTCTAGCAAGTTCAATCACCTTATTGGGGGCTGGA
ACAGGGTGGACAGTCTACCCTCCCTTATCGGGAAACTCAGGGCACGTTGGGCCTGCCGTC
GACTTAACAATTTTCTCTCTCCATTTAGCAGGGATCTCTTCCGTCTTAGGGGCAATTAAC
TTTTTAGCAACAATTTTTAATATAATACCAAAAGCTATTAGGATTGAGCAACTCCCCCTA
TTTGTTTGGTCCATCTTATTTACTGCTATTCTTTTACTCCTATCTTTACCTGTACTAGCT
GGAGCAATTACTATGCTCTTAACTGACCGAAATTTTAATACTTCATTCTTTGACCCTGCA
GGGGGAGGGGACCCCGTAATATATCAACA
>H522_Wandesia_cf_racovitzaiA
CCGCTTGCAGGTAAACAGATGGACCCACGAAGTC--CTGTTGAGTGAAGGATTCAAAT-T
TTTGAGTTCGCATAGGC-GGCAGCT-AAAGACCTCATTGAGGAGTTTACTTGCATTTC--
TTTCACTCAC--GTTGGAGCTCTGACTGCTTA---ACAGACTTTAACTGCTT-TGTGCC-
CCTGTAAGTGTGGTCAACTCAC----ACTACATCAGGTGAAGTAAGTGA----AGTCACA
CTGAGCAGGT----GAAATTTCTACG-ACA--TGTGTTTCAGGTCGTCGCCAAAGATGAA
TG----CATTGTATGT-CTTTCGACTC-TTGTAGTTGAATCA------GTGACATCCAGA
GTAAGTAGGTCGGTCATCCATCTGACCCGTCTTGAAACACGGACCAAGGAGTCCAACATT
TACGCGAGTCGCTCGGTCTTGAATAGGCCTGAGAGGCGAAATAAACATAATGGTATGATC
GCGCAATACCAACCTGCTTATGTTGCCTT--TTGACAACAAAGCGGAGTTTGAGCGTATA
TGTTGGTACCCGAAAGATGGTGAACTATACTTGGGCAGGACGAAGCCAGAGGAAACTCTG
GTGGAGGTCCGTAGCGATTCTGACGTGCAAATCGATCGTCAGACCTGAGTATAGGGGCGA
AAGACTAATCGAACCATCTAGTAGCTGGTTCCCTCCGAAGTTTCCCTCAGGATAGCTGGT
ACTAATACA---ACTCTGTAGCATCCGGTAAAGCGAATGATTAGAGGTCTTGGGATCGAA
ACGATCTCAACCTATTCTCAAACTTTAAATGGGTGCGAG-GCTCGACTTTTTTGCTC---
--TAAAGTCTT----GCTTC---GTAAGAG--TAGTACCAAGTGGGCCATTTTTGGTAAG
CAGAACTGGCGCTGTGGGATGAACCAAACAGAGAGTTAAGGTACCAAATGCTG-ACGCTC
ATGAGACCCCATGAAAGGTGTTGGTTGCTATAGACAGCAACAATTTATTTTGCCTTTGGA
GCTTGAGCTGGGATAGTCGGAGCAAGCCTCAGCTCCCTAATCCGGCTAGAGCTAGGCCAA
CCCGGAGCCTTTTTAAACAACAATCAAGCATACAATGTAATTGTAACTTCCCATGCTTTT
GTCATAATCTTCTTTATAGTTATACCTATAATAATCGGGGGATTTGGTAATTGGCTAGTG
CCTTTAATGCTGTCCGCCCCAGACATAGCTTTCCCTCGTATAAATAATATAAGCTTCTGA
CTTTTACCGCCCTCCCTTACCTTACTTCTAGCAAGTTCAATCACCTCATTAGGGGCTGGA
ACAGGATGAACAGTTTACCCTCCCTTATCAGGAAACTCAGGGCACGTTGGGCCTGCCGTC
GACTTAACAATTTTCTCTCTTCATTTAGCAGGAATCTCTTCCATCTTAGGGGCAATTAAC
TTTTTAGCAACAATTTTTAATATAATACCAAAAGCTATTAAGATTGAGCAACTCCCCCTA
TTCGTTTGGTCCATCTTATTCACTGCTATTCTTTTACTCCTATCTTTACCTGTACTAGCT
GGAGCAATTACTATACTCTTAACTGACCGAAATTTTAATACTTCATTCTTTGACCCTGCA
GGGGGAGGAGACCCCGTAATATACCAACA
>H523_Wandesia_cf_racovitzaiA
CCGCTTGCAGGTAAACAGATGGACCCACGAAGTC--CTGTTGAGTGAAGGATTCAAAT-T
TTTGAGTTCGCATAGGC-GGCAGCT-AAAGACCTCATTGAGGAGTTTACTTGCATTTC--
TTTCACTCAC--GTTGGAGCTCTGACTGCTTA---ACAGACTTTAACTGCTT-TGTGCC-
CCTGTAAGTGTGGTCAACTCAC----ACTACATCAGGTGAAGTAAGTGA----AGTCACA
CTGAGCAGGT----GAAATTTCTACG-ACA--TGTGTTTCAGGTCGTCGCCAAAGATGAA
TG----CATTGTATGT-CTTTCGACTC-TTGTAGTTGAATCA------GTGACATCCAGA
GTAAGTAGGTCGGTCATCCATCTGACCCGTCTTGAAACACGGACCAAGGAGTCCAACATT
TACGCGAGTCGCTCGGTCTTGAATAGGCCTGAGAGGCGAAATAAACATAATGGTATGATC
GCGCAATACCAACCTGCTTATGTTGCCTT--TTGACAACAAAGCGGAGTTTGAGCGTATA
TGTTGGTACCCGAAAGATGGTGAACTATACTTGGGCAGGACGAAGCCAGAGGAAACTCTG
GTGGAGGTCCGTAGCGATTCTGACGTGCAAATCGATCGTCAGACCTGAGTATAGGGGCGA
AAGACTAATCGAACCATCTAGTAGCTGGTTCCCTCCGAAGTTTCCCTCAGGATAGCTGGT
ACTAATACA---ACTCTGTAGCATCCGGTAAAGCGAATGATTAGAGGTCTTGGGATCGAA
ACGATCTCAACCTATTCTCAAACTTTAAATGGGTGCGAG-GCTCGACTTTTTTGCTC---
--TAAAGTCTT----GCTTC---GTAAGAG--TAGTACCAAGTGGGCCATTTTTGGTAAG
CAGAACTGGCGCTGTGGGATGAACCAAACAGAGAGTTAAGGTACCAAATGCTG-ACGCTC
ATGAGACCCCATGAAAGGTGTTGGTTGCTATAGACAGCAACAATTTATTTTGCCTTTGGA
GCTTGAGCTGGGATAGTCGGAGCAAGCCTCAGCTCCCTAATCCGGCTAGAACTAGGTCAA
CCCGGAGCCTTTTTAAACAACAATCAAGCATACAATGTAATTGTAACTTCCCATGCTTTT
GTCATAATCTTCTTTATAGTTATACCTATAATAATCGGGGGATTTGGTAATTGGCTAGTG
CCTTTAATGCTGTCTGCCCCAGACATAGCTTTCCCTCGTATAAATAATATAAGCTTCTGA
CTTTTACCGCCCTCCCTTACCTTACTTCTAGCAAGTTCAATCACCTCATTAGGGGCTGGA
ACAGGATGAACAGTTTACCCTCCCTTATCAGGAAACTCAGGGCACGTTGGGCCTGCCGTC
GACTTAACAATTTTCTCTCTTCATTTAGCAGGAATCTCTTCCATCTTAGGGGCAATTAAC
TTTTTAGCAACAATTTTTAATATAATACCAAAAGCTATTAAGATTGAGCAACTCCCCCTA
TTCGTTTGGTCCATCTTATTCACTGCTATTCTTTTACTCCTATCTTTACCTGTACTAGCT
GGAGCAATTACTATACTTTTAACTGACCGAAATTTTAATACTTCATTCTTTGACCCTGCA
GGAGGAGGAGACCCCGTAATATACCAACA
>H524_Wandesia_cf_racovitzaiB
CCGCTTGCAGGTAAACAGATGGACCCACGAAGTC--CTGTTGAGTGAAGGATTCAAAT-T
TTTGAGTTCGCATAGGC-GGCAGCT-AAAGACCTCATTGAGGAGTTTACTTGCATTTC--
TTTCACTCAC--GTTGGAGCTCTGACTGCTTA---ACAGACTTTAACTGCTT-TGTGCC-
CCTGTAAGTGTGGTCAACTCAC----ACTACATCAGGTGAAGTAAGTGA----AGTCACA
CTGAGCAGGT----GAAATTTCTACG-ACA--TGTGTTTCAGGTCGTCGCCAAAGATGAA
TG----CATTGTATGT-CTTTCGACTC-TTGTAGTTGAATCA------GTGACATCCAGA
GTAAGTAGGTCGGTCATCCATCTGACCCGTCTTGAAACACGGACCAAGGAGTCCAACATT
TACGCGAGTCGCTCGGTCTTGAATAGGCCTGAGAGGCGAAATAAACATAATGGTATGATC
GCGCAATACCAACCTGCTTATGTTGCCTT--TTGACAACAAAGCGGAGTTTGAGCGTATA
TGTTGGTACCCGAAAGATGGTGAACTATACTTGGGCAGGACGAAGCCAGAGGAAACTCTG
GTGGAGGTCCGTAGCGATTCTGACGTGCAAATCGATCGTCAGACCTGAGTATAGGGGCGA
AAGACTAATCGAACCATCTAGTAGCTGGTTCCCTCCGAAGTTTCCCTCAGGATAGCTGGT
ACTAATACA---ACTCTGTAGCATCCGGTAAAGCGAATGATTAGAGGTCTTGGGATCGAA
ACGATCTCAACCTATTCTCAAACTTTAAATGGGTGCGAG-GCTCGACTTTTTTGCTC---
--TAAAGTCTT----GCTTC---GTAAGAG--TAGTACCAAGTGGGCCATTTTTGGTAAG
CAGAACTGGCGCTGTGGGATGAACCAAACAGAGAGTTAAGGTACCAAATGCTG-ACGCTC
ATGAGACCCCATGAAAGGTGTTGGTTGCTATAGACAGCAACAATCTACTTTGCTTTTGGG
GCTTGGGCCGGAATAGTCGGAGCAAGTCTCAGCTCCCTAATCCGACTAGAGTTAGGGCAA
CCCGGAGCCTTTTTAAACAACAACCAAGCATACAACGTAATTGTAACTTCCCATGCTTTT
GTTATAATCTTCTTTATGGTTATACCTATGATGATCGGGGGATTTGGTAATTGACTAGTG
CCTTTAATGCTATCTGCCCCAGATATAGCTTTCCCTCGTATAAATAATATAAGCTTCTGA
CTTTTGCCTCCCTCCCTTACCCTACTTTTAGCAAGTTCAATCACTTCGCTAGGGGCCGGA
ACAGGGTGAACAGTTTACCCCCCCTTATCCGGGAACTCAGGGCACGTTGGGCCTGCCGTT
GACCTAACAATTTTCTCTCTTCATTTAGCAGGAATCTCTTCAATCTTAGGAGCAATTAAC
TTTTTAGCAACAATTTTTAATATAATACCAAAAGCTATTAAGATTGAGCAACTCCCCCTA
TTCGTTTGATCTATTTTATTCACCGCTATTCTTTTACTTCTATCTTTACCCGTACTAGCT
GGAGCAATTACTATACTTTTAACTGACCGAAATTTTAACACTTCATTCTTCGACCCTGCA
GGGGGAGGAGACCCTGTAATATACCAACA
>H525_Lebertia_salebrosa
CCGCTTGCAAGTAAACAAATGGACCCACGAAGTC--CAGTTGAGTGAGAGATTCATAT-A
CTTCGAGAGGCGAAGTT-TGTAGTGCAGTGCTCTTAGT---AGTACGGCTTGCATTTCT-
TTTTGCTCAC--GATGGAGCTCTGACTGCTTAGCTGTATACCTTAACTGCTT-CGGGCAG
CCGTTGATTGTGGAGATCTCAC--TGTTTCTT--CGGTGTAGTAAGTGA----GGTGATG
CTGAGCAGGT----GAATAACTCAC--AAT-ATGTATGTCAGATTGTCGTCAAGTACTTG
G------TGGAGAGGACCTTTCGTCTC-TTGTAGTTGAATCA------ATGATATCCAGA
GTAAGTAGGTCGGTCATCCATTTGACCCGTCTTGAAACACGGACCAAGGAGCCCAACAAC
TGCGCGAGTCGCTCAGTCTTGCATAGGCTCGAGAGGCGAAATAAACATAATGGTGTGATC
GCGCAACACCAACCTGCTATAGTTGCTTA-ATTGTCAGCTTAGCGGAGTTTGAGCGTAGT
TGTTGGTACCCGAAAGATGGTGAACTATACTTGGGCAAGACGAAGCCAGAGGAAACTCTG
GTGGAGGTCTGTAGCGATTCTGACGTGCAAATCGATCGTCAGACCTGAGTATAGGGGCGA
AAGACTAATCGAACCATCTAGTAGCTGGTTCCTTCCGAAGTTTCCCTCAGGATAGCTGGC
ACAAACACGG--ACTCTGTAGCACCCGGTAAAGCGAATGATTAGAGGTATTGGGATCGAA
ACGATCTCAACCTATTCTCAAACTTAAAATGGGTGCGGA-GCTTGACTTATTTGGAG---
--TAAAGTCTT----GCTTTT--GTAAGAG--GTGTGCCAAGTGGGCCATTTTTGGTAAG
CAGAACTGGCGCTGTGGGATGAACCAAACACTGAGTTAAAGTACCGAATGCGG-ACGCTC
ATGAGACCCCATGAAAGGTGTTGGTTGCTATAGACAGCAACACTTTACTTTGCCTTCGGA
GCTTGATCCGGAATAGTTGGTGCTAGTCTTAGAACATTAATTCGTCTAGAATTAGGACAG
CCAGGGACTCTTTTAGGAAGAGATCAAATTTATAACACAATTGTAACAGCTCACGCCTTC
GTTATAATTTTTTTTATAGTTATACCAATAATAATTGGAGGATTTGGAAACTGACTTGTA
CCTTTAATAATCAGAGCCCCAGATATAGCTTTTCCACGAATAAATAATATAAGATTTTGA
TTATTACCACCAGCTTTAATTCTTCTTCTATCAAGTTCATTCACAGCCATAGGTGCTGGA
ACTGGATGAACAGTTTATCCACCACTTTCAGGAAACTTAGCACATGCCGGTCCATCAGTA
GATTTAACAATTTTCTCTCTGCATCTAGCAGGTATTTCATCAATTTTAGGAGCCATCAAT
TTTATAGCTACGATTATCAATATAAAACCAAAAACTATAAAAATAGAACAAATTCCTTTA
TTTGTATGATCAATTTTTATTACAGTAATTTTATTACTCTTATCTCTCCCAGTTTTAGCA
GGAGCTATTACTATACTTCTAACAGACCGAAATTTTAATACTTCATTTTTTGATCCTGCT
GGTGGAGGAGATCCAATTTTATATCAACA
>H528_Atractides_sp_A
CCGTTTGCAGGGAAACAGATAGACCCACGAAGTC--CAGTTGGTTAAGAGATTCAAAT-T
ACTTTTAAAGCATTATT---------GATTATTCAAGTATTTGGATAGTTTGCATTTC--
TCTTAACCAC--GATGGAGCTCTGACTTCTTA---CAATTACTTGATCGTTT-AAGGCAA
GCCTTTAATCTGGTCCTCATTT------------TAAGGGTTTACGTGA---GAGTATTG
GTAAGAAGTT----GAATTACTTAC--ACT--TGTTGTTCAGTTTGTCGTAGAATAAACT
A------TATATGTGT-TTTTGAACTC-TTTGAGTGAAATTGC---AAATGATATCCAGA
GTAAGTAGGTCGGTCATCTATCTGACCCGTCTTGAAACACGGACCAAGGAGCCCAACAAT
TGCGCGAGTCGCTCGGTCTTGAATAGGCCTGAGAGGCGAAATAAACATAATGGTATGATC
GCGCAATACCGACCTGCTTTATTTGCTTT---TTGCAAAAAAGTGGCGTTTGAGCGTAAT
TGTTGGTACCCGAAAGATGGTGAACTATACTTGGGCAAGACGAAGCCAGAGGAAACTCTG
GTGGAGGTCTGTAGCGATTCTGACGTGCAAATCGATCGTCAGACCTGAGTATAGGGGCGA
AAGACTAATCGAACCATCTAGTAGCTGGTTCCCTCCGAAGTTTCCCTCAGGATAGCTAGT
ACCA-------AACTCTGTAGCATCCGGTAAAGCGAATGATTAGAGGTATTGGGATCGAA
ACGATCTCAACCTATTCTCAAACTTTAAATGGGTGCGAG-GCATGACTTTTTTAAC----
--TAAAGTCTT----GCTTT---GTAAGAG--TGGTACTAAGTGGGCCATTTTTGGTAAG
CAGAACTGGCGATGTGGGATGAACCAATCGTAGAGTTAAGGCACCAAATGCCG-ACGCTC
ATGAGACCCCATGAAAGGTGTTGGTTGCTTCAGACAGCAACTATGTATTTAGCCTTTGGG
ACCTGAGCCGGCGTACTCGGGGCTAGTTTCAGTCTCTTAATTCGAATAGAACTCTCTCAA
CCAGGAGGATTCCTAAAAAATGAGCAACTATATAACACCATCATTACCTCTCATGCTTTC
ATCATAATCTTCTTCGCCGTAATGCCCATCTTAATCGGGGGGTTTGGAAACTGACTAGTA
CCAATTATAATAAACTACCCAGACATAGCTTTCCCACGAATAAATAATATAAGATTCTGA
CTATTACCCCCATCTATTTTTCTTCTAGTCTCAAGCTCAATCGTAGGGATAGGAGCAGGG
ACAGGATGAACTGTATACCCCCCACTATCTGATAGAGAATTTCATACAGACATTTCCGTA
GACTTAATAATTTTCTCTCTTCACCTGGCTGGAATTTCCTCAATTTTAGGGGGTATCAAT
TTTTTTATAACAATAACTGTAGAAAAACTCAGCTGAAAAAGAGCCATAAAAATCCCTCTG
TTCGTCTGAGCAGTAGCTTTTACAGGACTTCTAATTATTCTTTCCCTACCCATTTTAGCA
AGAGGAATCACAATACTACTAACAGATCGGAATCTAAATAGTTCATTCTTTGACCCATCA
GGGGGAGGAGATCCAATTTTCTTTCAACA
>H531_Atractides_sp_B
CCGTTTGCAGGGAAACAGATAGACCCACGAAGTC--CAGTTGGTTAAGAGATTCAAAT-T
ACTTTTAAAGCATTATT---------GATTATTCAAGTATTTGGATAGTTTGCATTTC--
TCTTAACCAC--GATGGAGCTCTGACTTCTTA---CAATTACTTGATCGTTT-AAGGCAA
GCCTTTAATCTGGTCCTCATTT------------TAAGGGTTTACGTGA---GAGTATTG
GTAAGAAGTT----GAATTACTTAC--ACT--TGTTGTTCAGTTTGTCGTAGAATAAACT
A------TATATGTGT-TTTTGAACTC-TTTGAGTGAAATTGC---AAATGATATCCAGA
GTAAGTAGGTCGGTCATCTATCTGACCCGTCTTGAAACACGGACCAAGGAGCCCAACAAT
TGCGCGAGTCGCTCGGTCTTGAATAGGCCTGAGAGGCGAAATAAACATAATGGTATGATC
GCGCAATACCGACCTGCTTTATTTGCTTT---TTGCAAAAAAGTGGCGTTTGAGCGTAAT
TGTTGGTACCCGAAAGATGGTGAACTATACTTGGGCAAGACGAAGCCAGAGGAAACTCTG
GTGGAGGTCTGTAGCGATTCTGACGTGCAAATCGATCGTCAGACCTGAGTATAGGGGCGA
AAGACTAATCGAACCATCTAGTAGCTGGTTCCCTCCGAAGTTTCCCTCAGGATAGCTAGT
ACCA-------AACTCTGTAGCATCCGGTAAAGCGAATGATTAGAGGTATTGGGATCGAA
ACGATCTCAACCTATTCTCAAACTTTAAATGGGTGCGAG-GCATGACTTTTTTAAC----
--TAAAGTCTT----GCTTT---GTAAGAG--TGGTACTAAGTGGGCCATTTTTGGTAAG
CAGAACTGGCGATGTGGGATGAACCAATCGTAGAGTTAAGGCACCAAATGCCG-ACGCTC
ATGAGACCCCATGAAAGGTGTTGGTTGCTTCAGACAGCAACTATGTACTTAGCCTTTGGG
ACCTGAGCCGGCGTGCTAGGGGCTAGTTTCAGTCTGTTGATTCGAATAGAACTCTCTCAA
CCAGGAGGGTTCCTAAAAAATGAGCAACTATATAATACTATCATTACCTCTCATGCTTTC
ATCATAATCTTCTTTGCTGTAATACCTATCTTAATTGGAGGATTTGGAAACTGACTAGTA
CCAATTATAATAAACTATCCAGACATAGCTTTCCCACGGATAAATAATATAAGATTCTGA
CTATTACCCCCATCTATTTTTCTTCTAGTCTCAAGCTCAATCGTAGGGATGGGAGCAGGG
ACCGGATGAACGGTATACCCTCCTCTATCTGATAGAGAATTTCATACAGACATTTCCGTA
GATTTAATAATTTTCTCTCTTCATCTAGCTGGAATTTCCTCAATTTTAGGGGGTATCAAT
TTCTTTATAACAATAACTGTAGAAAAACTTAGATGAAAAAGAGCCATAAAAATCCCTTTA
TTTGTCTGAGCAGTAGCTTTTACAGGGCTACTAATCATCCTTTCCCTACCCATTTTAGCA
AGAGGAATCACAATGCTACTAACAGATCGAAATCTAAATAGCTCATTCTTCGACCCATCG
GGGGGAGGAGATCCAATTTTCTTTCAACA
>H532_Atractides_brendle
CCGTTTGCAGGGAAACAGATAGACCCACGAAGTC--CAGTTGGTTAAGAGATTCAAAT-T
ACTTTTAAAGCATTATT---------GATTATTCAAGTATTTGGATAGTTTGCATTTC--
TCTTAACCAC--GATGGAGCTCTGACTTCTTA---CAATTACTTGATCGTTT-AAGGCAA
GCCTTTAATCTGGTCCTCATTT------------TAAGGGTTTACGTGA---GAGTATTG
GTAAGAAGTT----GAATTACTTAC--ACT--TGTTGTTCAGTTTGTCGTAGAATAAACT
A------TATATGTGT-TTTTGAACTC-TTTGAGTGAAATTGC---AAATGATATCCAGA
GTAAGTAGGTCGGTCATCTATCTGACCCGTCTTGAAACACGGACCAAGGAGCCCAACAAT
TGCGCGAGTCGCTCGGTCTTGAATAGGCCTGAGAGGCGAAATAAACATAATGGTATGATC
GCGCAATACCGACCTGCTTTATTTGCTTT---TTGCAAAAAAGTGGCGTTTGAGCGTAAT
TGTTGGTACCCGAAAGATGGTGAACTATACTTGGGCAAGACGAAGCCAGAGGAAACTCTG
GTGGAGGTCTGTAGCGATTCTGACGTGCAAATCGATCGTCAGACCTGAGTATAGGGGCGA
AAGACTAATCGAACCATCTAGTAGCTGGTTCCCTCCGAAGTTTCCCTCAGGATAGCTAGT
ACCA-------AACTCTGTAGCATCCGGTAAAGCGAATGATTAGAGGTATTGGGATCGAA
ACGATCTCAACCTATTCTCAAACTTTAAATGGGTGCGAG-GCATGACTTTTTTAAC----
--TAAAGTCTT----GCTTT---GTAAGAG--TGGTACTAAGTGGGCCATTTTTGGTAAG
CAGAACTGGCGATGTGGGATGAACCAATCGTAGAGTTAAGGCACCAAATGCCG-ACGCTC
ATGAGACCCCATGAAAGGTGTTGGTTGCTTCAGACAGCAACCATGTACTTAGCCTTCGGA
ACCTGAGCCGGCGTACTTGGAGCTAGTTTCAGCCTCCTAATTCGAATAGAACTATCCCAA
CCAGGAGGTTTCCTAAAAAATGAACAACTGTATAATACTATTATTACATCTCACGCTTTC
ATTATAATCTTCTTTGCTGTAATACCCATTTTGATTGGAGGGTTTGGAAATTGACTAGTG
CCAATTATAATGAATTATCCAGATATAGCTTTTCCACGAATAAACAATATAAGATTCTGA
TTGCTACCGCCATCCCTATTTCTTCTAGTCTCAAGCTCCGTTGTAGGGATAGGAGCTGGG
ACAGGATGAACTGTATACCCTCCCTTATCCGACAGAGAATTCCATACAGACATTTCAGTA
GACTTAATAATTTTCTCCCTTCATTTAGCTGGAATCTCCTCAATCTTAGGGGGTATTAAT
TTTTTTATAACGATAACTGTAGAAAAACTTAACTGAAAAAGAGCCATAAAAATTCCCTTA
TTCGTCTGAGCAGTAGCCTTCACAGGCCTACTAATCATCCTCTCTCTACCTATTTTAGCA
AGAGGAATCACAATGTTACTAACTGATCGAAATCTAAATAGCTCATTCTTCGATCCCTCA
GGAGGAGGGGATCCAATTTTCTTTCAACA
>H533_Atractides_brendle
CCGTTTGCAGGGAAACAGATAGACCCACGAAGTC--CAGTTGGTTAAGAGATTCAAAT-T
ACTTTTAAAGCATTATT---------GATTATTCAAGTATTTGGATAGTTTGCATTTC--
TCTTAACCAC--GATGGAGCTCTGACTTCTTA---CAATTACTTGATCGTTT-AAGGCAA
GCCTTTAATCTGGTCCTCATTT------------TAAAGGTTTACGTGA---GAGTATTG
GTAAGAAGTT----GAATTACTTAC--ACT--TGTTGTTCAGTTTGTCGTAGAATAAACT
A------TATATGTGT-TTTTGAACTC-TTTGAGTGAAATTGC---AAATGATATCCAGA
GTAAGTAGGTCGGTCATCTATCTGACCCGTCTTGAAACACGGACCAAGGAGCCCAACAAT
TGCGCGAGTCGCTCGGTCTTGAATAGGCCTGAGAGGCGAAATAAACATAATGGTATGATC
GCGCAATACCGACCTGCTTTATTTGCTTT---TTGCAAAAAAGTGGCGTTTGAGCGTAAT
TGTTGGTACCCGAAAGATGGTGAACTATACTTGGGCAAGACGAAGCCAGAGGAAACTCTG
GTGGAGGTCTGTAGCGATTCTGACGTGCAAATCGATCGTCAGACCTGAGTATAGGGGCGA
AAGACTAATCGAACCATCTAGTAGCTGGTTCCCTCCGAAGTTTCCCTCAGGATAGCTAGT
ACCA-------AACTCTGTAGCATCCGGTAAAGCGAATGATTAGAGGTATTGGGATCGAA
ACGATCTCAACCTATTCTCAAACTTTAAATGGGTGCGAG-GCATGACTTTTTTAAC----
--TAAAGTCTT----GCTTT---GTAAGAG--TGGTACTAAGTGGGCCATTTTTGGTAAG
CAGAACTGGCGATGTGGGATGAACCAATCGTAGAGTTAAGGCACCAAATGCCG-ACGCTC
ATGAGACCCCATGAAAGGTGTTGGTTGCTTCAGACAGCAACCATGTACTTAGCCTTCGGA
ACCTGAGCCGGCGTACTTGGAGCTAGTTTCAGCCTCCTAATTCGAATAGAACTATCCCAA
CCAGGAGGTTTCCTAAAAAATGAACAACTGTATAATACTATTATTACATCTCACGCTTTC
ATTATAATCTTCTTTGCTGTAATACCCATTTTGATTGGAGGGTTTGGAAATTGACTAGTG
CCAATTATAATGAATTATCCAGATATAGCTTTTCCACGAATAAACAATATAAGATTCTGA
TTGCTACCGCCATCCCTATTTCTTCTAGTCTCAAGCTCCGTTGTAGGGATAGGAGCTGGG
ACAGGATGAACTGTATACCCTCCCTTATCCGACAGAGAATTCCATACAGACATTTCAGTA
GACTTAATAATTTTCTCCCTTCATTTAGCTGGAATCTCCTCAATCTTAGGGGGTATTAAT
TTTTTTATAACGATAACTGTAGAAAAACTTAACTGAAAAAGAGCCATAAAAATTCCCTTA
TTCGTCTGAGCAGTAGCCTTCACAGGCCTACTAATCATCCTCTCTCTACCTATTTTAGCA
AGAGGAATCACAATGTTACTAACTGATCGAAATCTAAATAGCTCATTCTTCGATCCCTCA
GGAGGAGGGGATCCAATTTTCTTTCAACA
>H534_Atractides_nodipalpis
CCGTTTGCAGGGAAACAGATAGACCCACGAAGTC--CAGTTGGTTAAGAGATTCAAAT-T
ACTTTTAAAGCATTATT---------GATTATTCAAGTATTTGAGTAGTTTGCATTTC--
TCTTAATCAC--GATGGAGCTCTGACTCCTTG---CAATTACTTGATCGTTT-AAGGCAA
GCCTTTAATGTGGTCCTCACTT------------TAAGGGTTAACGTGA---GAGTATTG
GCAAGGAGTT----GAATTACTTAC--ATT--TGTTGTTCAGTTTGTCGTAGAATATGTT
A------TATATGTGT-TTTTGTACTC-TCCGAGTGAAATTGC---AAATGATATCCAGA
GTAAGTAGGTCGGTCATCTATCTGACCCGTCTTGAAACACGGACCAAGGAGCCCAACAAT
TGCGCGAGTCGCTCGGTCTTGAATAGGCCTGAGAGGCGAAATAAACATGATGGTATGATC
GCGCAATACCGACCTGCTTTATTTGCTTT---TTGCAAAAAAGTGGCGTTTGAGCGTAAT
TGTTGGTACCCGAAAGATGGTGAACTATACTTGGGCAAGACGAAGCCAGAGGAAACTCTG
GTGGAGGTCTGTAGCGATTCTGACGTGCAAATCGATCGTCAGACCTGAGTATAGGGGCGA
AAGACTAATCGAACCATCTAGTAGCTGGTTCCCTCCGAAGTTTCCCTCAGGATAGCTAGT
ACCA-------AACTCTGTAGCATCCGGTAAAGCGAATGATTAGAGGTATTGGGATCGAA
ACGATCTCAACCTATTCTCAAACTTTAAATGGGTGCGAA-GCATGACTTTTTTAAC----
--TAAAGTCTT----GCTTT---GTAAGAG--TGGTACTAAGTGGGCCATTTTTGGTAAG
CAGAACTGGCGATGTGGGATGAACCAATCGTAGAGTTAAGGCACCAAATGCCG-ACGCTC
ATGAGACCCCATGAAAGGTGTTGGTTGCTTCAGACAGCAACCATATATCTAGCATTCGGA
ACTTGAGCCGGTGTGTTGGGGGCTAGATTCAGTCTACTAATCCGAATAGAACTATCACAA
CCCGGAGGTTTAATAAAAAATGAACAACTTTATAATACTATCATCACATCCCACGCTTTT
GTAATAATTTTCTTTGCTGTAATACCTATCCTAATTGGTGGGTTTGGAAACTGATTAGTA
CCCATTATAATAAACTACCCAGATATAGCATTCCCTCGAATGAATAATATGAGATTCTGA
TTACTTCCTCCTTCACTATTCCTTTTAATTTCAAGATCAATTGTAGGGATAGGAGCAGGA
ACTGGATGAACCATTTACCCTCCTCTATCTGATAGAGATTTCCATAGAGACCCTTCTGTA
GATCTTATAATTTTCTCCCTTCATTTAGCAGGAATCTCTTCAATCTTAGGAGGAATTAAC
TTCTTTATGACCATAACTGTAGAAGAATTAACTTGAAAAAGAGCAATAAAAATTCCATTA
TTTGTATGAGCTGTAGCCTTTACAGGTCTACTGATTATCCTTTCTTTACCAATTTTAGCA
AGAGGAATTACTATATTACTAACCGATCGAAACTTAAATAGATCATTCTTTGATCCTTCT
GGAGGTGGAGACCCAATCTTCTTTCAACA
>H535_Atractides_nodipalpis
CCGTTTGCAGGGAAACAGATAGACCCACGAAGTC--CAGTTGGTTAAGAGATTCAAAT-T
ACTTTTAAAGCATTATT---------GATTATTCAAGTATTTGAGTAGTTTGCATTTC--
TCTTAATCAC--GATGGAGCTCTGACTCCTTG---CAATTACTTGATCGTTT-AAGGCAA
GCCTTTAATGTGGTCCTCACTT------------TAAGGGTTAACGTGA---GAGTATTG
GCAAGGAGTT----GAATTACTTAC--ATT--TGTTGTTCAGTTTGTCGTAGAATATGTT
A------TATATGTGT-TTTTGTACTC-TCCGAGTGAAATTGC---AAATGATATCCAGA
GTAAGTAGGTCGGTCATCTATCTGACCCGTCTTGAAACACGGACCAAGGAGCCCAACAAT
TGCGCGAGTCGCTCGGTCTTGAATAGGCCTGAGAGGCGAAATAAACATGATGGTATGATC
GCGCAATACCGACCTGCTTTATTTGCTTT---TTGCAAAAAAGTGGCGTTTGAGCGTAAT
TGTTGGTACCCGAAAGATGGTGAACTATACTTGGGCAAGACGAAGCCAGAGGAAACTCTG
GTGGAGGTCTGTAGCGATTCTGACGTGCAAATCGATCGTCAGACCTGAGTATAGGGGCGA
AAGACTAATCGAACCATCTAGTAGCTGGTTCCCTCCGAAGTTTCCCTCAGGATAGCTAGT
ACCA-------AACTCTGTAGCATCCGGTAAAGCGAATGATTAGAGGTATTGGGATCGAA
ACGATCTCAACCTATTCTCAAACTTTAAATGGGTGCGAA-GCATGACTTTTTTAAC----
--TAAAGTCTT----GCTTT---GTAAGAG--TGGTACTAAGTGGGCCATTTTTGGTAAG
CAGAACTGGCGATGTGGGATGAACCAATCGTAGAGTTAAGGCACCAAATGCCG-ACGCTC
ATGAGACCCCATGAAAGGTGTTGGTTGCTTCAGACAGCAACCATATATCTAGCATTCGGA
ACTTGAGCCGGTGTATTGGGAGCTAGATTCAGTCTACTAATCCGAATAGAACTATCACAA
CCCGGAGGTTTAATAAAAAATGAACAACTTTATAATACTATCATCACATCCCACGCTTTT
GTAATAATTTTCTTTGCTGTAATACCTATCCTAATTGGTGGGTTTGGAAACTGATTAGTA
CCCATTATAATAAACTACCCAGATATAGCATTCCCTCGAATAAATAATATGAGATTCTGA
TTACTTCCTCCTTCACTATTCCTTTTAATTTCAAGATCAATTGTAGGGATAGGAGCAGGA
ACTGGATGAACCATTTACCCTCCTCTATCTGATAGAGATTTCCATAGAGACCCTTCTGTA
GATCTTATAATTTTCTCCCTTCATTTAGCAGGAATCTCTTCAATCTTAGGAGGAATTAAC
TTCTTTATGACCATAACTGTAGAAGAATTAACTTGAAAAAGAGCAATAAAAATTCCATTA
TTTGTATGAGCTGTAGCCTTTACAGGTCTACTGATTATCCTTTCTTTACCAATTTTAGCA
AGAGGAATTACTATATTACTAACCGATCGAAACTTAAATAGATCATTCTTTGATCCTTCT
GGAGGTGGAGACCCAATCTTCTTTCAACA
>H539_Lebertia_elsteri
CCGCTTGCAAGTAAACAGATGGACCCACGAAGTC--CTGTTGAGTAAGGGATTCATAT-A
CCTCGAGAGGCGAAGTA-TGATGCT-AGCATCCTTAGT---GATGTTACATGCATTTC--
CCTTGCTCAC--GTTGGAGCTCTGACTGCTTAG--CTGAACCTTAACTGCTT-CGGGCAA
CTATTGTTTGTGATCATCTTAC----ATTCGA--TGGTGTAGTAAGTGA----GGTGACG
CTGAGTAGGT----GAATATCTAAC--AAT-ATGTTGATCAGATTGTCGTCAAGTAGTTG
G------TAAAGAGAA-CTTTCGTCTC-TCGTAGATGAATCA------ATGAGATCCAGA
GTAAGTAGGTCGGTCATCCATCTGACCCGTCTTGAAACACGGACCAAGGAGCCCAGCAAT
TGCGCGAGTCGCTCAGTCTTGCATAGGCTTGAGAGGCGAAATAAACATAACGGTATGATC
GCGCAATGCCAACCTGCTATAGTTGCCTTCATTGACAGCTTAGCGGAGTTTGAGCGTAAT
TGCTGGTACCCGAAAGATGGTGAACTATACTTGGGCAAGACGAAGCCAGAGGAAACTCTG
GTGGAGGTCTGTAGCGATTCTGACGTGCAAATCGATCGTCAGACCTGAGTATAGGGGCGA
AAGACTAATCGAACCATCTAGTAGCTGGTTCCTTCCGAAGTTTCCCTCAGGATAGCTGGC
ACAAACTA----ACTCTGTAGCACCCGGTAAAGCGAATGATTAGAGGTATTGGGATCGAA
ACGATCTCAACCTATTCTCAAACTTTAAATGGGTGCGGA-GCTTGACTTTTTTGGAG---
--TGAAGTCTT----GCTTT---GTAAGAG--TTGTGCCAAGTGGGCCATTTTTGGTAAG
CAGAACTGGCGCTGTGGGATGAACCAAACACTGAGTTAAAGTACCAAATGCCG-ACGCTC
ATGAGACCCCATGAAAGGTGTTGGTTGCTATAGACAGCAACTCTATATTTTGCTTTTGGA
GCATGATCAGGTATAATAGGAGCAAGATTAAGAACGCTAATTCGTTTAGAATTAGGACAA
CCAGGAACTCTACTCGGAAGAGATCAAATTTATAACACTATTGTAACAGCTCATGCTTTT
GTAATAATTTTTTTTATAGTTATACCAATAATAATCGGTGGATTTGGAAATTGATTAGTT
CCTCTAATAATTAGCGCTCCAGATATAGCATTCCCACGAATAAATAATATAAGATTTTGA
TTACTCCCTCCATCTTTAATTCTTCTATTATCAAGTTCATTTACAGCAATAGGAGCAGGA
ACTGGATGAACAGTTTATCCACCTTTATCTAGAAATATAGCACATGCTGGACCAGCAGTA
GATCTAACTATTTTTTCATTACATTTAGCAGGTATTTCATCTATTTTAGGAGCTATTAAT
TTTATAGCAACAATTATTAATATAAAACCAAAAACCATAAAAATAGAACAAATTCCTTTA
TTTGTATGATCAATTTTTATTACAGTTATTTTACTTCTTTTATCATTACCAGTTTTAGCT
GGTGCTATTACAATACTTTTAACAGATCGAAATTTTAATACTTCATTTTTTGATCCAGCA
GGGGGGGGAGATCCAATTTTATATCAACA
>H540_Lebertia_elsteri
CCGCTTGCAAGTAAACAGATGGACCCACGAAGTC--CTGTTGAGTAAGGGATTCATAT-A
CCTCGAGAGGCGAAGTA-TGATGCT-AGCATCCTTAGT---GATGTTACATGCATTTC--
CCTTGCTCAC--GTTGGAGCTCTGACTGCTTAG--CTGAACCTTAACTGCTT-CGGGCAA
CTATTGTTTGTGATCATCTTAC----ATTCGA--TGGTGTAGTAAGTGA----GGTGACG
CTGAGTAGGT----GAATATCTAAC--AAT-ATGTTGATCAGATTGTCGTCAAGTAGTTG
G------TAAAGAGAA-CTTTCGTCTC-TCGTAGATGAATCA------ATGAGATCCAGA
GTAAGTAGGTCGGTCATCCATCTGACCCGTCTTGAAACACGGACCAAGGAGCCCAGCAAT
TGCGCGAGTCGCTCAGTCTTGCATAGGCTTGAGAGGCGAAATAAACATAACGGTATGATC
GCGCAATGCCAACCTGCTATAGTTGCCTTCATTGACAGCTTAGCGGAGTTTGAGCGTAAT
TGCTGGTACCCGAAAGATGGTGAACTATACTTGGGCAAGACGAAGCCAGAGGAAACTCTG
GTGGAGGTCTGTAGCGATTCTGACGTGCAAATCGATCGTCAGACCTGAGTATAGGGGCGA
AAGACTAATCGAACCATCTAGTAGCTGGTTCCTTCCGAAGTTTCCCTCAGGATAGCTGGC
ACAAACTA----ACTCTGTAGCACCCGGTAAAGCGAATGATTAGAGGTATTGGGATCGAA
ACGATCTCAACCTATTCTCAAACTTTAAATGGGTGCGGA-GCTTGACTTTTTTGGAG---
--TGAAGTCTT----GCTTT---GTAAGAG--TTGTGCCAAGTGGGCCATTTTTGGTAAG
CAGAACTGGCGCTGTGGGATGAACCAAACACTGAGTTAAAGTACCAAATGCCG-ACGCTC
ATGAGACCCCATGAAAGGTGTTGGTTGCTATAGACAGCAACTCTATATTTTGCTTTTGGA
GCATGATCAGGTATAATAGGAGCAAGATTAAGAACGCTAATTCGTTTAGAATTAGGACAA
CCAGGAACTCTACTCGGAAGAGATCAAATTTATAACACTATTGTAACAGCTCATGCTTTT
GTAATAATTTTTTTTATAGTTATACCAATAATAATCGGTGGATTTGGAAATTGATTAGTT
CCTCTAATAATTAGCGCTCCAGATATAGCATTCCCACGAATAAATAATATAAGATTTTGA
TTACTCCCTCCATCTTTAATTCTTCTATTATCAAGTTCATTTACAGCAATAGGAGCAGGA
ACTGGATGAACAGTTTATCCACCTTTATCTAGAAATATAGCACATGCTGGACCAGCAGTA
GATCTAACTATTTTTTCATTACATTTAGCAGGTATTTCATCTATTTTAGGAGCTATTAAT
TTTATAGCAACAATTATTAATATAAAACCAAAAACCATAAAAATAGAACAAATTCCTTTA
TTTGTATGATCAATTTTTATTACAGTTATTTTACTTCTTTTATCATTACCAGTTTTAGCT
GGTGCTATTACAATACTTTTAACAGATCGAAATTTTAATACTTCATTTTTTGATCCAGCA
GGGGGGGGAGATCCAATTTTATATCAACA
>H545_Arrenurus_fontinalis
CCGTTTGCAGGTAAACAGATGGACCCACGAAGTC--CAGTTGAGCAGGGAATTCAAAT-T
TTTTGGTTGATGCTCTATTAATTGGTCTTTCCCTTTGCGGAGAGTCAGTTTGCATTTT--
CTCTGCTCAC--GATGGAGCTCTGACTGCTCT----TTGACTTTAATCGTGT-AAGGCAG
CCCTAGATAGTGATCGTTTCTA----CTGTTTG-GGGTT--CATGATGA----AGTCAAA
CCGAGCAGGT----GAAGTACTCAT--TTC--GATTTTTCAGGTTGTCGTAGAGTGTGCT
G------GTCTTTGAA-TTTTCGGCTC-TTGCAGTTGAATCA------ATGATATCCAGA
GTAAGTAGGTCGGTCATCCATCTGACCCGTCTTGAAACACGGACCAAGGAGCTCAACATC
TGCGCGAGTCACTCGGTCTTGAACAGGCCAGAGAGGCGAAATAAACATGAAGGTATGATC
GCGCAATACCAACCTGCTTCATGTGCTTA--ACGGCACTGAAGCGGCGTTTGAGCGTAGA
TGTTGATACCCGAAAGATGGTGAACTATACTTGGGCAGGACGAAGCCAGAGGAAACTCTG
GTGGAGGTCTGCCGCGGTTCTGACGTGCAAATCGATCGTCAGACCTGAGTATAGGGGCGA
AAGACTAATCGAACCATCTAGTAGCTGGTTCCCTCCGAAGTTTCCCTCAGGATAGCTGGA
ACTTAAT-----CCTCTGTAGCATCCGGTAAAGCGAATGATTAGAGGTCTTGGGATCGAA
ACGATCTCAACCTATTCTCAAACTTTAAATGGGTGCAAGTGCTTGACATTCTTGATT---
--TGAAGTCTC----GTTGC---GTAAGAG--TCGTTCCAAGTGGGCCATTTTTGGTAAG
CAGAACTGGCGCTGTGGGATGAACCAAACGTTGAGTTAAGGCACCCAATGCCG-ACGCTC
ATGAGACCCCATGAAAGGTGTTGGTTGCTATAGACAGCAACACTATACTTTGCCTTTGGA
GCCTGATCAGGGATAGTAGGAGCTAGCCTCAGAAGATTAATTCGATTAGAATTAGGGCAA
CCAGGAAGATTAATATTTAACGACCAAATTTATAACACCGTTGTCACAGCACACGCTTTT
ATTATAATCTTCTTTATAGTTATACCGATAATAATTGGGGGCTTTGGGAATTGACTTTTA
CCCATAATACTAAGAGCCCCTGACATGGCCTTTCCCCGAATAAACAATATAAGATTTTGA
CTTCTCCCCCCATCTCTGACCCTTCTTCTCTCTAGCTCCCTCACTTCGATAGGGGCAGGT
ACAGGCTGAACTGTTTATCCTCCTCTATCAAGAAACATCGCCCACTCGGGTCCGTCAGTC
GACTTGGCAATTTTTTCTCTACACTTGGCCGGAGTTTCCTCCATTCTAGGCGCTATTAAC
TTCATAGCAACAACTTTTAATATAAAACCTTCTTCAATAAAGACAGATAAAATTCCTCTA
TTTGTTTGATCTATTTTTATCACGACAATTCTCCTTCTCCTCTCCCTTCCAGTCTTAGCT
GGAGCTATCACAATACTTTTAACTGACCGAAATTTTAACACCTCATTTTTTGACCCTGCA
GGGGGTGGAGACCCTATCCTCTATCAACA
>H546_Arrenurus_fontinalis
CCGTTTGCAGGTAAACAGATGGACCCACGAAGTC--CAGTTGAGCAGGGAATTCAAAT-T
TTTTGGTTGATGCTCTATTAATTGGTCTTTCCCTTTGCGGAGAGTCAGTTTGCATTTT--
CTCTGCTCAC--GATGGAGCTCTGACTGCTCT----TTGACTTTAATCGTGT-AAGGCAG
CCCTAGATAGTGATCGTTTCTA----CTGTTTG-GGGTT--CATGATGA----AGTCAAA
CCGAGCAGGT----GAAGTACTCAT--TTC--GATTTTTCAGGTTGTCGTAGAGTGTGCT
G------GTCTTTGAA-TTTTCGGCTC-TTGCAGTTGAATCA------ATGATATCCAGA
GTAAGTAGGTCGGTCATCCATCTGACCCGTCTTGAAACACGGACCAAGGAGCTCAACATC
TGCGCGAGTCACTCGGTCTTGAACAGGCCAGAGAGGCGAAATAAACATGAAGGTATGATC
GCGCAATACCAACCTGCTTCATGTGCTTA--ACGGCACTGAAGCGGCGTTTGAGCGTAGA
TGTTGATACCCGAAAGATGGTGAACTATACTTGGGCAGGACGAAGCCAGAGGAAACTCTG
GTGGAGGTCTGCCGCGGTTCTGACGTGCAAATCGATCGTCAGACCTGAGTATAGGGGCGA
AAGACTAATCGAACCATCTAGTAGCTGGTTCCCTCCGAAGTTTCCCTCAGGATAGCTGGA
ACTTAAT-----CCTCTGTAGCATCCGGTAAAGCGAATGATTAGAGGTCTTGGGATCGAA
ACGATCTCAACCTATTCTCAAACTTTAAATGGGTGCAAGTGCTTGACATTCTTGATT---
--TGAAGTCTC----GTTGC---GTAAGAG--TCGTTCCAAGTGGGCCATTTTTGGTAAG
CAGAACTGGCGCTGTGGGATGAACCAAACGTTGAGTTAAGGCACCCAATGCCG-ACGCTC
ATGAGACCCCATGAAAGGTGTTGGTTGCTATAGACAGCAACACTATACTTTGCCTTTGGA
GCCTGATCAGGGATAGTAGGAGCTAGCCTCAGAAGATTAATTCGATTAGAATTAGGACAA
CCAGGAAGATTAATATTTAACGACCAAATTTATAACACCGTTGTCACAGCACACGCTTTT
ATTATAATCTTCTTTATAGTTATACCAATAATAATCGGGGGCTTTGGGAATTGACTTTTA
CCCATAATACTAAGAGCCCCTGACATGGCCTTCCCCCGAATAAACAATATAAGATTTTGA
CTTCTCCCCCCATCCCTGACCCTTCTTCTCTCTAGCTCCCTCACTTCGATAGGAGCAGGA
ACAGGATGAACTGTTTATCCCCCCCTATCAAGAAACATCGCCCACTCAGGTCCGTCAGTT
GACTTGGCAATTTTTTCTCTACACTTAGCCGGAGTTTCCTCCATTCTAGGCGCTATTAAC
TTCATAGCAACAACTTTTAATATAAAACCTTCTTCGATAAAAACAGATAAAATTCCTCTA
TTTGTTTGATCTATTTTTATCACGACAATTCTCCTTCTCCTCTCCCTTCCAGTCTTAGCT
GGAGCTATCACAATACTTTTAACTGACCGAAATTTTAACACCTCATTTTTTGACCCTGCA
GGGGGTGGAGATCCTATCCTCTATCAACA
>H547_Atractides_brendle
CCGTTTGCAGGGAAACAGATAGACCCACGAAGTC--CAGTTGGTTAAGAGATTCAAAT-T
ACTTTTAAAGCATTATT---------GATTATTCAAGTATTTGGATAGTTTGCATTTC--
TCTTAACCAC--GATGGAGCTCTGACTTCTTA---CAATTACTTGATCGTTT-AAGGCAA
GCCTTTAATCTGGTCCTCATTT------------TAAGGGTTTACGTGA---GAGTATTG
GTAAGAAGTT----GAATTACTTAC--ACT--TGTTGTTCAGTTTGTCGTAGAATAAACT
A------TATATGTGT-TTTTGAACTC-TTTGAGTGAAATTGC---AAATGATATCCAGA
GTAAGTAGGTCGGTCATCTATCTGACCCGTCTTGAAACACGGACCAAGGAGCCCAACAAT
TGCGCGAGTCGCTCGGTCTTGAATAGGCCTGAGAGGCGAAATAAACATAATGGTATGATC
GCGCAATACCGACCTGCTTTATTTGCTTT---TTGCAAAAAAGTGGCGTTTGAGCGTAAT
TGTTGGTACCCGAAAGATGGTGAACTATACTTGGGCAAGACGAAGCCAGAGGAAACTCTG
GTGGAGGTCTGTAGCGATTCTGACGTGCAAATCGATCGTCAGACCTGAGTATAGGGGCGA
AAGACTAATCGAACCATCTAGTAGCTGGTTCCCTCCGAAGTTTCCCTCAGGATAGCTAGT
ACCA-------AACTCTGTAGCATCCGGTAAAGCGAATGATTAGAGGTATTGGGATCGAA
ACGATCTCAACCTATTCTCAAACTTTAAATGGGTGCGAG-GCATGACTTTTTTAAC----
--TAAAGTCTT----GCTTT---GTAAGAG--TGGTACTAAGTGGGCCATTTTTGGTAAG
CAGAACTGGCGATGTGGGATGAACCAATCGTAGAGTTAAGGCACCAAATGCCG-ACGCTC
ATGAGACCCCATGAAAGGTGTTGGTTGCTTCAGACAGCAACCATGTACTTAGCCTTCGGA
ACCTGAGCCGGCGTACTTGGAGCTAGTTTCAGCCTCCTAATTCGAATAGAACTATCCCAA
CCAGGAGGTTTCCTAAAAAATGAACAACTGTATAATACTATTATTACATCTCACGCTTTC
ATTATAATCTTCTTTGCTGTAATACCCATTTTGATTGGAGGGTTTGGAAATTGACTAGTG
CCAATTATAATGAATTATCCAGATATAGCTTTTCCACGAATAAACAATATAAGATTCTGA
TTGCTACCGCCATCCCTATTTCTTCTAGTCTCAAGCTCCGTTGTAGGGATAGGAGCTGGG
ACAGGATGAACTGTATACCCTCCCTTATCCGACAGAGAATTCCATACAGACATTTCAGTA
GACTTAATAATTTTCTCCCTTCATTTAGCTGGAATCTCCTCAATCTTAGGGGGTATTAAT
TTTTTTATAACGATAACTGTAGAAAAACTTAACTGAAAAAGAGCCATAAAAATTCCCTTA
TTCGTCTGAGCAGTAGCCTTCACAGGCCTACTAATCATCCTCTCTCTACCTATTTTAGCA
AGAGGGATCACAATGTTACTAACTGATCGAAATCTAAATAGCTCATTCTTCGATCCCTCA
GGAGGAGGGGATCCAATTTTCTTTCAACA
>H548_Atractides_brendle
CCGTTTGCAGGGAAACAGATAGACCCACGAAGTC--CAGTTGGTTAAGAGATTCAAAT-T
ACTTTTAAAGCATTATT---------GATTATTCAAGTATTTGGATAGTTTGCATTTC--
TCTTAACCAC--GATGGAGCTCTGACTTCTTA---CAATTACTTGATCGTTT-AAGGCAA
GCCTTTAATCTGGTCCTCATTT------------TAAGGGTTTACGTGA---GAGTATTG
GTAAGAAGTT----GAATTACTTAC--ACT--TGTTGTTCAGTTTGTCGTAGAATAAACT
A------TATATGTGT-TTTTGAACTC-TTTGAGTGAAATTGC---AAATGATATCCAGA
GTAAGTAGGTCGGTCATCTATCTGACCCGTCTTGAAACACGGACCAAGGAGCCCAACAAT
TGCGCGAGTCGCTCGGTCTTGAATAGGCCTGAGAGGCGAAATAAACATAATGGTATGATC
GCGCAATACCGACCTGCTTTATTTGCTTT---TTGCAAAAAAGTGGCGTTTGAGCGTAAT
TGTTGGTACCCGAAAGATGGTGAACTATACTTGGGCAAGACGAAGCCAGAGGAAACTCTG
GTGGAGGTCTGTAGCGATTCTGACGTGCAAATCGATCGTCAGACCTGAGTATAGGGGCGA
AAGACTAATCGAACCATCTAGTAGCTGGTTCCCTCCGAAGTTTCCCTCAGGATAGCTAGT
ACCA-------AACTCTGTAGCATCCGGTAAAGCGAATGATTAGAGGTATTGGGATCGAA
ACGATCTCAACCTATTCTCAAACTTTAAATGGGTGCGAG-GCATGACTTTTTTAAC----
--TAAAGTCTT----GCTTT---GTAAGAG--TGGTACTAAGTGGGCCATTTTTGGTAAG
CAGAACTGGCGATGTGGGATGAACCAATCGTAGAGTTAAGGCACCAAATGCCG-ACGCTC
ATGAGACCCCATGAAAGGTGTTGGTTGCTTCAGACAGCAACCATGTACTTAGCCTTCGGA
ACCTGAGCCGGCGTACTTGGAGCTAGTTTCAGCCTCCTAATTCGAATAGAACTATCCCAA
CCAGGAGGTTTCCTAAAAAATGAACAACTGTATAATACTATTATTACATCTCACGCTTTC
ATTATAATCTTCTTTGCTGTAATACCCATTTTGATTGGAGGGTTTGGAAATTGACTAGTG
CCAATTATAATGAATTATCCAGATATAGCTTTTCCACGAATAAACAATATAAGATTCTGA
TTGCTACCGCCATCCCTATTTCTTCTAGTCTCAAGCTCCGTTGTAGGGATAGGAGCTGGG
ACAGGATGAACTGTATACCCTCCCTTATCCGACAGAGAATTCCATACAGACATTTCAGTA
GACTTAATAATTTTCTCCCTTCATTTAGCTGGAATCTCCTCAATCTTAGGGGGTATTAAT
TTTTTTATAACGATAACTGTAGAAAAACTTAACTGAAAAAGAGCCATAAAAATTCCCTTA
TTCGTCTGAGCAGTAGCCTTCACAGGCCTACTAATCATCCTCTCTCTACCTATTTTAGCA
AGAGGAATCACAATGTTACTAACTGATCGAAATCTAAATAGCTCATTCTTCGATCCCTCA
GGAGGAGGGGATCCAATTTTCTTTCAACA
>H55_Feltria_setigera
CCGCTTGCAGGGAAACAAATGGACCCACGAAGTC--CAGTTGAATATGAGATTCATATCT
TTTTACATGGTTGTGTT-GTTTGTT-GACACTCTCAGAGTGG--AAAGCTTGCATTTT--
TCATATTCAC--GATGGAGCTCTGACTCCTCT---CTAAGACTTGAATGTTT-ATAGCAG
CTCTTACATTTGGTCAACTCAC----TTGTTT--GGGTG-AACAATTCA----AGTCACA
AAGAGGAGGT----GAATTACTTAC--AAT--TGTTTTTCAGGTTGTTGTATAGTTCATG
AA-----TGTATATAAAACTTCGGCTC-TTGTAGTTGAATGT------ATAATATCCAGA
GTAAGTAGGTCGGTCATCCATTTGACCCGTCTTGAAACACGGACCAAGGAGCCCAACAAC
TGCGCAAGTCGCTCGGTCTTGAATAGGCCAGAGAGGCGAAATAAACATAATGATATGATC
GCGCAATATCAACCTGCTTTAATTACTTT--TTTGTAATGAAGTGGCGTTTGAGCGTAAT
TGTTGGTACCCGAAAGATGGTGAACTATACTTGGGCAAGACGAAGCCAGAGGAAACTCTG
GTGGAGGTCTGTAGCGATTCTGACGTGCAAATCGATCGTCAGACCTGAGTATAGGGGCGA
AAGACTAATCGAACCATCTAGTAGCTGGTTCCCTCCGAAGTTTCCCTCAGGATAGCTGGT
ACTATATAT---ACTCTGTAGCATCTGGTAAAGCGAATGATTAGAGGTATTGGGATCGAA
ACGATCTCAACCTATTCTCAAACTTTAAATGGGTGCGAA-GCATGACATTTTTTGCT---
--TAATGTCTT----GCTTTC--GTAAGAG--GAGTACCAAGTGGGCCATTTTTGGTAAG
CAGAACTGGTGCTGTGGGATGAACCAAACTTTGAGTTAAAGAACCAAATGCTG-ACGCTC
ATGAGATCCCAAGAAAGGTGTTGGTTGCTATAGACAGCAACTTTATATTTCGGGTTCGGA
AGATGGGCCGGTATGTTAGGGGCTAGATTAAGCTCAGTAATTCGCTTAGAATTAGGGCAA
CCTGGATCATTATTAGGAAACGATCAAATTTATAATACAATTGTAACAGCTCATGCTTTT
ATTATAATTTTCTTTATAGTTATACCTATAATAATTGGAGGTTTCGGTAATTGATTGGTC
CCTCTAATGTTAAGAGCCCCAGATATAGCCTTTCCACGTATAAATAATATAAGATTTTGA
TTACTTCCTCCATCTATTCTTCTTTTAATTATAGGGTCTTTAACTTCTATAGGAGCTGGT
ACAGGATGAACTGTTTACCCTCCTCTATCAAGTAATATTTCACACGCCGGTCCTTCAGTG
GATTTAACAATCTTTTCTCTTCATTTAGCAGGAATTTCTTCAATCTTAGGGGCTATCAAC
TTCATAGCAACTATTATTAATATAAAACCTAAACATATGAAATTGGAACAAATACCACTA
TTCGTTTGATCTATTTTTATCACCACAGTGTTATTGCTTTTATCTCTACCGGTTTTAGCT
GGAGCCATTACTATGTTGCTAACTGATCGAAATTTTAACACCTCATTTTTTGATCCTGCA
GGAGGAGGAGACCCAATTTTATATCAACA
>H551_Lebertia_crenophila
CCGCTTGCAAGTAAACAGATGGACCCACGAAGTC--CGGTTGAGTAAGGGATTCAATT-C
TCTCGAGAGGCGAAGTT-GTCTCA--CATGACCTCACG---GTCTTGGGTTGCATTTC--
TCTTGTTCAC--GATGGAGCTCTGACTGCTTAGTCTGAAACATTAACTGCTT-AGGGCAG
CCGTTGTTTGTGGTCGTTTCAC----TTTCAA--TGGTG-AGTAAGTGA----TGTGATG
CTGAGCAGGT----GAAGTACTTACATACT-ATGTTG-TCAGATTATCGTCAAGTGCTTG
G------TGAGGAGAA-CTTTCGTCTC-TCGTAGATGAATCA------ATGATATCCAGA
GTAAGTAGGTCGGTCATCCATCTGACCCGTCTTGAAACACGGACCAAGGAGCCCAACAAT
TGCGCGAGTCGCTCAGTCTTGCATAGGCTTGAGAGGCGAAATAAACATAACGGTATGATC
GCGCAATGCCGACCTGCTGTATTTGCCTTCATTGACAGATTAGCGGAGTCTGAGCGTAAT
TGTTGGTACCCGAAAGATGGTGAACTATACTTGGGCAAGACGAAGCCAGAGGAAACTCTG
GTGGAGGTCTGTAGCGATTCTGACGTGCAAATCGATCGTCAGACCTGAGTATAGGGGCGA
AAGACTAATCGAACCATCTAGTAGCTGGTTCCTTCCGAAGTTTCCCTCAGGATAGCTGGC
ACAAAGGAAGGTACTCTGTAGCACCCGGTAAAGCGAATGATTAGAGGTATTGGGATCGAA
ACGATCTCAACCTATTCTCAAACTTTAAATGGGTGCGGA-GCTTGACTTATTTGGAG---
--TAAAGTCTT----GCTTTT--GTAAGAG--TTGTGCCAAGTGGGCCATTTTTGGTAAG
CAGAACTGGCGCTGTGGGATGAACCAAACACTGAGTTAAAGTACCCAATGCCG-ACGCTC
ATGAGACCCCATGAAAGGTGTTGGTTGCTATAGACAGCAACTCTTTATTTTGCTTTTGGA
GCATGATCAGGAATAGTAGGAGCAAGATTAAGAACTCTAATCCGACTGGAACTAGGACAA
CCTGGAACCTTAATTGGAAGAGATCAAATTTATAACACTATTGTAACAGCACATGCTTTT
GTTATAATTTTTTTTATAGTTATACCAATAATGATTGGAGGATTCGGTAATTGACTTGTA
CCCTTAATAATTAGAGCACCAGATATAGCATTTCCCCGAATAAATAATATAAGATTTTGA
TTACTTCCACCAGCATTAGTTTTATTACTATCTAGTTCCTTTACAGCAATAGGAGCCGGA
ACAGGATGAACTGTATATCCACCTTTATCTAGAAACTTAGCCCATTCTGGACCTTCAGTC
GATTTAACAATTTTCTCTCTTCATTTAGCAGGTATTTCCTCAATTTTAGGTGCTATTAAT
TTCATAGCTACTATTATTAATATAAAACCTAAAACAATAAAAATAGAACAAATTCCTTTA
TTTGTTTGATCAATTTTCATTACAGTTATCCTTCTTTTATTATCTTTACCAGTCTTAGCA
GGAGCTATTACAATACTTTTAACAGACCGAAACTTTAATACTTCATTCTTTGATCCAGCA
GGAGGAGGAGATCCTATTCTCTATCAACA
>H56_Feltria_minuta
CCGCTTGCAGGGAAACAGATGGACCCACGAAGTC--CTGTTGAGTATGAGATTCATATTT
TCTAACCAAGTTATGTG-GTTAATT-ATACCTTCTACGAAGG---TGGTTTGCATTTC--
TCATATTCAC--GTTGGAGCTCTGACGCCTCT---TTCATACTTGAATGTTT-AGAGCAG
TTCCTTTAGATGGTCAACTCAT----CTATTG--GGATG-AACAATTCA----AGTTAAA
TAGAGGTGTT----GAATCACTAAC--AAT--TGTCTTTCAGGTTGTCGTATAGTGCATG
TA-----TGTGGATAAAACTTCGGCTC-TTGTAGTTGAATCA------ATGATATCCAGA
GTAAGTAGGTCGGTCATCCATCTGACCCGTCTTGAAACACGGACCAAGGAGCCCAACAAC
TGCGCGAGTCGCTCGATCTTGTTTAGGTCAGAGAGGCGAAATAAACATAATGGTATGATC
GCGCAATACCAACCTGCTTTAAATACTTT--TTTGTATTGAAGCGGCGTTTGAGCGTAAT
TGTTGGTACCCGAAAGATGGTGAACTATACTTGGGCAAGACGAAGCCAGAGGAAACTCTG
GTGGAGGTCTGTAGCGATTCTGACGTGCAAATCGATCGTCAGACCTGAGTATAGGGGCGA
AAGACTAATCGAACCATCTAGTAGCTGGTTCCCTCCGAAGTTTCCCTCAGGATAGCTGGT
ACTAATTT----ACTCTGTAGCATCCGGTAAAGCGAATGATTAGAGGTATTGGGATCGAA
ACGATCTCAACCTATTCTCAAACTTTAAATGGGTGCGAA-GCATGACTTTTTTTGCT---
--TAAAGTCTT----GCTTTC--GTAAGAG--GAGTACCAAGTGGGCCATTTTTGGTAAG
CAGAACTGGCGCTGTGGGATGAACCAAACGTTGAGTTAAGGAACCAAATGCTG-ACGCTC
ATGAGACCCCATGAAAGGTGTTGGTTGCTATTGACAGCAACTTTATATTTCGGGTTTGGG
AGATGAGCGGGTATGCTAGGGGCTAGTTTAAGCTCTATTATTCGTCTTGAATTAGGCCAA
CCCGGATCACTAATTGGAAACGATCAGATCTATAACACAATTGTGACTTCTCACGCATTT
ATTATAATTTTTTTTATAGTTATACCTATAATAATTGGAGGTTTTGGGAATTGATTGGTC
CCTTTAATGCTCAGCGCCCCAGATATGGCTTTTCCTCGAATAAATAATATAAGTTTTTGA
TTGCTTCCCCCTTCAATTCTTCTATTAATTATAGGATCCTTAACTTCTATAGGAGCAGGA
ACAGGGTGAACAGTGTACCCTCCTTTATCAAGAAACATTTCCCATGCAGGGCCTTCAGTA
GATTTAACAATTTTCTCTTTACATCTTGCAGGCATTTCGTCTATTTTAGGAGCCATTAAT
TTTATAGCTACTATTATTAATATAAAGCCTACCCACATAAAAATAGAGCAAATGCCCCTA
TTTGTATGATCAATTTTTATCACAACTGTTCTTTTATTATTATCTTTACCTGTTTTAGCA
GGAGCGATCACAATATTATTAACAGATCGAAACTTCAACACATCTTTTTTTGACCCAGCG
GGGGGAGGAGACCCTATTTTATACCAACA
>H57_Feltria_minuta
CCGCTTGCAGGGAAACAGATGGACCCACGAAGTC--CTGTTGAGTATGAGATTCATATTT
TCTAACCAAGTTATGTG-GTTAATT-ATACCTTCTACGAAGG---TGGTTTGCATTTC--
TCATATTCAC--GTTGGAGCTCTGACGCCTCT---TTCATACTTGAATGTTT-AGAGCAG
TTCCTTTAGATGGTCAACTCAT----CTATTG--GGATG-AACAATTCA----AGTTAAA
TAGAGGTGTT----GAATCACTAAC--AAT--TGTCTTTCAGGTTGTCGTATAGTGCATG
TA-----TGTGGATAAAACTTCGGCTC-TTGTAGTTGAATCA------ATGATATCCAGA
GTAAGTAGGTCGGTCATCCATCTGACCCGTCTTGAAACACGGACCAAGGAGCCCAACAAC
TGCGCGAGTCGCTCGATCTTGTTTAGGTCAGAGAGGCGAAATAAACATAATGGTATGATC
GCGCAATACCAACCTGCTTTAAATACTTT--TTTGTATTGAAGCGGCGTTTGAGCGTAAT
TGTTGGTACCCGAAAGATGGTGAACTATACTTGGGCAAGACGAAGCCAGAGGAAACTCTG
GTGGAGGTCTGTAGCGATTCTGACGTGCAAATCGATCGTCAGACCTGAGTATAGGGGCGA
AAGACTAATCGAACCATCTAGTAGCTGGTTCCCTCCGAAGTTTCCCTCAGGATAGCTGGT
ACTAATTT----ACTCTGTAGCATCCGGTAAAGCGAATGATTAGAGGTATTGGGATCGAA
ACGATCTCAACCTATTCTCAAACTTTAAATGGGTGCGAA-GCATGACTTTTTTTGCT---
--TAAAGTCTT----GCTTTC--GTAAGAG--GAGTACCAAGTGGGCCATTTTTGGTAAG
CAGAACTGGCGCTGTGGGATGAACCAAACGTTGAGTTAAGGAACCAAATGCTG-ACGCTC
ATGAGACCCCATGAAAGGTGTTGGTTGCTATTGACAGCAACTTTATATTTCGGGTTTGGG
AGATGAGCGGGTATGCTAGGGGCTAGTTTAAGCTCTATTATTCGTCTTGAATTAGGCCAA
CCCGGATCACTAATTGGAAACGATCAGATCTATAACACAATTGTGACTTCTCACGCATTT
ATTATAATTTTTTTTATAGTTATACCTATAATAATTGGAGGTTTTGGGAATTGATTGGTC
CCTTTAATGCTCAGCGCCCCAGATATGGCTTTTCCTCGAATAAATAATATAAGTTTTTGA
TTGCTTCCCCCTTCAATTCTTCTATTAATTATAGGATCCTTAACTTCTATAGGAGCAGGA
ACAGGGTGAACAGTGTACCCTCCTTTATCAAGAAACATTTCCCATGCAGGGCCTTCAGTA
GATTTAACAATTTTCTCTTTACATCTTGCAGGCATTTCGTCTATTTTAGGAGCCATTAAT
TTTATAGCTACTATTATTAATATAAAGCCTACCCACATAAAAATAGAGCAAATGCCCCTA
TTTGTATGATCAATTTTTATCACAACTGTTCTTTTATTATTATCTTTACCTGTTTTAGCA
GGAGCGATCACAATATTATTAACAGATCGAAACTTCAACACATCTTTTTTTGACCCAGCG
GGGGGAGGAGACCCTATTTTATACCAACA
>H6_Sperchonopsis_verrucosa
CCGCTTGCAGGTAAACAGATGGACCCACGAAGTC--CTGTTGAGTGAGAGATTCATAT-C
TTTCGAAAGGCGGTGAGAGTAGATTTTTGTTCCTAGT---GGATGATGCTTGCATTTC--
TCTTGCTCAC--GCTGGAGCTCTGACGGCTTC---TTTGACTTTAACTGCTT-ATGGCAG
CTATTGATTGTGGTCATCTCAC----TTTCTT--TGGCG-GTTAAGTTA----AGTTAAA
TGGAGTCGGT----GAATTGCCTAT--TTT--TGTTTTTCAGGTTGATGTCAAGCATGTT
G------TATAAGGAC-TTTTCGTTTC-TTGTAAGTGAACCA------ATCATATCCAGA
GTAAGTAGGTCGGTCATCCATCTGACCCGTCTTGAAACACGGACCAAGGAGCCCAACATT
AGCGCGAGTCGCTCGGTCTTGCATAGGCCAGAGAGGCGAAATAAACATAATGGTGTGATC
GCGCAACACCAACCTGCTTATCTTGCCTT--TTGTCAGGAAAGCGGAGTTTGAGCGTTAA
TGTTGGTACCCGAAAGATGGTGAACTATACTTGGGCAAGACGAAGCCAGAGGAAACTCTG
GTGGAGGTCTGTAGCGATTCTGACGTGCAAATCGATCGTCAGACCTGAGTATAGGGGCGA
AAGACTAATCGAACCATCTAGTAGCTGGTTCCTTCCGAAGTTTCCCTCAGGATAGCTGGC
ACTAATATA---GCTCTGTAGCACCCGGTAAAGCGAATGATTAGAGGTCTTGGGATCGAA
ACGATCTCAACCTATTCTCAAACTTTAAATGGGTGCGAA-GCTTGACTTTTTTGGAG---
--TAAAGTCTT----GCTTTT--GTAAGAG--TAGTGCCAAGTGGGCCATTTTTGGTAAG
CAGAACTGGCGCTGTGGGATGAACCAAACGCAGAGTTAAGGCACCAAATGCCG-ACGCTC
ATGAGACCCCATGAAAGGTGTTGGTTGCTATAGACAGCAACATTATATTTTGCATTTGGG
TCATGATCAGGAATAGTAGGAGCAAGCCTTAGATCATTAATCCGATTAGAATTAGGACAA
CCAGGAAGATTAATCGGAAGAGATCAAATTTATAATACAATCGTAACTGCTCATGCATTT
GTAATAATTTTTTTCATAGTAATACCAATAATAATCGGAGGCTTTGGAAATTGGTTAGTA
CCACTTATAATCAGAGCACCCGACATAGCATTTCCACGAATAAATAATATAAGATTTTGA
CTTTTACCACCAGCCTTAATTCTTATTCTAACCAGATCATTTAGTTCAATAGGAGCAGGA
ACAGGGTGAACAGTTTACCCACCTTTATCAAGAAACTTAGCACACGCAGGTACGGCAGTA
GACTTAACAATTTTTTCTCTTCACCTAGCAGGGATTTCATCAATCCTAGGGGCTATTAAC
TTTTTAGCCACTATTATAAATATAAAACCAAAATCAATAATAATAGAACAAATCCCATTA
TTTGTCTGATCAATTTTTATTACAACTATTCTCCTTCTTTTATCATTACCCGTCTTAGCA
GGAGCAATTACTATACTTCTTACAGACCGAAATTTTAATACATCATTTTTTGACCCCTCA
GGGGGAGGAGATCCAATTTTATACCAACA
>H61_Feltria_setigera
CCGCTTGCAGGGAAACAAATGGACCCACGAAGTC--CAGTTGAATATGAGATTCATATCT
TTTTACATGGTTGTGTT-GTTTGTT-GACACTCTCAGAGTGG--AAAGCTTGCATTTT--
TCATATTCAC--GATGGAGCTCTGACTCCTCT---CTAAGACTTGAATGTTT-ATAGCAG
CTCTTACATTTGGTCAACTCAC----TTGTTT--GGGTG-AACAATTCA----AGTCACA
AAGAGGAGGT----GAATTACTTAC--AAT--TGTTTTTCAGGTTGTTGTATAGTTCATG
AA-----TGTATATAAAACTTCGGCTC-TTGTAGTTGAATGT------ATAATATCCAGA
GTAAGTAGGTCGGTCATCCATTTGACCCGTCTTGAAACACGGACCAAGGAGCCCAACAAC
TGCGCAAGTCGCTCGGTCTTGAATAGGCCAGAGAGGCGAAATAAACATAATGATATGATC
GCGCAATATCAACCTGCTTTAATTACTTT--TTTGTAATGAAGTGGCGTTTGAGCGTAAT
TGTTGGTACCCGAAAGATGGTGAACTATACTTGGGCAAGACGAAGCCAGAGGAAACTCTG
GTGGAGGTCTGTAGCGATTCTGACGTGCAAATCGATCGTCAGACCTGAGTATAGGGGCGA
AAGACTAATCGAACCATCTAGTAGCTGGTTCCCTCCGAAGTTTCCCTCAGGATAGCTGGT
ACTATATAT---ACTCTGTAGCATCTGGTAAAGCGAATGATTAGAGGTATTGGGATCGAA
ACGATCTCAACCTATTCTCAAACTTTAAATGGGTGCGAA-GCATGACATTTTTTGCT---
--TAATGTCTT----GCTTTC--GTAAGAG--GAGTACCAAGTGGGCCATTTTTGGTAAG
CAGAACTGGTGCTGTGGGATGAACCAAACTTTGAGTTAAAGAACCAAATGCTG-ACGCTC
ATGAGATCCCAAGAAAGGTGTTGGTTGCTATAGACAGCAACTTTATATTTCGGGTTCGGA
AGATGGGCCTGTATGTTAGGGGCTAGATTAAGCTCAGTAATTCGCTTAGAATTAGGGCAA
CCTGGATCATTATTAGGAAACGATCAAATTTATAATACAATTGTAACAGCTCATGCTTTT
ATTATAATTTTCTTTATAGTTATACCTATAATAATTGGAGGTTTCGGTAATTGATTGGTC
CCTCTAATGTTAAGAGCCCCAGATATAGCCTTTCCACGTATAAATAATATAAGATTTTGA
TTACTTCCTCCATCTATTCTTCTTTTAATTATAGGGTCTTTAACTTCTATAGGAGCTGGT
ACAGGATGAACTGTTTACCCTCCTCTATCAAGTAATATTTCACACGCCGGTCCTTCAGTG
GATTTAACAATCTTTTCTCTTCATTTAGCAGGAATTTCTTCAATCTTAGGGGCTATCAAC
TTCATAGCAACTATTATTAATATAAAACCTAAACATATGAAATTGGAACAAATACCACTA
TTCGTTTGATCTATTTTTATCACCACAGTGTTATTGCTTTTATCTCTACCGGTTTTAGCT
GGAGCCATTACTATGTTGCTAACTGATCGAAATTTTAACACCTCATTTTTTGATCCTGCA
GGAGGAGGAGACCCAATTTTATATCAACA
>H63_Feltria_minuta
CCGCTTGCAGGGAAACAGATGGACCCACGAAGTC--CTGTTGAGTATGAGATTCATATTT
TCTAACCAAGTTATGTG-GTTAATT-ATACCTTCTACGAAGG---TGGTTTGCATTTC--
TCATATTCAC--GTTGGAGCTCTGACGCCTCT---TTCATACTTGAATGTTT-AGAGCAG
TTCCTTTAGATGGTCAACTCAT----CTATTG--GGATG-AACAATTCA----AGTTAAA
TAGAGGTGTT----GAATCACTAAC--AAT--TGTCTTTCAGGTTGTCGTATAGTGCATG
TA-----TGTGGATAAAACTTCGGCTC-TTGTAGTTGAATCA------ATGATATCCAGA
GTAAGTAGGTCGGTCATCCATCTGACCCGTCTTGAAACACGGACCAAGGAGCCCAACAAC
TGCGCGAGTCGCTCGATCTTGTTTAGGTCAGAGAGGCGAAATAAACATAATGGTATGATC
GCGCAATACCAACCTGCTTTAAATACTTT--TTTGTATTGAAGCGGCGTTTGAGCGTAAT
TGTTGGTACCCGAAAGATGGTGAACTATACTTGGGCAAGACGAAGCCAGAGGAAACTCTG
GTGGAGGTCTGTAGCGATTCTGACGTGCAAATCGATCGTCAGACCTGAGTATAGGGGCGA
AAGACTAATCGAACCATCTAGTAGCTGGTTCCCTCCGAAGTTTCCCTCAGGATAGCTGGT
ACTAATTT----ACTCTGTAGCATCCGGTAAAGCGAATGATTAGAGGTATTGGGATCGAA
ACGATCTCAACCTATTCTCAAACTTTAAATGGGTGCGAA-GCATGACTTTTTTTGCT---
--TAAAGTCTT----GCTTTC--GTAAGAG--GAGTACCAAGTGGGCCATTTTTGGTAAG
CAGAACTGGCGCTGTGGGATGAACCAAACGTTGAGTTAAGGAACCAAATGCTG-ACGCTC
ATGAGACCCCATGAAAGGTGTTGGTTGCTATTGACAGCAACTTTATATTTCGGGTTTGGG
AGCTGAGCAGGTATATTAGGGGCTAGTTTAAGCTCTATTATTCGTCTTGAATTAGGCCAA
CCCGGATCACTAATTGGGAACGATCAAATCTATAACACAATTGTGACTTCTCACGCATTT
ATTATAATTTTTTTTATAGTTATACCTATAATAATTGGAGGTTTTGGGAACTGACTGGTC
CCTTTAATGCTCAGCGCCCCAGAAATAGCTTTTCCTCGAATAAATAATATAAGTTTTTGA
TTGCTTCCCCCTTCAATTCTTCTATTAATTATAGGATCCTTAACTTCTATAGGGGCGGGA
ACAGGGTGAACAGTGTACCCTCCTTTATCAAGAAACATTTCCCATGCAGGGCCTTCAGTA
GATTTAACAATTTTCTCTTTACATCTTGCAGGCATTTCGTCTATTTTAGGAGCCATTAAT
TTTATAGCTACTATTATTAACATAAAGCCTACCCACATAAAAATAGAGCAAATGCCCCTA
TTTGTATGGTCAATTTTTATCACAACTGTTCTTTTATTATTATCTTTACCTGTTTTAGCA
GGAGCGATCACAATATTATTAACAGATCGAAACTTCAACACGTCTTTTTTTGACCCAGCG
GGGGGAGGAGACCCTATTTTATACCAACA
>H65_Feltria_setigera
CCGCTTGCAGGGAAACAAATGGACCCACGAAGTC--CAGTTGAATATGAGATTCATATCT
TTTTACATGGTTGTGTT-GTTTGTT-GACACTCTCAGAGTGG--AAAGCTTGCATTTT--
TCATATTCAC--GATGGAGCTCTGACTCCTCT---CTAAGACTTGAATGTTT-ATAGCAG
CTCTTACATTTGGTCAACTCAC----TTGTTT--GGGTG-AACAATTCA----AGTCACA
AAGAGGAGGT----GAATTACTTAC--AAT--TGTTTTTCAGGTTGTTGTATAGTTCATG
AA-----TGTATATAAAACTTCGGCTC-TTGTAGTTGAATGT------ATAATATCCAGA
GTAAGTAGGTCGGTCATCCATTTGACCCGTCTTGAAACACGGACCAAGGAGCCCAACAAC
TGCGCAAGTCGCTCGGTCTTGAATAGGCCAGAGAGGCGAAATAAACATAATGATATGATC
GCGCAATATCAACCTGCTTTAATTACTTT--TTTGTAATGAAGTGGCGTTTGAGCGTAAT
TGTTGGTACCCGAAAGATGGTGAACTATACTTGGGCAAGACGAAGCCAGAGGAAACTCTG
GTGGAGGTCTGTAGCGATTCTGACGTGCAAATCGATCGTCAGACCTGAGTATAGGGGCGA
AAGACTAATCGAACCATCTAGTAGCTGGTTCCCTCCGAAGTTTCCCTCAGGATAGCTGGT
ACTATATAT---ACTCTGTAGCATCTGGTAAAGCGAATGATTAGAGGTATTGGGATCGAA
ACGATCTCAACCTATTCTCAAACTTTAAATGGGTGCGAA-GCATGACATTTTTTGCT---
--TAATGTCTT----GCTTTC--GTAAGAG--GAGTACCAAGTGGGCCATTTTTGGTAAG
CAGAACTGGTGCTGTGGGATGAACCAAACTTTGAGTTAAAGAACCAAATGCTG-ACGCTC
ATGAGATCCCAAGAAAGGTGTTGGTTGCTATAGACAGCAACTTTATATTTCGGGTTCGGA
AGATGGGCCGGTATGTTAGGGGCTAGATTAAGCTCAGTAATTCGCTTAGAATTAGGGCAA
CCTGGATCATTATTAGGAAACGATCAAATTTATAATACAATTGTAACAGCTCATGCTTTT
ATTATAATTTTCTTTATAGTTATACCTATAATAATTGGAGGTTTCGGTAATTGATTGGTC
CCTCTAATGTTAAGAGCCCCAGATATAGCCTTTCCACGTATAAATAATATAAGATTTTGA
TTACTTCCTCCATCTATTCTTCTTTTAATTATAGGGTCTTTAACTTCTATAGGAGCTGGT
ACAGGATGAACTGTTTACCCTCCTCTATCAAGTAATATTTCACACGCCGGTCCTTCAGTG
GATTTAACAATCTTTTCTCTTCATTTAGCAGGAATTTCTTCAATCTTAGGGGCTATCAAC
TTCATAGCAACTATTATTAATATAAAACCTAAACATATGAAATTGGAACAAATACCACTA
TTCGTTTGATCTATTTTTATCACCACAGTGTTATTGCTTTTATCTCTACCGGTTTTAGCT
GGAGCCATTACTATGTTGCTAACTGATCGAAATTTTAACACCTCATTTTTTGATCCTGCA
GGAGGAGGAGACCCAATTTTATATCAACA
>H66_Feltria_minuta
CCGCTTGCAGGGAAACAGATGGACCCACGAAGTC--CTGTTGAGTATGAGATTCATATTT
TCTAACCAAGTTATGTG-GTTAATT-ATACCTTCTACGAAGG---TGGTTTGCATTTC--
TCATATTCAC--GTTGGAGCTCTGACGCCTCT---TTCATACTTGAATGTTT-AGAGCAG
TTCCTTTAGATGGTCAACTCAT----CTATTG--GGATG-AACAATTCA----AGTTAAA
TAGAGGTGTT----GAATCACTAAC--AAT--TGTCTTTCAGGTTGTCGTATAGTGCATG
TA-----TGTGGATAAAACTTCGGCTC-TTGTAGTTGAATCA------ATGATATCCAGA
GTAAGTAGGTCGGTCATCCATCTGACCCGTCTTGAAACACGGACCAAGGAGCCCAACAAC
TGCGCGAGTCGCTCGATCTTGTTTAGGTCAGAGAGGCGAAATAAACATAATGGTATGATC
GCGCAATACCAACCTGCTTTAAATACTTT--TTTGTATTGAAGCGGCGTTTGAGCGTAAT
TGTTGGTACCCGAAAGATGGTGAACTATACTTGGGCAAGACGAAGCCAGAGGAAACTCTG
GTGGAGGTCTGTAGCGATTCTGACGTGCAAATCGATCGTCAGACCTGAGTATAGGGGCGA
AAGACTAATCGAACCATCTAGTAGCTGGTTCCCTCCGAAGTTTCCCTCAGGATAGCTGGT
ACTAATTT----ACTCTGTAGCATCCGGTAAAGCGAATGATTAGAGGTATTGGGATCGAA
ACGATCTCAACCTATTCTCAAACTTTAAATGGGTGCGAA-GCATGACTTTTTTTGCT---
--TAAAGTCTT----GCTTTC--GTAAGAG--GAGTACCAAGTGGGCCATTTTTGGTAAG
CAGAACTGGCGCTGTGGGATGAACCAAACGTTGAGTTAAGGAACCAAATGCTG-ACGCTC
ATGAGACCCCATGAAAGGTGTTGGTTGCTATTGACAGCAACTTTATATTTCGGGTTTGGG
AGATGAGCGGGTATGCTAGGGGCTAGTTTAAGCTCTATTATTCGTCTTGAATTAGGCCAA
CCCGGATCACTAATTGGAAACGATCAGATCTATAACACAATTGTGACTTCTCACGCATTT
ATTATAATTTTTTTTATAGTTATACCTATAATAATTGGAGGTTTTGGGAATTGATTGGTC
CCTTTAATGCTCAGCGCCCCAGATATGGCTTTTCCTCGAATAAATAATATAAGTTTTTGA
TTGCTTCCCCCTTCAATTCTTCTATTAATTATAGGATCCTTAACTTCTATAGGAGCAGGA
ACAGGGTGAACAGTGTACCCTCCTTTATCAAGAAACATTTCCCATGCAGGGCCTTCAGTA
GATTTAACAATTTTCTCTTTACATCTTGCAGGCATTTCGTCTATTTTAGGAGCCATTAAT
TTTATAGCTACTATTATTAATATAAAGCCTACCCACATAAAAATAGAGCAAATGCCCCTA
TTTGTATGATCAATTTTTATCACAACTGTTCTTTTATTATTATCTTTACCTGTTTTAGCA
GGAGCGATCACAATATTATTAACAGATCGAAACTTCAACACATCTTTTTTTGACCCAGCG
GGGGGAGGAGACCCTATTTTATACCAACA
>H67_Feltria_setigera
CCGCTTGCAGGGAAACAAATGGACCCACGAAGTC--CAGTTGAATATGAGATTCATATCT
TTTTACATGGTTGTGTT-GTTTGTT-GACACTCTCAGAGTGG--AAAGCTTGCATTTT--
TCATATTCAC--GATGGAGCTCTGACTCCTCT---CTAAGACTTGAATGTTT-ATAGCAG
CTCTTACATTTGGTCAACTCAC----TTGTTT--GGGTG-AACAATTCA----AGTCACA
AAGAGGAGGT----GAATTACTTAC--AAT--TGTTTTTCAGGTTGTTGTATAGTTCATG
AA-----TGTATATAAAACTTCGGCTC-TTGTAGTTGAATGT------ATAATATCCAGA
GTAAGTAGGTCGGTCATCCATTTGACCCGTCTTGAAACACGGACCAAGGAGCCCAACAAC
TGCGCAAGTCGCTCGGTCTTGAATAGGCCAGAGAGGCGAAATAAACATAATGATATGATC
GCGCAATATCAACCTGCTTTAATTACTTT--TTTGTAATGAAGTGGCGTTTGAGCGTAAT
TGTTGGTACCCGAAAGATGGTGAACTATACTTGGGCAAGACGAAGCCAGAGGAAACTCTG
GTGGAGGTCTGTAGCGATTCTGACGTGCAAATCGATCGTCAGACCTGAGTATAGGGGCGA
AAGACTAATCGAACCATCTAGTAGCTGGTTCCCTCCGAAGTTTCCCTCAGGATAGCTGGT
ACTATATAT---ACTCTGTAGCATCTGGTAAAGCGAATGATTAGAGGTATTGGGATCGAA
ACGATCTCAACCTATTCTCAAACTTTAAATGGGTGCGAA-GCATGACATTTTTTGCT---
--TAATGTCTT----GCTTTC--GTAAGAG--GAGTACCAAGTGGGCCATTTTTGGTAAG
CAGAACTGGTGCTGTGGGATGAACCAAACTTTGAGTTAAAGAACCAAATGCTG-ACGCTC
ATGAGATCCCAAGAAAGGTGTTGGTTGCTATAGACAGCAACTTTATATTTCGGGTTCGGA
AGATGGGCCGGTATGTTAGGGGCTAGATTAAGCTCAGTAATTCGCTTAGAATTAGGGCAA
CCTGGATCATTATTAGGAAACGATCAAATTTATAATACAATTGTAACAGCTCATGCTTTT
ATTATAATTTTCTTTATAGTTATACCTATAATAATTGGAGGTTTCGGTAATTGATTGGTC
CCTCTAATGTTAAGAGCCCCAGATATAGCCTTTCCACGTATAAATAATATAAGATTTTGA
TTACTTCCTCCATCTATTCTTCTTTTAATTATAGGGTCTTTAACTTCTATAGGAGCTGGT
ACAGGATGAACTGTTTACCCTCCTCTATCAAGTAATATTTCACACGCCGGTCCTTCAGTG
GATTTAACAATCTTTTCTCTTCATTTAGCAGGAATTTCTTCAATCTTAGGGGCTATCAAC
TTCATAGCAACTATTATTAATATAAAACCTAAACATATGAAATTGGAACAAATACCACTA
TTCGTTTGATCTATTTTTATCACCACAGTGTTATTGCTTTTATCTCTACCGGTTTTAGCT
GGAGCCATTACTATGTTGCTAACTGATCGAAATTTTAACACCTCATTTTTTGATCCTGCA
GGAGGAGGAGACCCAATTTTATATCAACA
>H7_Sperchonopsis_verrucosa
CCGCTTGCAGGTAAACAGATGGACCCACGAAGTC--CTGTTGAGTGAGAGATTCATAT-C
TTTCGAAAGGCGGTGAGAGTAGATTTTTGTTCCTAGT---GGATGATGCTTGCATTTC--
TCTTGCTCAC--GCTGGAGCTCTGACGGCTTC---TTTGACTTTAACTGCTT-ATGGCAG
CTATTGATTGTGGTCATCTCAC----TTTCTT--TGGCG-GTTAAGTTA----AGTTAAA
TGGAGTCGGT----GAATTGCCTAT--TTT--TGTTTTTCAGGTTGATGTCAAGCATGTT
G------TATAAGGAC-TTTTCGTTTC-TTGTAAGTGAACCA------ATCATATCCAGA
GTAAGTAGGTCGGTCATCCATCTGACCCGTCTTGAAACACGGACCAAGGAGCCCAACATT
AGCGCGAGTCGCTCGGTCTTGCATAGGCCAGAGAGGCGAAATAAACATAATGGTGTGATC
GCGCAACACCAACCTGCTTATCTTGCCTT--TTGTCAGGAAAGCGGAGTTTGAGCGTTAA
TGTTGGTACCCGAAAGATGGTGAACTATACTTGGGCAAGACGAAGCCAGAGGAAACTCTG
GTGGAGGTCTGTAGCGATTCTGACGTGCAAATCGATCGTCAGACCTGAGTATAGGGGCGA
AAGACTAATCGAACCATCTAGTAGCTGGTTCCTTCCGAAGTTTCCCTCAGGATAGCTGGC
ACTAATATA---GCTCTGTAGCACCCGGTAAAGCGAATGATTAGAGGTCTTGGGATCGAA
ACGATCTCAACCTATTCTCAAACTTTAAATGGGTGCGAA-GCTTGACTTTTTTGGAG---
--TAAAGTCTT----GCTTTT--GTAAGAG--TAGTGCCAAGTGGGCCATTTTTGGTAAG
CAGAACTGGCGCTGTGGGATGAACCAAACGCAGAGTTAAGGCACCAAATGCCG-ACGCTC
ATGAGACCCCATGAAAGGTGTTGGTTGCTATAGACAGCAACATTATATTTTGCATTTGGG
TCATGATCAGGAATAGTAGGAGCAAGCCTTAGATCATTAATCCGATTAGAATTAGGACAA
CCAGGAAGATTAATCGGAAGAGATCAAATTTATAATACAATCGTAACTGCTCATGCATTT
GTAATAATTTTTTTCATAGTAATACCAATAATAATCGGAGGTTTTGGAAATTGATTAGTA
CCACTTATAGTCAGAGCACCCGACATAGCATTTCCACGAATAAATAATATAAGATTTTGA
CTTTTACCACCAGCCTTAATTCTTATTTTAACCAGATCATTTAGTTCAATAGGAGCAGGA
ACAGGGTGAACAGTTTACCCACCTTTATCAAGAAACTTAGCACACGCAGGTACGGCAGTA
GACTTAACAATTTTTTCTCTTCACCTAGCAGGGATTTCATCAATCCTAGGGGCCATTAAC
TTTTTAGCCACTATTATAAATATAAAACCAAAATCAATAATAATAGAACAAATCCCATTA
TTTGTCTGATCAATTTTTATTACAACTATTCTCCTTCTTTTATCATTACCCGTCTTAGCA
GGAGCAATTACTATACTTCTTACAGACCGAAATTTTAATACATCATTCTTTGACCCCTCA
GGAGGAGGAGATCCAATTTTATATCAACA
>H73_Atractides_vaginalis
CCGTTTGCAGGGAAACAGATAGACCCACGAAGTC--CAGTTGGTTAAGAGATTCAAAT-T
ACTTTTAAAGCATTATT---------GATTATTCAAGTATTTGGATAGTTTGCATTTC--
TCTTAACCAC--GATGGAGCTCTGACTTCTTA---CAATTACTTGATCGTTT-AAGGCAA
GCTTCTAATCTGGTCCTCATTT------------TAAAGGTTTACGTGA---GAGTATTG
GTAAGAAGTT----GAATTACTTAC--ACA--TGTTGTTCAGTTTGTCGTAGAATAAACT
A------TATATGTGT-TTTTGAACTC-TTTGAGTGAAATTGC---AAACGATATCCAGA
GTAAGTAGGTCGGTCATCTATCTGACCCGTCTTGAAACACGGACCAAGGAGCCCAACAAT
TGCGCGAGTCGCTCGGTCTTGAATAGGCCTGAGAGGCGAAATAAACATAATGGTATGATC
GCGCAATACCGACCTGCTTTATTTGCTTT---TTGCAAAAAAGTGGCGTTTGAGCGTAAT
TGTTGGTACCCGAAAGATGGTGAACTATACTTGGGCAAGACGAAGCCAGAGGAAACTCTG
GTGGAGGTCTGTAGCGATTCTGACGTGCAAATCGATCGTCAGACCTGAGTATAGGGGCGA
AAGACTAATCGAACCATCTAGTAGCTGGTTCCCTCCGAAGTTTCCCTCAGGATAGCTAGT
ACCA-------AACTCTGTAGCATCCGGTAAAGCGAATGATTAGAGGTATTGGGATCGAA
ACGATCTCAACCTATTCTCAAACTTTAAATGGGTGCGAG-GCATGACTTTTTTAAC----
--TAAAGTCTT----GCTTT---GTAAGAG--TGGTACTAAGTGGGCCATTTTTGGTAAG
CAGAACTGGCGATGTGGGATGAACCAATCGTAGAGTTAAGGCACCAAATGCCG-ACGCTC
ATGAGACCCCATGAAAGGTGTTGGTTGCTTCAGACAGCAACGATATACTTAGCTTTCGGA
ACTTGAGCCGGCGTGCTCGGAGCTAGATTTAGTCTTCTAATTCGAATAGAACTTTCACAA
CCAGGAGGATTCTTAAAAAACGAACAACTATATAATACAATCATTACATCTCATGCCTTT
ATCATAATCTTCTTTGCGGTGATACCCATCCTAATCGGAGGATTCGGAAATTGACTAGTG
CCAATTATAATAAACTATCCAGACATAGCTTTCCCACGAATAAACAATATAAGATTTTGA
CTTCTGCCTCCATCCTTATTTCTTCTAGTGTCAAGCTCAATCGTAGGAATAGGAGCCGGA
ACAGGATGAACTGTGTACCCGCCACTATCTGATAGAGACTTTCATACAGATATTTCCGTA
GATTTAATAATCTTTTCCCTCCATCTAGCTGGAATTTCCTCAATTTTGGGGGGTATCAAT
TTCTTTATAACCATAACTGTAGAAAAACTCAACTGAAAAAGAGCCATAAAAATCCCCTTA
TTTGTATGAGCAGTAGCTTTTACTGGTCTACTAATTATTCTTTCTTTACCTATTTTAGCA
AGCGGAATCACAATACTTCTAACAGATCGTAACCTAAACAGCTCATTCTTTGATCCTTCA
GGTGGAGGAGATCCAATTTTCTTTCAACA
>H74_Atractides_vaginalis
CCGTTTGCAGGGAAACAGATAGACCCACGAAGTC--CAGTTGGTTAAGAGATTCAAAT-T
ACTTTTAAAGCATTATT---------GATTATTCAAGTATTTGGATAGTTTGCATTTC--
TCTTAACCAC--GATGGAGCTCTGACTTCTTA---CAATTACTTGATCGTTT-AAGGCAA
GCTTCTAATCTGGTCCTCATTT------------TAAAGGTTTACGTGA---GAGTATTG
GTAAGAAGTT----GAATTACTTAC--ACA--TGTTGTTCAGTTTGTCGTAGAATAAACT
A------TATATGTGT-TTTTGAACTC-TTTGAGTGAAATTGC---AAACGATATCCAGA
GTAAGTAGGTCGGTCATCTATCTGACCCGTCTTGAAACACGGACCAAGGAGCCCAACAAT
TGCGCGAGTCGCTCGGTCTTGAATAGGCCTGAGAGGCGAAATAAACATAATGGTATGATC
GCGCAATACCGACCTGCTTTATTTGCTTT---TTGCAAAAAAGTGGCGTTTGAGCGTAAT
TGTTGGTACCCGAAAGATGGTGAACTATACTTGGGCAAGACGAAGCCAGAGGAAACTCTG
GTGGAGGTCTGTAGCGATTCTGACGTGCAAATCGATCGTCAGACCTGAGTATAGGGGCGA
AAGACTAATCGAACCATCTAGTAGCTGGTTCCCTCCGAAGTTTCCCTCAGGATAGCTAGT
ACCA-------AACTCTGTAGCATCCGGTAAAGCGAATGATTAGAGGTATTGGGATCGAA
ACGATCTCAACCTATTCTCAAACTTTAAATGGGTGCGAG-GCATGACTTTTTTAAC----
--TAAAGTCTT----GCTTT---GTAAGAG--TGGTACTAAGTGGGCCATTTTTGGTAAG
CAGAACTGGCGATGTGGGATGAACCAATCGTAGAGTTAAGGCACCAAATGCCG-ACGCTC
ATGAGACCCCATGAAAGGTGTTGGTTGCTTCAGACAGCAACCATATACTTAGCTTTCGGA
ACTTGAGCCGGCGTGCTCGGAGCTAGATTTAGTCTTCTAATTCGAATGGAACTTTCACAA
CCAGGAGGATTCTTAAAAAACGAACAACTATATAATACCATCATTACATCTCATGCCTTC
ATCATAATCTTCTTTGCAGTGATACCCATCCTAATCGGAGGATTCGGAAATTGACTAGTG
CCAATTATAATAAACTATCCAGATATAGCTTTCCCACGAATAAACAATATAAGATTTTGA
CTTCTACCTCCATCCTTATTTCTTCTAGTATCAAGCTCAATCGTAGGAATAGGAGCCGGA
ACAGGATGAACTGTGTACCCGCCACTATCTGATAGAGACTTTCATACAGACATTTCCGTA
[truncated: 20,682 more chars]
